# Supplementary material for: High-dimensional Cytometry (ExCYT) and Mass Spectrometry of Myeloid Infiltrate in Clinically Localized Clear Cell Renal Cell Carcinoma Identifies Novel Potential Myeloid Targets for Immunotherapy
Source: Mol Cell Proteomics. 2020 Jul 31;19(11):1850–9. doi: 10.1074/mcp.RA120.002049 (PMC7664124; doi:10.1074/mcp.RA120.002049)
Supplement: Supplemental Table 1 [file 159605_1_supp_570788_qdzqq7.xls]

## Sheet: Sheet0
	NAT Percents
	Freq. of Parent	Cells | Freq. of Parent	Cells/Single Cells | Freq. of Parent	Cells/Single Cells/Viable Cells | Freq. of Parent	Cells/Single Cells/Viable Cells/CD45+ Cells | Freq. of Parent	Cells/Single Cells/Viable Cells/CD45+ Cells/Lymphocyte- | Freq. of Parent	Cells/Single Cells/Viable Cells/CD45+ Cells/Lymphocyte-/CD11b+CD15+ | Freq. of Parent	Cells/Single Cells/Viable Cells/CD45+ Cells/Lymphocyte-/CD11b+CD15+/CD33+CD14- | Freq. of Parent	Cells/Single Cells/Viable Cells/CD45+ Cells/Lymphocyte-/CD11b+CD15+/CD33+CD14-/PMN-MDSC | Freq. of Parent	Cells/Single Cells/Viable Cells/CD45+ Cells/Lymphocyte-/Q1: CD11b- , HLA-DR+ | Freq. of Parent	Cells/Single Cells/Viable Cells/CD45+ Cells/Lymphocyte-/Q2: CD11b+ , HLA-DR+ | Freq. of Parent	Cells/Single Cells/Viable Cells/CD45+ Cells/Lymphocyte-/Q3: CD11b+ , HLA-DR- | Freq. of Parent	Cells/Single Cells/Viable Cells/CD45+ Cells/Lymphocyte-/Q4: CD11b- , HLA-DR- | Freq. of Parent
A_NAT_013.fcs	100 %	45.6 %	89.9 %	87.8 %	14.5 %	42.3 %	48.3 %	16.8 %	98.4 %	15.8 %	54.9 %	2.14 %	27.2 %
B_NAT_016.fcs	100 %	43.2 %	91.0 %	80.5 %	14.4 %	62.6 %	41.5 %	20.4 %	99.4 %	9.94 %	51.6 %	0.80 %	37.6 %
C_NAT_019.fcs	100 %	44.4 %	88.4 %	86.9 %	8.99 %	76.9 %	73.5 %	14.5 %	99.1 %	8.20 %	78.3 %	1.10 %	12.4 %
D_NAT_022.fcs	100 %	45.2 %	91.5 %	85.5 %	8.93 %	65.5 %	84.6 %	9.39 %	98.5 %	9.95 %	86.8 %	0.32 %	2.97 %
E_NAT_025.fcs	100 %	51.1 %	90.5 %	91.1 %	20.1 %	20.6 %	27.5 %	28.2 %	94.8 %	42.2 %	39.0 %	1.71 %	17.1 %
F_NAT_028.fcs	100 %	46.8 %	83.3 %	75.4 %	35.8 %	44.9 %	57.7 %	20.2 %	98.8 %	23.4 %	59.9 %	0.96 %	15.7 %
	NAT Cell Counts
	Count	Cells | Count	Cells/Single Cells | Count	Cells/Single Cells/Viable Cells | Count	Cells/Single Cells/Viable Cells/CD45+ Cells | Count	Cells/Single Cells/Viable Cells/CD45+ Cells/Lymphocyte- | Count	Cells/Single Cells/Viable Cells/CD45+ Cells/Lymphocyte-/CD11b+CD15+ | Count	Cells/Single Cells/Viable Cells/CD45+ Cells/Lymphocyte-/CD11b+CD15+/CD33+CD14- | Count	Cells/Single Cells/Viable Cells/CD45+ Cells/Lymphocyte-/CD11b+CD15+/CD33+CD14-/PMN-MDSC | Count	Cells/Single Cells/Viable Cells/CD45+ Cells/Lymphocyte-/Q1: CD11b- , HLA-DR+ | Count	Cells/Single Cells/Viable Cells/CD45+ Cells/Lymphocyte-/Q2: CD11b+ , HLA-DR+ | Count	Cells/Single Cells/Viable Cells/CD45+ Cells/Lymphocyte-/Q3: CD11b+ , HLA-DR- | Count	Cells/Single Cells/Viable Cells/CD45+ Cells/Lymphocyte-/Q4: CD11b- , HLA-DR- | Count
A_NAT_013.fcs	421000	192001	172682	151541	22026	9315	4499	754	742	1470	5116	199	2530
B_NAT_016.fcs	897000	386938	352190	283423	40943	25624	10632	2165	2152	2547	13231	205	9641
C_NAT_019.fcs	975000	433000	382867	332554	29912	23008	16909	2446	2424	1887	18020	253	2848
D_NAT_022.fcs	363023	164253	150293	128471	11468	7515	6359	597	588	748	6520	24	223
E_NAT_025.fcs	465000	237918	215298	196241	39442	8125	2238	630	597	3429	3165	139	1392
F_NAT_028.fcs	134362	62845	52372	39483	14136	6343	3660	741	732	1482	3801	61	999
