# Supplementary material for: High-dimensional Cytometry (ExCYT) and Mass Spectrometry of Myeloid Infiltrate in Clinically Localized Clear Cell Renal Cell Carcinoma Identifies Novel Potential Myeloid Targets for Immunotherapy
Source: Mol Cell Proteomics. 2020 Jul 31;19(11):1850–9. doi: 10.1074/mcp.RA120.002049 (PMC7664124; doi:10.1074/mcp.RA120.002049)
Supplement: Supplemental Table 2 [file 159605_1_supp_570789_qdznn7.xls]

## Sheet: Nanostring Data.csv
ALL - normalized log2 count data
	C4BPA-mRNA	C7-mRNA	CASP10-mRNA	PBK-mRNA	CCL25-mRNA	CD1D-mRNA	TFRC-mRNA	FPR2-mRNA	CD24-mRNA	TNFRSF14-mRNA	DDX43-mRNA	IL13RA2-mRNA	IL7R-mRNA	IL1A-mRNA	IL5-mRNA	GAGE1-mRNA	IKBKE-mRNA	ETS1-mRNA	INPP5D-mRNA	CD53-mRNA	CD9-mRNA	TICAM2-mRNA	FCER1A-mRNA	PIN1-mRNA	C4B-mRNA	TNFRSF18-mRNA	KIR3DL1-mRNA	ITGB1-mRNA	CTSG-mRNA	IL17F-mRNA	LTB-mRNA	SPP1-mRNA	LGALS3-mRNA	GZMB-mRNA	CCL28-mRNA	CARD11-mRNA	ATM-mRNA	ELK1-mRNA	RORA-mRNA	IRAK4-mRNA	CXCL16-mRNA	SPN-mRNA	CXCR4-mRNA	PRF1-mRNA	JAK1-mRNA	CCL26-mRNA	DDX58-mRNA	CSF2-mRNA	CCL15-mRNA
5	1.80715	4.93053	3.52336	2.58476	1.58476	4.70024	6.84529	4.93053	8.7877	6.58476	2.80715	3.08726	4.32172	2.32172	1.32172	5.06589	4.08726	9.5687	6.11874	8.39426	9.27592	3.90669	3.70024	5.26658	6.77458	2.45923	1.9998	10.3612	-1.0002	2.16972	3.52336	11.1979	9.66513	6.21896	0.999796	4.04419	2.58476	3.90669	5.06589	4.80715	5.94231	3.75468	8.07394	6.88244	8.33295	-0.00020377	7.18962	-1.0002	1.58476
6	4.59617	4.30666	5.04363	6.69133	6.18113	4.45867	5.45867	5.30666	7.42214	4.30666	5.52906	4.13674	5.89163	5.6603	5.30666	7.69133	5.83718	5.7806	5.30666	5.6603	3.94409	7.18113	2.7217	4.45867	6.49429	5.38467	6.52906	6.7217	5.2242	6.09094	5.6603	4.59617	3.7217	4.45867	3.13674	3.94409	4.94409	3.94409	5.38467	5.7217	3.13674	3.7217	4.7217	6.59617	6.2242	5.7217	3.94409	3.94409	5.59617
7	3.1829	2.66833	4.1089	1.66833	1.86097	3.99026	9.29664	4.3204	11.4076	6.76786	2.1829	2.3204	6.01072	3.3204	2.56141	5.62916	4.99026	7.50483	5.1089	8.22729	8.90126	5.3204	6.33671	5.30392	9.09818	3.44593	2.56141	10.0126	2.76786	2.56141	4.92706	12.6564	11.9621	4.94843	2.1829	4.0309	3.99026	4.61586	6.85533	4.9695	6.35283	3.1089	9.36579	5.23601	7.6192	3.25329	4.81517	1.1829	5.47568
8	3.45098	5.69891	3.03595	4.03595	3.77291	3.45098	7.75476	5.15142	9.99788	5.97455	4.03595	4.62091	4.62091	3.45098	3.03595	7.09484	3.77291	8.81731	4.45098	5.77291	9.02841	3.45098	4.91042	4.77291	8.1789	3.77291	2.45098	9.50083	3.45098	3.45098	4.03595	12.1011	8.49538	4.25834	4.03595	5.03595	3.77291	4.03595	5.91042	4.45098	5.77291	3.03595	6.97455	5.35787	7.42826	3.45098	5.62091	1.45098	4.62091
9	1.78234	2.41977	4.03868	2.31286	0.612416	4.54315	9.00902	4.22713	9.05846	7.35388	5.03868	2.86034	8.31459	7.39705	1.41977	5.19738	5.28484	9.3748	7.15157	9.88912	8.59968	5.08815	6.61242	4.65681	6.90704	4.56661	1.61242	10.1227	1.93434	2.19738	5.56661	11.0366	8.93772	7.97874	1.41977	6.27775	3.13598	4.10427	7.50116	5.41977	7.57242	5.31286	11.6231	8.48124	8.25627	1.78234	5.82187	2.41977	3.4704
10	0.705356	5.97214	3.4058	2.87528	2.02728	4.09767	8.15657	4.02728	9.50787	6.34921	3.61225	5.13162	7.72216	4.56334	2.51271	6.55085	4.02728	9.05187	6.16479	8.48014	9.06511	4.34921	5.43328	4.46024	6.18109	3.61225	1.70536	9.70958	2.29032	3.16479	5.32007	10.6024	8.88526	6.37778	1.70536	5.19721	3.4058	3.87528	7.04521	4.95328	5.93417	3.95328	9.93658	6.99076	7.73878	2.70536	5.48672	1.70536	2.70536
12	2.23374	5.69317	1.23374	3.23374	2.23374	3.23374	7.69317	4.69317	9.99196	5.93418	3.23374	3.23374	6.04109	3.23374	2.8187	6.14063	4.04109	9.22242	4.55567	6.55567	8.99529	4.69317	5.87759	4.23374	7.78833	2.23374	3.55567	9.69317	2.8187	2.23374	3.8187	10.9718	9.12248	3.55567	2.8187	3.23374	3.23374	4.55567	6.51914	5.23374	6.27813	3.55567	8.60878	4.40366	7.62605	2.23374	5.8187	2.23374	4.93418
ALL - normalized linear count data
	C4BPA-mRNA	C7-mRNA	CASP10-mRNA	PBK-mRNA	CCL25-mRNA	CD1D-mRNA	TFRC-mRNA	FPR2-mRNA	CD24-mRNA	TNFRSF14-mRNA	DDX43-mRNA	IL13RA2-mRNA	IL7R-mRNA	IL1A-mRNA	IL5-mRNA	GAGE1-mRNA	IKBKE-mRNA	ETS1-mRNA	INPP5D-mRNA	CD53-mRNA	CD9-mRNA	TICAM2-mRNA	FCER1A-mRNA	PIN1-mRNA	C4B-mRNA	TNFRSF18-mRNA	KIR3DL1-mRNA	ITGB1-mRNA	CTSG-mRNA	IL17F-mRNA	LTB-mRNA	SPP1-mRNA	LGALS3-mRNA	GZMB-mRNA	CCL28-mRNA	CARD11-mRNA	ATM-mRNA	ELK1-mRNA	RORA-mRNA	IRAK4-mRNA	CXCL16-mRNA	SPN-mRNA	CXCR4-mRNA	PRF1-mRNA	JAK1-mRNA	CCL26-mRNA	DDX58-mRNA	CSF2-mRNA	CCL15-mRNA
	3.49951	30.4957	11.4984	5.99915	2.99958	25.9963	114.984	30.4957	441.938	95.9864	6.99901	8.4988	19.9972	4.99929	2.49965	33.4953	16.9976	759.393	69.4902	336.452	619.912	14.9979	12.9982	38.4946	109.485	5.49922	3.99944	1315.31	0.499929	4.49936	11.4984	2349.17	811.885	74.4895	1.99972	16.4977	5.99915	14.9979	33.4953	27.996	61.4913	13.4981	269.462	117.983	322.454	0.999859	145.979	0.499929	2.99958
6	24.1872	19.7895	32.9825	103.345	72.5616	21.9883	43.9767	39.579	171.509	19.7895	46.1755	17.5907	59.3685	50.5732	39.579	206.69	57.1697	54.9709	39.579	50.5732	15.3918	145.123	6.5965	21.9883	90.1522	41.7779	92.3511	105.544	37.3802	68.1639	50.5732	24.1872	13.193	21.9883	8.79534	15.3918	30.7837	15.3918	41.7779	52.772	8.79534	13.193	26.386	96.7487	74.7604	52.772	15.3918	15.3918	48.3744
7	9.08131	6.35692	17.2545	3.17846	3.63252	15.8923	628.881	19.9789	2716.67	108.976	4.54065	4.99472	64.4773	9.98944	5.90285	49.4931	31.7846	181.626	34.509	299.683	478.131	39.9578	80.8236	39.5037	548.057	10.8976	5.90285	1033	6.81098	5.90285	30.4224	6455.9	3989.87	30.8764	4.54065	16.3464	15.8923	24.5195	115.787	31.3305	81.7318	8.62724	659.757	37.6874	196.61	9.53537	28.1521	2.27033	44.4984
8	10.9358	51.9449	8.20183	16.4037	13.6697	10.9358	215.982	35.5413	1022.5	62.8807	16.4037	24.6055	24.6055	10.9358	8.20183	136.697	13.6697	451.101	21.8716	54.6789	522.183	10.9358	30.0734	27.3394	289.798	13.6697	5.46789	724.495	10.9358	10.9358	16.4037	4393.45	360.881	19.1376	16.4037	32.8073	13.6697	16.4037	60.1468	21.8716	54.6789	8.20183	125.761	41.0092	172.239	10.9358	49.211	2.73394	24.6055
9	3.43984	5.35086	16.4348	4.96865	1.52882	23.3145	515.211	18.728	533.175	163.583	32.8696	7.26188	318.376	168.552	2.67543	36.6916	38.9848	663.889	142.18	948.249	387.937	34.0162	97.8443	25.2255	120.012	23.6967	3.05763	1114.89	3.82204	4.58645	47.3933	2100.59	490.368	252.255	2.67543	77.5875	8.7907	17.1992	181.165	42.8069	190.338	39.7492	3154.33	357.361	305.763	3.43984	56.5662	5.35086	11.0839
10	1.63055	62.776	10.5986	7.33746	4.07637	17.1207	285.346	16.3055	728.039	81.5273	12.2291	35.0568	211.156	23.6429	5.70691	93.7564	16.3055	530.743	71.744	357.09	535.635	20.3818	43.2095	22.0124	72.5593	12.2291	3.26109	837.286	4.89164	8.96801	39.9484	1554.73	472.858	83.1579	3.26109	36.6873	10.5986	14.6749	132.074	30.9804	61.1455	15.4902	979.958	127.183	213.602	6.52219	44.84	3.26109	6.52219
12	4.70351	51.7386	2.35175	9.40702	4.70351	9.40702	206.954	25.8693	1018.31	61.1456	9.40702	9.40702	65.8491	9.40702	7.05526	70.5526	16.4623	597.346	23.5175	94.0702	510.331	25.8693	58.7939	18.814	221.065	4.70351	11.7588	827.817	7.05526	4.70351	14.1105	2008.4	557.366	11.7588	7.05526	9.40702	9.40702	23.5175	91.7184	37.6281	77.6079	11.7588	390.391	21.1658	197.547	4.70351	56.4421	4.70351	30.5728
[truncated: 206 more columns]
