# Supplementary material for: High-dimensional Cytometry (ExCYT) and Mass Spectrometry of Myeloid Infiltrate in Clinically Localized Clear Cell Renal Cell Carcinoma Identifies Novel Potential Myeloid Targets for Immunotherapy
Source: Mol Cell Proteomics. 2020 Jul 31;19(11):1850–9. doi: 10.1074/mcp.RA120.002049 (PMC7664124; doi:10.1074/mcp.RA120.002049)
Supplement: Supplemental Figure 3 [file 159605_1_supp_570787_qdzgg7.xlsx]

## Sheet: README
Information related to proteins lists in each tab
Tab 1	NAT CD45- OE - overexpressed in both NAT CD45- replicates
Tab 2	NAT CD45+ OE - overexpressed in both NAT CD45+ replicates
Tab 3	RCCCD45- OE - overexpressed in both RCC CD45- replicates
Tab 4	RCC CD45+ OE - overexpressed in both RCC CD45+ replicates
Tab 5	NAT CD45- only - only identified in CD45- NAT and not CD45+ NAT
Tab 6	NAT CD45+ only - only identified in CD45+ NAT and not CD45- NAT
Tab 7	RCC CD45- only - only identified in CD45- RCC and not CD45+ RCC
Tab 8	RCC CD45+ only - only identified in CD45+ RCC and not CD45- RCC

## Sheet: NAT CD45- OE
Difference (log2 FC)	Protein IDs	Majority protein IDs	Protein names	Gene names
6.38836	P17655	P17655	Calpain-2 catalytic subunit	CAPN2
5.95975	Q15417	Q15417	Calponin-3	CNN3
5.43909	Q96AC1;Q9BQL6	Q96AC1	Fermitin family homolog 2	FERMT2
5.39907	Q9Y696	Q9Y696	Chloride intracellular channel protein 4	CLIC4
5.36911	Q86VP6;O75155	Q86VP6	Cullin-associated NEDD8-dissociated protein 1	CAND1
5.18239	Q9UHD8	Q9UHD8	Septin-9	SEPT9
5.14856	P27816	P27816	Microtubule-associated protein 4	MAP4
4.86463	P48643	P48643	T-complex protein 1 subunit epsilon	CCT5
4.79918	O00186	O00186	Syntaxin-binding protein 3	STXBP3
4.75056	Q9H223	Q9H223	EH domain-containing protein 4	EHD4
4.74442	Q14204	Q14204	Cytoplasmic dynein 1 heavy chain 1	DYNC1H1
4.73857	P21399	P21399	Cytoplasmic aconitate hydratase	ACO1
4.67092	P21266	P21266	Glutathione S-transferase Mu 3	GSTM3
4.6643	P13797	P13797	Plastin-3	PLS3
4.49054	Q9P0V9	Q9P0V9	Septin-10	SEPT10
4.47844	P23381	P23381	Tryptophan--tRNA ligase, cytoplasmic;T1-TrpRS;T2-TrpRS	WARS
4.45001	Q53SF7	Q53SF7	Cordon-bleu protein-like 1	COBLL1
4.36043	O60664	O60664	Perilipin-3	PLIN3
4.32208	P34932	P34932	Heat shock 70 kDa protein 4	HSPA4
4.31081	P12277;P06732	P12277	Creatine kinase B-type	CKB
4.30284	P54652	P54652	Heat shock-related 70 kDa protein 2	HSPA2
4.25374	Q96G03	Q96G03	Phosphoglucomutase-2	PGM2
4.02972	P22314	P22314	Ubiquitin-like modifier-activating enzyme 1	UBA1
4.0269	Q9Y678	Q9Y678	Coatomer subunit gamma-1	COPG1
4.02444	Q9ULA0	Q9ULA0	Aspartyl aminopeptidase	DNPEP
4.01915	Q92945	Q92945	Far upstream element-binding protein 2	KHSRP
4.01788	Q13642	Q13642	Four and a half LIM domains protein 1	FHL1
3.95469	P04632;Q96L46	P04632	Calpain small subunit 1	CAPNS1
3.93835	Q16658	Q16658	Fascin	FSCN1
3.90702	P35241	P35241	Radixin	RDX
3.90366	Q96QK1	Q96QK1	Vacuolar protein sorting-associated protein 35	VPS35
3.89825	P37802	P37802	Transgelin-2	TAGLN2
3.88024	P11216	P11216	Glycogen phosphorylase, brain form	PYGB
3.8663	P07814	P07814	Bifunctional glutamate/proline--tRNA ligase;Glutamate--tRNA ligase;Proline--tRNA ligase	EPRS
3.86157	Q10567	Q10567	AP-1 complex subunit beta-1	AP1B1
3.84928	Q07157	Q07157	Tight junction protein ZO-1	TJP1
3.84282	O00764	O00764	Pyridoxal kinase	PDXK
3.84258	P20810	P20810	Calpastatin	CAST
3.83319	Q16555	Q16555	Dihydropyrimidinase-related protein 2	DPYSL2
3.80493	P50502;Q8NFI4;Q8IZP2	P50502;Q8NFI4;Q8IZP2	Hsc70-interacting protein;Putative protein FAM10A5;Putative protein FAM10A4	ST13;ST13P5;ST13P4
3.79212	Q15181	Q15181	Inorganic pyrophosphatase	PPA1
3.78806	O94760	O94760	N(G),N(G)-dimethylarginine dimethylaminohydrolase 1	DDAH1
3.78059	P05937	P05937	Calbindin	CALB1
3.7707	Q9Y2D5	Q9Y2D5	A-kinase anchor protein 2	AKAP2
3.71981	P53621	P53621	Coatomer subunit alpha;Xenin;Proxenin	COPA
3.70283	Q16181;Q6ZU15	Q16181	Septin-7	SEPT7
3.70202	Q9NZN4	Q9NZN4	EH domain-containing protein 2	EHD2
3.68958	Q00796	Q00796	Sorbitol dehydrogenase	SORD
3.67889	O00151	O00151	PDZ and LIM domain protein 1	PDLIM1
3.64637	Q99832	Q99832	T-complex protein 1 subunit eta	CCT7
3.63606	P63241;Q6IS14;Q9GZV4	P63241;Q6IS14;Q9GZV4	Eukaryotic translation initiation factor 5A-1;Eukaryotic translation initiation factor 5A-1-like;Eukaryotic translation initiation factor 5A-2	EIF5A;EIF5AL1;EIF5A2
3.59956	P53396	P53396	ATP-citrate synthase	ACLY
3.54731	Q01813	Q01813	ATP-dependent 6-phosphofructokinase, platelet type	PFKP
3.53509	P50990	P50990	T-complex protein 1 subunit theta	CCT8
3.53207	Q13228	Q13228	Selenium-binding protein 1	SELENBP1
3.52514	P30740;O75830	P30740	Leukocyte elastase inhibitor	SERPINB1
3.52095	O43795	O43795	Unconventional myosin-Ib	MYO1B
3.49652	P35558	P35558	Phosphoenolpyruvate carboxykinase, cytosolic [GTP]	PCK1
3.48989	O75131;Q8IYJ1;Q96A23;O95741;Q86YQ8;Q9UBL6	O75131	Copine-3	CPNE3
3.46917	P48444	P48444	Coatomer subunit delta	ARCN1
3.46538	P46939	P46939	Utrophin	UTRN
3.44498	P35237	P35237	Serpin B6	SERPINB6
3.36804	Q99733	Q99733	Nucleosome assembly protein 1-like 4	NAP1L4
3.30962	P62333	P62333	26S protease regulatory subunit 10B	PSMC6
3.24074	O95810	O95810	Serum deprivation-response protein	SDPR
3.23089	Q01995	Q01995	Transgelin	TAGLN
3.20636	Q9Y3I0	Q9Y3I0	tRNA-splicing ligase RtcB homolog	RTCB
3.18312	O14980	O14980	Exportin-1	XPO1
3.17327	P63244	P63244	Guanine nucleotide-binding protein subunit beta-2-like 1;Guanine nucleotide-binding protein subunit beta-2-like 1, N-terminally processed	GNB2L1
3.15589	P45974;Q92995	P45974	Ubiquitin carboxyl-terminal hydrolase 5	USP5
3.15262	Q86V81	Q86V81	THO complex subunit 4	ALYREF
3.14428	Q13418	Q13418	Integrin-linked protein kinase	ILK
3.11725	Q9BR76;A9Z1Z3	Q9BR76	Coronin-1B	CORO1B
3.11488	Q9Y333	Q9Y333	U6 snRNA-associated Sm-like protein LSm2	LSM2
3.06319	P23229	P23229	Integrin alpha-6;Integrin alpha-6 heavy chain;Integrin alpha-6 light chain;Processed integrin alpha-6	ITGA6
3.05872	Q9H4G0	Q9H4G0	Band 4.1-like protein 1	EPB41L1
3.0561	P55786;A6NEC2	P55786	Puromycin-sensitive aminopeptidase	NPEPPS
3.04953	P37837	P37837	Transaldolase	TALDO1
3.04418	Q9H4M9	Q9H4M9	EH domain-containing protein 1	EHD1
3.03857	Q99729	Q99729	Heterogeneous nuclear ribonucleoprotein A/B	HNRNPAB
3.037	O43708	O43708	Maleylacetoacetate isomerase	GSTZ1
3.0332	Q14011	Q14011	Cold-inducible RNA-binding protein	CIRBP
3.01274	P50991	P50991	T-complex protein 1 subunit delta	CCT4
3.00329	Q13884	Q13884	Beta-1-syntrophin	SNTB1
2.97235	Q3LXA3	Q3LXA3	Bifunctional ATP-dependent dihydroxyacetone kinase/FAD-AMP lyase (cyclizing);ATP-dependent dihydroxyacetone kinase;FAD-AMP lyase (cyclizing)	DAK
2.96215	P30046;A6NHG4	P30046;A6NHG4	D-dopachrome decarboxylase;D-dopachrome decarboxylase-like protein	DDT;DDTL
2.96063	Q14914	Q14914	Prostaglandin reductase 1	PTGR1
2.92966	P61088;Q5JXB2	P61088;Q5JXB2	Ubiquitin-conjugating enzyme E2 N;Putative ubiquitin-conjugating enzyme E2 N-like	UBE2N;UBE2NL
2.9024	Q14554	Q14554	Protein disulfide-isomerase A5	PDIA5
2.8845	Q15019	Q15019	Septin-2	SEPT2
2.88421	O15270;Q9NUV7	O15270	Serine palmitoyltransferase 2	SPTLC2
2.87045	P50570;Q05193	P50570	Dynamin-2	DNM2
2.84055	Q9UHB6	Q9UHB6	LIM domain and actin-binding protein 1	LIMA1
2.83882	P54136	P54136	Arginine--tRNA ligase, cytoplasmic	RARS
2.83662	Q8N1G4	Q8N1G4	Leucine-rich repeat-containing protein 47	LRRC47
2.8347	P21291	P21291	Cysteine and glycine-rich protein 1	CSRP1
2.81018	Q14247	Q14247	Src substrate cortactin	CTTN
2.80567	P17612	P17612	cAMP-dependent protein kinase catalytic subunit alpha	PRKACA
2.78264	P52943	P52943	Cysteine-rich protein 2	CRIP2
2.77904	Q96IU4	Q96IU4	Alpha/beta hydrolase domain-containing protein 14B	ABHD14B
2.76023	O95954	O95954	Formimidoyltransferase-cyclodeaminase;Glutamate formimidoyltransferase;Formimidoyltetrahydrofolate cyclodeaminase	FTCD
2.75679	Q03154	Q03154	Aminoacylase-1	ACY1
2.73856	P25789	P25789	Proteasome subunit alpha type-4	PSMA4
2.72337	P78527	P78527	DNA-dependent protein kinase catalytic subunit	PRKDC
2.70794	O00468	O00468	Agrin;Agrin N-terminal 110 kDa subunit;Agrin C-terminal 110 kDa subunit;Agrin C-terminal 90 kDa fragment;Agrin C-terminal 22 kDa fragment	AGRN
2.70645	P09668	P09668	Pro-cathepsin H;Cathepsin H mini chain;Cathepsin H;Cathepsin H heavy chain;Cathepsin H light chain	CTSH
2.70294	O43175	O43175	D-3-phosphoglycerate dehydrogenase	PHGDH
2.69863	P30626	P30626	Sorcin	SRI
2.68474	Q15404	Q15404	Ras suppressor protein 1	RSU1
2.67406	Q9HC38	Q9HC38	Glyoxalase domain-containing protein 4	GLOD4
2.66407	P13639	P13639	Elongation factor 2	EEF2
2.65983	P07108	P07108	Acyl-CoA-binding protein	DBI
2.65694	Q06323	Q06323	Proteasome activator complex subunit 1	PSME1
2.64159	Q96CX2;Q68DU8	Q96CX2	BTB/POZ domain-containing protein KCTD12	KCTD12
2.62923	Q12955	Q12955	Ankyrin-3	ANK3
2.62673	O15020	O15020	Spectrin beta chain, non-erythrocytic 2	SPTBN2
2.6263	Q07960	Q07960	Rho GTPase-activating protein 1	ARHGAP1
2.62195	Q15599	Q15599	Na(+)/H(+) exchange regulatory cofactor NHE-RF2	SLC9A3R2
2.61725	P06703	P06703	Protein S100-A6	S100A6
2.60991	Q13492;O60641	Q13492	Phosphatidylinositol-binding clathrin assembly protein	PICALM
2.60488	P56192	P56192	Methionine--tRNA ligase, cytoplasmic	MARS
2.58791	P49720	P49720	Proteasome subunit beta type-3	PSMB3
2.58627	P48681	P48681	Nestin	NES
2.58181	O00560	O00560	Syntenin-1	SDCBP
2.57738	P60981	P60981	Destrin	DSTN
2.57327	Q13561	Q13561	Dynactin subunit 2	DCTN2
2.56377	P17987	P17987	T-complex protein 1 subunit alpha	TCP1
2.56275	P78417	P78417	Glutathione S-transferase omega-1	GSTO1
2.56142	O75369	O75369	Filamin-B	FLNB
2.55743	Q92530	Q92530	Proteasome inhibitor PI31 subunit	PSMF1
2.54227	Q7L014	Q7L014	Probable ATP-dependent RNA helicase DDX46	DDX46
2.52566	P09960	P09960	Leukotriene A-4 hydrolase	LTA4H
2.52253	O60437	O60437	Periplakin	PPL
2.51389	Q14847	Q14847	LIM and SH3 domain protein 1	LASP1
2.47814	Q9NQW7	Q9NQW7	Xaa-Pro aminopeptidase 1	XPNPEP1
2.47283	Q15046	Q15046	Lysine--tRNA ligase	KARS
2.4705	Q15631	Q15631	Translin	TSN
2.46468	P54578	P54578	Ubiquitin carboxyl-terminal hydrolase 14	USP14
2.4572	Q9UNM6	Q9UNM6	26S proteasome non-ATPase regulatory subunit 13	PSMD13
2.45328	P31153;Q00266	P31153	S-adenosylmethionine synthase isoform type-2	MAT2A
2.44824	Q9NVA2	Q9NVA2	Septin-11	SEPT11
2.44418	Q13409	Q13409	Cytoplasmic dynein 1 intermediate chain 2	DYNC1I2
2.44038	Q9NQG5;Q96P16	Q9NQG5	Regulation of nuclear pre-mRNA domain-containing protein 1B	RPRD1B
2.41943	Q9BUT1	Q9BUT1	3-hydroxybutyrate dehydrogenase type 2	BDH2
2.40939	P51858	P51858	Hepatoma-derived growth factor	HDGF
2.40308	P11586	P11586	C-1-tetrahydrofolate synthase, cytoplasmic;Methylenetetrahydrofolate dehydrogenase;Methenyltetrahydrofolate cyclohydrolase;Formyltetrahydrofolate synthetase;C-1-tetrahydrofolate synthase, cytoplasmic, N-terminally processed	MTHFD1
2.40046	P12532	P12532	Creatine kinase U-type, mitochondrial	CKMT1A
2.39725	Q68CZ2	Q68CZ2	Tensin-3	TNS3
2.36645	O94903	O94903	Proline synthase co-transcribed bacterial homolog protein	PROSC
2.33806	P21283	P21283	V-type proton ATPase subunit C 1	ATP6V1C1
2.33492	O43570	O43570	Carbonic anhydrase 12	CA12
2.32967	Q9UJU6	Q9UJU6	Drebrin-like protein	DBNL
2.31841	Q9NP81	Q9NP81	Serine--tRNA ligase, mitochondrial	SARS2
2.30269	O14907	O14907	Tax1-binding protein 3	TAX1BP3
2.29786	Q9Y224	Q9Y224	UPF0568 protein C14orf166	C14orf166
2.29739	Q16401	Q16401	26S proteasome non-ATPase regulatory subunit 5	PSMD5
2.29562	P07741	P07741	Adenine phosphoribosyltransferase	APRT
2.27271	P12429	P12429	Annexin A3	ANXA3
2.24652	P30153;P30154	P30153	Serine/threonine-protein phosphatase 2A 65 kDa regulatory subunit A alpha isoform	PPP2R1A
2.24563	Q93052	Q93052	Lipoma-preferred partner	LPP
2.24434	P62937;P0DN26;A0A0B4J2A2;A0A075B759;Q9Y536;F5H284;P0DN37	P62937	Peptidyl-prolyl cis-trans isomerase A;Peptidyl-prolyl cis-trans isomerase A, N-terminally processed	PPIA
2.2369	O60784	O60784	Target of Myb protein 1	TOM1
2.1995	P05455	P05455	Lupus La protein	SSB
2.19429	P14174	P14174	Macrophage migration inhibitory factor	MIF
2.1858	O43237	O43237	Cytoplasmic dynein 1 light intermediate chain 2	DYNC1LI2
2.17374	P06744;Q8N196	P06744	Glucose-6-phosphate isomerase	GPI
2.16666	Q7KZF4	Q7KZF4	Staphylococcal nuclease domain-containing protein 1	SND1
2.1592	P00966	P00966	Argininosuccinate synthase	ASS1
2.1475	P55060	P55060	Exportin-2	CSE1L
2.14109	Q9Y2S2	Q9Y2S2	Lambda-crystallin homolog	CRYL1
2.13375	P13861	P13861	cAMP-dependent protein kinase type II-alpha regulatory subunit	PRKAR2A
2.12624	Q13057	Q13057	Bifunctional coenzyme A synthase;Phosphopantetheine adenylyltransferase;Dephospho-CoA kinase	COASY
2.12271	Q9Y3D6	Q9Y3D6	Mitochondrial fission 1 protein	FIS1
2.11544	O60506	O60506	Heterogeneous nuclear ribonucleoprotein Q	SYNCRIP
2.10688	P40925	P40925	Malate dehydrogenase, cytoplasmic	MDH1
2.10123	P27348	P27348	14-3-3 protein theta	YWHAQ
2.09511	P28066	P28066	Proteasome subunit alpha type-5	PSMA5
2.09182	Q16851	Q16851	UTP--glucose-1-phosphate uridylyltransferase	UGP2
2.08775	Q9UQ80	Q9UQ80	Proliferation-associated protein 2G4	PA2G4
2.08371	P55265	P55265	Double-stranded RNA-specific adenosine deaminase	ADAR
2.08075	Q9HBL0	Q9HBL0	Tensin-1	TNS1
2.07025	P08621	P08621	U1 small nuclear ribonucleoprotein 70 kDa	SNRNP70
2.0681	P63104	P63104	14-3-3 protein zeta/delta	YWHAZ
2.0652	Q92597	Q92597	Protein NDRG1	NDRG1
2.04561	Q96KP4	Q96KP4	Cytosolic non-specific dipeptidase	CNDP2
2.04085	Q00577;Q9UJV8	Q00577	Transcriptional activator protein Pur-alpha	PURA
2.04032	P42330	P42330	Aldo-keto reductase family 1 member C3	AKR1C3
2.03716	P31949	P31949	Protein S100-A11;Protein S100-A11, N-terminally processed	S100A11
2.03365	P21980;P49221;O43548	P21980	Protein-glutamine gamma-glutamyltransferase 2	TGM2
2.03127	P49753	P49753	Acyl-coenzyme A thioesterase 2, mitochondrial	ACOT2
2.00704	Q9BXS5	Q9BXS5	AP-1 complex subunit mu-1	AP1M1
2.00572	P08708	P08708	40S ribosomal protein S17	RPS17
1.99366	P50238	P50238	Cysteine-rich protein 1	CRIP1
1.99268	P23526	P23526	Adenosylhomocysteinase	AHCY
1.99174	P46926	P46926	Glucosamine-6-phosphate isomerase 1	GNPDA1
1.97125	P60900	P60900	Proteasome subunit alpha type-6	PSMA6
1.96661	Q9UBQ0	Q9UBQ0	Vacuolar protein sorting-associated protein 29	VPS29
1.96616	P45973	P45973	Chromobox protein homolog 5	CBX5
1.95686	P10768	P10768	S-formylglutathione hydrolase	ESD
1.9564	P07942	P07942	Laminin subunit beta-1	LAMB1
1.9504	P50395	P50395	Rab GDP dissociation inhibitor beta	GDI2
1.94331	Q12959;Q15700;Q92796	Q12959	Disks large homolog 1	DLG1
1.92647	P01042	P01042	Kininogen-1;Kininogen-1 heavy chain;T-kinin;Bradykinin;Lysyl-bradykinin;Kininogen-1 light chain;Low molecular weight growth-promoting factor	KNG1
1.92162	O14974	O14974	Protein phosphatase 1 regulatory subunit 12A	PPP1R12A
1.9202	Q9Y5X3	Q9Y5X3	Sorting nexin-5	SNX5
1.90164	O60488	O60488	Long-chain-fatty-acid--CoA ligase 4	ACSL4
1.89901	P55209	P55209	Nucleosome assembly protein 1-like 1	NAP1L1
1.89275	P41091;Q2VIR3	P41091;Q2VIR3	Eukaryotic translation initiation factor 2 subunit 3;Putative eukaryotic translation initiation factor 2 subunit 3-like protein	EIF2S3;EIF2S3L
1.89121	P32119	P32119	Peroxiredoxin-2	PRDX2
1.88876	O00330	O00330	Pyruvate dehydrogenase protein X component, mitochondrial	PDHX
1.88655	P34896	P34896	Serine hydroxymethyltransferase, cytosolic	SHMT1
1.8853	Q13185	Q13185	Chromobox protein homolog 3	CBX3
1.87604	P18206	P18206	Vinculin	VCL
1.87349	Q6P2Q9	Q6P2Q9	Pre-mRNA-processing-splicing factor 8	PRPF8
1.86934	Q7Z4V5	Q7Z4V5	Hepatoma-derived growth factor-related protein 2	HDGFRP2
1.86653	Q12874	Q12874	Splicing factor 3A subunit 3	SF3A3
1.86595	O14639	O14639	Actin-binding LIM protein 1	ABLIM1
1.86151	Q07666;Q5VWX1	Q07666	KH domain-containing, RNA-binding, signal transduction-associated protein 1	KHDRBS1
1.8588	P20618	P20618	Proteasome subunit beta type-1	PSMB1
1.85554	Q9Y5B9	Q9Y5B9	FACT complex subunit SPT16	SUPT16H
1.85361	Q9H0W9	Q9H0W9	Ester hydrolase C11orf54	C11orf54
1.8522	P07355;A6NMY6	P07355;A6NMY6	Annexin A2;Putative annexin A2-like protein	ANXA2;ANXA2P2
1.84988	P14550	P14550	Alcohol dehydrogenase [NADP(+)]	AKR1A1
1.84751	P51911	P51911	Calponin-1	CNN1
1.8409	P49773	P49773	Histidine triad nucleotide-binding protein 1	HINT1
1.83903	Q16798	Q16798	NADP-dependent malic enzyme, mitochondrial	ME3
1.83605	P00918	P00918	Carbonic anhydrase 2	CA2
1.8356	P22061	P22061	Protein-L-isoaspartate(D-aspartate) O-methyltransferase	PCMT1
1.83502	O43324	O43324	Eukaryotic translation elongation factor 1 epsilon-1	EEF1E1
1.8337	Q92616	Q92616	Translational activator GCN1	GCN1L1
1.82437	O75936	O75936	Gamma-butyrobetaine dioxygenase	BBOX1
1.81199	P49368	P49368	T-complex protein 1 subunit gamma	CCT3
1.80956	P09327	P09327	Villin-1	VIL1
1.80191	P09211	P09211	Glutathione S-transferase P	GSTP1
1.8017	P30043	P30043	Flavin reductase (NADPH)	BLVRB
1.80027	Q15427	Q15427	Splicing factor 3B subunit 4	SF3B4
1.79699	Q9NZL9	Q9NZL9	Methionine adenosyltransferase 2 subunit beta	MAT2B
1.79498	P61981	P61981	14-3-3 protein gamma;14-3-3 protein gamma, N-terminally processed	YWHAG
1.78896	Q8IWA4	Q8IWA4	Mitofusin-1	MFN1
1.78878	P08238;Q58FF7	P08238	Heat shock protein HSP 90-beta	HSP90AB1
1.7844	Q13813;REV__Q04637	Q13813	Spectrin alpha chain, non-erythrocytic 1	SPTAN1
1.78311	P04075	P04075	Fructose-bisphosphate aldolase A	ALDOA
1.78111	Q13045	Q13045	Protein flightless-1 homolog	FLII
1.77833	O14979	O14979	Heterogeneous nuclear ribonucleoprotein D-like	HNRNPDL
1.77378	P17858	P17858	ATP-dependent 6-phosphofructokinase, liver type	PFKL
1.76987	O43301	O43301	Heat shock 70 kDa protein 12A	HSPA12A
1.75994	P46940;Q86VI3	P46940	Ras GTPase-activating-like protein IQGAP1	IQGAP1
1.75814	O95758	O95758	Polypyrimidine tract-binding protein 3	PTBP3
1.75729	O94973	O94973	AP-2 complex subunit alpha-2	AP2A2
1.75498	P55290	P55290	Cadherin-13	CDH13
1.75332	P22352	P22352	Glutathione peroxidase 3	GPX3
1.74776	Q9NZM1	Q9NZM1	Myoferlin	MYOF
1.74382	P11766	P11766	Alcohol dehydrogenase class-3	ADH5
1.72688	Q99536	Q99536	Synaptic vesicle membrane protein VAT-1 homolog	VAT1
1.72497	Q99873;Q9NR22	Q99873	Protein arginine N-methyltransferase 1	PRMT1
1.71953	Q9NQT8;Q96L93	Q9NQT8	Kinesin-like protein KIF13B	KIF13B
1.71895	P00338;Q6ZMR3	P00338	L-lactate dehydrogenase A chain	LDHA
1.71394	P27695	P27695	DNA-(apurinic or apyrimidinic site) lyase;DNA-(apurinic or apyrimidinic site) lyase, mitochondrial	APEX1
1.71286	P15586	P15586	N-acetylglucosamine-6-sulfatase	GNS
1.71157	Q0VF96	Q0VF96	Cingulin-like protein 1	CGNL1
1.70711	Q9UL46	Q9UL46	Proteasome activator complex subunit 2	PSME2
1.69772	P10644;P31321	P10644	cAMP-dependent protein kinase type I-alpha regulatory subunit;cAMP-dependent protein kinase type I-alpha regulatory subunit, N-terminally processed	PRKAR1A
1.6977	P52209	P52209	6-phosphogluconate dehydrogenase, decarboxylating	PGD
1.69693	Q14258	Q14258	E3 ubiquitin/ISG15 ligase TRIM25	TRIM25
1.69155	P15924	P15924	Desmoplakin	DSP
1.69083	P40121	P40121	Macrophage-capping protein	CAPG
1.68391	Q9HBG4	Q9HBG4	V-type proton ATPase 116 kDa subunit a isoform 4	ATP6V0A4
1.68194	Q14978	Q14978	Nucleolar and coiled-body phosphoprotein 1	NOLC1
1.67331	O43294	O43294	Transforming growth factor beta-1-induced transcript 1 protein	TGFB1I1
1.67175	Q14974	Q14974	Importin subunit beta-1	KPNB1
1.67037	Q9Y4F1	Q9Y4F1	FERM, RhoGEF and pleckstrin domain-containing protein 1	FARP1
1.66885	P31150	P31150	Rab GDP dissociation inhibitor alpha	GDI1
1.66484	Q9NRV9	Q9NRV9	Heme-binding protein 1	HEBP1
1.66312	O60701	O60701	UDP-glucose 6-dehydrogenase	UGDH
1.66161	Q86UP2;Q9Y4F3	Q86UP2	Kinectin	KTN1
1.65887	P78371	P78371	T-complex protein 1 subunit beta	CCT2
1.65174	P30086	P30086	Phosphatidylethanolamine-binding protein 1;Hippocampal cholinergic neurostimulating peptide	PEBP1
1.64896	P26599	P26599	Polypyrimidine tract-binding protein 1	PTBP1
1.64212	Q14444	Q14444	Caprin-1	CAPRIN1
1.64199	Q15637	Q15637	Splicing factor 1	SF1
1.63797	Q00341	Q00341	Vigilin	HDLBP
1.63685	Q9NQR4	Q9NQR4	Omega-amidase NIT2	NIT2
1.62677	Q9ULV4;Q6QEF8	Q9ULV4	Coronin-1C	CORO1C
1.62327	P31946	P31946	14-3-3 protein beta/alpha;14-3-3 protein beta/alpha, N-terminally processed	YWHAB
1.62287	Q9HAV0;Q9BRK4	Q9HAV0	Guanine nucleotide-binding protein subunit beta-4	GNB4
1.62154	P61163	P61163	Alpha-centractin	ACTR1A
1.60702	P14618	P14618	Pyruvate kinase PKM	PKM
1.60346	Q01082	Q01082	Spectrin beta chain, non-erythrocytic 1	SPTBN1
1.59411	P60174	P60174	Triosephosphate isomerase	TPI1
1.58033	Q04917	Q04917	14-3-3 protein eta	YWHAH
1.58006	P30041	P30041	Peroxiredoxin-6	PRDX6
1.57705	Q92499	Q92499	ATP-dependent RNA helicase DDX1	DDX1
1.56786	P19784	P19784	Casein kinase II subunit alpha	CSNK2A2
1.56415	P14868	P14868	Aspartate--tRNA ligase, cytoplasmic	DARS
1.56386	P54619;Q9UGJ0	P54619	5-AMP-activated protein kinase subunit gamma-1	PRKAG1
1.54662	Q3ZCM7	Q3ZCM7	Tubulin beta-8 chain	TUBB8
1.54414	P34949	P34949	Mannose-6-phosphate isomerase	MPI
1.54207	Q16576	Q16576	Histone-binding protein RBBP7	RBBP7
1.54055	P00491	P00491	Purine nucleoside phosphorylase	PNP
1.53343	P15311	P15311	Ezrin	EZR
1.53182	P62258	P62258	14-3-3 protein epsilon	YWHAE
1.52758	P07195;P07864	P07195	L-lactate dehydrogenase B chain	LDHB
1.52757	P01023	P01023	Alpha-2-macroglobulin	A2M
1.52656	O75874	O75874	Isocitrate dehydrogenase [NADP] cytoplasmic	IDH1
1.52356	P26641	P26641	Elongation factor 1-gamma	EEF1G
1.51891	Q8TBX8	Q8TBX8	Phosphatidylinositol 5-phosphate 4-kinase type-2 gamma	PIP4K2C
1.518	Q53FZ2	Q53FZ2	Acyl-coenzyme A synthetase ACSM3, mitochondrial	ACSM3
1.50855	O95881	O95881	Thioredoxin domain-containing protein 12	TXNDC12
1.49577	Q96DG6	Q96DG6	Carboxymethylenebutenolidase homolog	CMBL
1.47605	P62942	P62942	Peptidyl-prolyl cis-trans isomerase FKBP1A	FKBP1A
1.47586	O14874	O14874	[3-methyl-2-oxobutanoate dehydrogenase [lipoamide]] kinase, mitochondrial	BCKDK
1.46952	Q12905	Q12905	Interleukin enhancer-binding factor 2	ILF2
1.46866	P18669;P15259;Q8N0Y7	P18669	Phosphoglycerate mutase 1	PGAM1
1.45447	P40227;Q92526	P40227	T-complex protein 1 subunit zeta	CCT6A
1.45249	P02787	P02787	Serotransferrin	TF
1.4491	P01857	P01857	Ig gamma-1 chain C region	IGHG1
1.44132	Q9UKG9	Q9UKG9	Peroxisomal carnitine O-octanoyltransferase	CROT
1.44067	O14964	O14964	Hepatocyte growth factor-regulated tyrosine kinase substrate	HGS
1.43709	Q9UEY8	Q9UEY8	Gamma-adducin	ADD3
1.43629	O43464	O43464	Serine protease HTRA2, mitochondrial	HTRA2
1.43623	Q9C005	Q9C005	Protein dpy-30 homolog	DPY30
1.43374	P17931	P17931	Galectin-3	LGALS3
1.43306	P48059	P48059	LIM and senescent cell antigen-like-containing domain protein 1	LIMS1
1.43169	P00558;P07205	P00558	Phosphoglycerate kinase 1	PGK1
1.42843	P09467	P09467	Fructose-1,6-bisphosphatase 1	FBP1
1.42833	P00352;P47895	P00352	Retinal dehydrogenase 1	ALDH1A1
1.42627	O95302;Q75LS8	O95302	Peptidyl-prolyl cis-trans isomerase FKBP9	FKBP9
1.42073	P50995	P50995	Annexin A11	ANXA11
1.41702	Q8WVM8	Q8WVM8	Sec1 family domain-containing protein 1	SCFD1
1.41189	P60842	P60842	Eukaryotic initiation factor 4A-I	EIF4A1
1.41078	Q9NS23	Q9NS23	Ras association domain-containing protein 1	RASSF1
1.41031	Q15717;Q12926;P26378	Q15717	ELAV-like protein 1	ELAVL1
1.40492	P33176;Q12840;O60282	P33176	Kinesin-1 heavy chain	KIF5B
1.39921	Q6S8J3;P0CG38;P0CG39;Q6S8J7;Q6S5H5;A6NI47;B2RU33;H3BUK9;Q6S545;Q6S5H4;A0JP26	Q6S8J3;P0CG38;P0CG39	POTE ankyrin domain family member E;POTE ankyrin domain family member I;POTE ankyrin domain family member J	POTEE;POTEI;POTEJ
1.3982	Q9UDR5	Q9UDR5	Alpha-aminoadipic semialdehyde synthase, mitochondrial;Lysine ketoglutarate reductase;Saccharopine dehydrogenase	AASS
1.39755	P62314	P62314	Small nuclear ribonucleoprotein Sm D1	SNRPD1
1.39622	P01859	P01859	Ig gamma-2 chain C region	IGHG2
1.39228	P16278;Q6UWU2	P16278	Beta-galactosidase	GLB1
1.38828	P62857	P62857	40S ribosomal protein S28	RPS28
1.38092	Q8NBX0	Q8NBX0	Saccharopine dehydrogenase-like oxidoreductase	SCCPDH
1.38088	Q15428	Q15428	Splicing factor 3A subunit 2	SF3A2
1.3794	Q9BYD6	Q9BYD6	39S ribosomal protein L1, mitochondrial	MRPL1
1.37933	P34913	P34913	Bifunctional epoxide hydrolase 2;Cytosolic epoxide hydrolase 2;Lipid-phosphate phosphatase	EPHX2
1.37556	Q14152	Q14152	Eukaryotic translation initiation factor 3 subunit A	EIF3A
1.37405	P49590	P49590	Probable histidine--tRNA ligase, mitochondrial	HARS2
1.37231	P25788	P25788	Proteasome subunit alpha type-3	PSMA3
1.36943	O00299	O00299	Chloride intracellular channel protein 1	CLIC1
1.3615	Q9UHY1	Q9UHY1	Nuclear receptor-binding protein	NRBP1
1.36084	O43776	O43776	Asparagine--tRNA ligase, cytoplasmic	NARS
1.35404	O00231	O00231	26S proteasome non-ATPase regulatory subunit 11	PSMD11
1.35396	Q9P2E9;REV__Q9P2M7	Q9P2E9	Ribosome-binding protein 1	RRBP1
1.35294	Q16531	Q16531	DNA damage-binding protein 1	DDB1
1.3523	Q16643	Q16643	Drebrin	DBN1
1.35006	P17980	P17980	26S protease regulatory subunit 6A	PSMC3
1.34593	P35998	P35998	26S protease regulatory subunit 7	PSMC2
1.34556	P30039	P30039	Phenazine biosynthesis-like domain-containing protein	PBLD
1.34057	Q9P0J1	Q9P0J1	[Pyruvate dehydrogenase [acetyl-transferring]]-phosphatase 1, mitochondrial	PDP1
1.33727	P60903	P60903	Protein S100-A10	S100A10
1.337	P02760	P02760	Protein AMBP;Alpha-1-microglobulin;Inter-alpha-trypsin inhibitor light chain;Trypstatin	AMBP
1.3364	P11940;Q9H361;Q4VXU2;Q5JQF8	P11940	Polyadenylate-binding protein 1	PABPC1
1.33557	Q14508	Q14508	WAP four-disulfide core domain protein 2	WFDC2
1.33397	P28838	P28838	Cytosol aminopeptidase	LAP3
1.33295	P09525	P09525	Annexin A4	ANXA4
1.32944	P48728	P48728	Aminomethyltransferase, mitochondrial	AMT
1.32586	Q99439	Q99439	Calponin-2	CNN2
1.32435	P41250	P41250	Glycine--tRNA ligase	GARS
1.32311	Q14839;Q8TDI0;Q12873	Q14839	Chromodomain-helicase-DNA-binding protein 4	CHD4
1.3219	Q9BZF9	Q9BZF9	Uveal autoantigen with coiled-coil domains and ankyrin repeats	UACA
1.31973	Q13765;E9PAV3;Q9BZK3	Q13765;E9PAV3	Nascent polypeptide-associated complex subunit alpha;Nascent polypeptide-associated complex subunit alpha, muscle-specific form	NACA
1.31888	Q92896	Q92896	Golgi apparatus protein 1	GLG1
1.31612	Q96AB3	Q96AB3	Isochorismatase domain-containing protein 2, mitochondrial	ISOC2
1.31513	O75533	O75533	Splicing factor 3B subunit 1	SF3B1
1.31439	P06733	P06733	Alpha-enolase	ENO1
1.31344	Q9P0K7	Q9P0K7	Ankycorbin	RAI14
1.31069	O14818;Q8TAA3	O14818	Proteasome subunit alpha type-7	PSMA7
1.30967	Q15020	Q15020	Squamous cell carcinoma antigen recognized by T-cells 3	SART3
1.30336	P49407;P36575;P10523	P49407	Beta-arrestin-1	ARRB1
1.29845	P23297	P23297	Protein S100-A1	S100A1
1.29766	P62841	P62841	40S ribosomal protein S15	RPS15
1.29622	Q86WU2	Q86WU2	Probable D-lactate dehydrogenase, mitochondrial	LDHD
1.29548	Q13621	Q13621	Solute carrier family 12 member 1	SLC12A1
1.29091	P17844	P17844	Probable ATP-dependent RNA helicase DDX5	DDX5
1.28964	P31947	P31947	14-3-3 protein sigma	SFN
1.28748	P80297;P02795;P13640;Q8N339;P04731	P80297;P02795;P13640	Metallothionein-1X;Metallothionein-2;Metallothionein-1G	MT1X;MT2A;MT1G
1.28642	P60228	P60228	Eukaryotic translation initiation factor 3 subunit E	EIF3E
1.28566	P47755	P47755	F-actin-capping protein subunit alpha-2	CAPZA2
1.28466	P01834	P01834	Ig kappa chain C region	IGKC
1.2832	Q14141	Q14141	Septin-6	SEPT6
1.28255	Q9Y6U3	Q9Y6U3	Adseverin	SCIN
1.2767	P04406;O14556	P04406	Glyceraldehyde-3-phosphate dehydrogenase	GAPDH
1.2767	P62906	P62906	60S ribosomal protein L10a	RPL10A
1.26743	P25787	P25787	Proteasome subunit alpha type-2	PSMA2
1.26736	O00159;Q8N1T3	O00159	Unconventional myosin-Ic	MYO1C
1.26364	Q9UNF0	Q9UNF0	Protein kinase C and casein kinase substrate in neurons protein 2	PACSIN2
1.26257	Q13425	Q13425	Beta-2-syntrophin	SNTB2
1.25643	P35611	P35611	Alpha-adducin	ADD1
1.25515	P20073	P20073	Annexin A7	ANXA7
1.25337	Q9BUP0	Q9BUP0	EF-hand domain-containing protein D1	EFHD1
1.25331	P35221;Q9UI47	P35221	Catenin alpha-1	CTNNA1
1.24724	P60033	P60033	CD81 antigen	CD81
1.24695	O95782	O95782	AP-2 complex subunit alpha-1	AP2A1
1.24653	P54920;Q9H115	P54920	Alpha-soluble NSF attachment protein	NAPA
1.2457	Q99460	Q99460	26S proteasome non-ATPase regulatory subunit 1	PSMD1
1.24219	P42785	P42785	Lysosomal Pro-X carboxypeptidase	PRCP
1.23641	P18754	P18754	Regulator of chromosome condensation	RCC1
1.23508	Q8WUM4	Q8WUM4	Programmed cell death 6-interacting protein	PDCD6IP
1.23452	P16152	P16152	Carbonyl reductase [NADPH] 1	CBR1
1.23451	P12955	P12955	Xaa-Pro dipeptidase	PEPD
1.22767	P05413;P02689	P05413	Fatty acid-binding protein, heart	FABP3
1.22664	O43707	O43707	Alpha-actinin-4	ACTN4
1.22651	Q9UI12	Q9UI12	V-type proton ATPase subunit H	ATP6V1H
1.21916	Q9BVA1	Q9BVA1	Tubulin beta-2B chain	TUBB2B
1.21819	P84077;P61204	P84077;P61204	ADP-ribosylation factor 1;ADP-ribosylation factor 3	ARF1;ARF3
1.21471	P68400;Q8NEV1	P68400;Q8NEV1	Casein kinase II subunit alpha;Casein kinase II subunit alpha 3	CSNK2A1;CSNK2A3
1.21121	Q9NQ50	Q9NQ50	39S ribosomal protein L40, mitochondrial	MRPL40
1.19642	P36969	P36969	Phospholipid hydroperoxide glutathione peroxidase, mitochondrial	GPX4
1.19606	P51553	P51553	Isocitrate dehydrogenase [NAD] subunit gamma, mitochondrial	IDH3G
1.19479	Q96TA1	Q96TA1	Niban-like protein 1	FAM129B
1.19474	P29401	P29401	Transketolase	TKT
1.18622	Q8WU76	Q8WU76	Sec1 family domain-containing protein 2	SCFD2
1.18521	Q13576	Q13576	Ras GTPase-activating-like protein IQGAP2	IQGAP2
1.18477	O94875	O94875	Sorbin and SH3 domain-containing protein 2	SORBS2
1.18366	O00487	O00487	26S proteasome non-ATPase regulatory subunit 14	PSMD14
1.18277	P02765	P02765	Alpha-2-HS-glycoprotein;Alpha-2-HS-glycoprotein chain A;Alpha-2-HS-glycoprotein chain B	AHSG
1.18185	P14923	P14923	Junction plakoglobin	JUP
1.17867	Q14019	Q14019	Coactosin-like protein	COTL1
1.17755	O94874	O94874	E3 UFM1-protein ligase 1	UFL1
1.17714	P63010	P63010	AP-2 complex subunit beta	AP2B1
1.17586	P14543	P14543	Nidogen-1	NID1
1.17296	Q14117	Q14117	Dihydropyrimidinase	DPYS
1.17149	Q01130;Q9BRL6	Q01130	Serine/arginine-rich splicing factor 2	SRSF2
1.1704	P35270	P35270	Sepiapterin reductase	SPR
1.16924	P09651;Q32P51	P09651;Q32P51	Heterogeneous nuclear ribonucleoprotein A1;Heterogeneous nuclear ribonucleoprotein A1, N-terminally processed;Heterogeneous nuclear ribonucleoprotein A1-like 2	HNRNPA1;HNRNPA1L2
1.1642	O60716	O60716	Catenin delta-1	CTNND1
1.16043	P06454	P06454	Prothymosin alpha;Prothymosin alpha, N-terminally processed;Thymosin alpha-1	PTMA
1.15745	P32754	P32754	4-hydroxyphenylpyruvate dioxygenase	HPD
1.15696	P25398	P25398	40S ribosomal protein S12	RPS12
1.15412	Q9UF12	Q9UF12	Probable proline dehydrogenase 2	PRODH2
1.15287	P62136	P62136	Serine/threonine-protein phosphatase PP1-alpha catalytic subunit	PPP1CA
1.15216	Q14103	Q14103	Heterogeneous nuclear ribonucleoprotein D0	HNRNPD
1.14147	Q13838	Q13838	Spliceosome RNA helicase DDX39B	DDX39B
1.14109	Q9Y490	Q9Y490	Talin-1	TLN1
1.13972	Q13200	Q13200	26S proteasome non-ATPase regulatory subunit 2	PSMD2
1.13317	P22626	P22626	Heterogeneous nuclear ribonucleoproteins A2/B1	HNRNPA2B1
1.13164	P15941	P15941	Mucin-1;Mucin-1 subunit alpha;Mucin-1 subunit beta	MUC1
1.12902	Q9BUJ2	Q9BUJ2	Heterogeneous nuclear ribonucleoprotein U-like protein 1	HNRNPUL1
1.12094	P63220	P63220	40S ribosomal protein S21	RPS21
1.12012	P11413	P11413	Glucose-6-phosphate 1-dehydrogenase	G6PD
1.11974	P07900;Q14568;Q58FG0	P07900	Heat shock protein HSP 90-alpha	HSP90AA1
1.11488	O95140	O95140	Mitofusin-2	MFN2
1.11352	O75643	O75643	U5 small nuclear ribonucleoprotein 200 kDa helicase	SNRNP200
1.10887	Q8NBN7	Q8NBN7	Retinol dehydrogenase 13	RDH13
1.10264	Q9NUP9;O14910;Q9HAP6	Q9NUP9	Protein lin-7 homolog C	LIN7C
1.10226	P06753	P06753	Tropomyosin alpha-3 chain	TPM3
1.09636	Q9UHX1	Q9UHX1	Poly(U)-binding-splicing factor PUF60	PUF60
1.09375	P08237	P08237	ATP-dependent 6-phosphofructokinase, muscle type	PFKM
1.09362	P55036;A2A3N6	P55036	26S proteasome non-ATPase regulatory subunit 4	PSMD4
1.09262	Q99497	Q99497	Protein deglycase DJ-1	PARK7
1.09184	Q16799	Q16799	Reticulon-1	RTN1
1.08866	Q15366	Q15366	Poly(rC)-binding protein 2	PCBP2
1.07909	P80303	P80303	Nucleobindin-2;Nesfatin-1	NUCB2
1.07749	P51991	P51991	Heterogeneous nuclear ribonucleoprotein A3	HNRNPA3
1.0748	P40616	P40616	ADP-ribosylation factor-like protein 1	ARL1
1.07275	P35268;Q6P5R6	P35268	60S ribosomal protein L22	RPL22
1.06661	Q15149	Q15149	Plectin	PLEC
1.06051	Q12769	Q12769	Nuclear pore complex protein Nup160	NUP160
1.06041	P11532	P11532	Dystrophin	DMD
1.05384	O75891	O75891	Cytosolic 10-formyltetrahydrofolate dehydrogenase	ALDH1L1
1.05213	P12110	P12110	Collagen alpha-2(VI) chain	COL6A2
1.04816	P09429;B2RPK0	P09429;B2RPK0	High mobility group protein B1;Putative high mobility group protein B1-like 1	HMGB1;HMGB1P1
1.04723	P01860	P01860	Ig gamma-3 chain C region	IGHG3
1.04086	P08758	P08758	Annexin A5	ANXA5
1.03494	P62140	P62140	Serine/threonine-protein phosphatase PP1-beta catalytic subunit	PPP1CB
1.03419	Q00610;P53675	Q00610	Clathrin heavy chain 1	CLTC
1.02906	P62081	P62081	40S ribosomal protein S7	RPS7
1.02791	Q5T2W1;A8MUH7	Q5T2W1;A8MUH7	Na(+)/H(+) exchange regulatory cofactor NHE-RF3;Putative PDZ domain-containing protein 1P	PDZK1;PDZK1P1
1.02674	P61978	P61978	Heterogeneous nuclear ribonucleoprotein K	HNRNPK
1.02515	Q9UGM6	Q9UGM6	Tryptophan--tRNA ligase, mitochondrial	WARS2
1.02307	P06756	P06756	Integrin alpha-V;Integrin alpha-V heavy chain;Integrin alpha-V light chain	ITGAV
1.02271	O95232	O95232	Luc7-like protein 3	LUC7L3
1.01893	Q8N1F7	Q8N1F7	Nuclear pore complex protein Nup93	NUP93
1.01893	P05556	P05556	Integrin beta-1	ITGB1
1.01809	P09543	P09543	2,3-cyclic-nucleotide 3-phosphodiesterase	CNP
1.01768	P00441	P00441	Superoxide dismutase [Cu-Zn]	SOD1
1.0114	Q15029	Q15029	116 kDa U5 small nuclear ribonucleoprotein component	EFTUD2
1.00863	P26038	P26038	Moesin	MSN
1.00079	P43490	P43490	Nicotinamide phosphoribosyltransferase	NAMPT
0.999124	P27105	P27105	Erythrocyte band 7 integral membrane protein	STOM
0.998574	Q9H299	Q9H299	SH3 domain-binding glutamic acid-rich-like protein 3	SH3BGRL3
0.99832	P02790	P02790	Hemopexin	HPX
0.995638	P50552	P50552	Vasodilator-stimulated phosphoprotein	VASP

## Sheet: NAT CD45+ OE
Difference (log2 FC)	Protein IDs	Majority protein IDs	Protein names	Gene names
-6.61558	P02751	P02751	Fibronectin;Anastellin;Ugl-Y1;Ugl-Y2;Ugl-Y3	FN1
-5.99289	P02675	P02675	Fibrinogen beta chain;Fibrinopeptide B;Fibrinogen beta chain	FGB
-5.54225	P05164	P05164	Myeloperoxidase;Myeloperoxidase;89 kDa myeloperoxidase;84 kDa myeloperoxidase;Myeloperoxidase light chain;Myeloperoxidase heavy chain	MPO
-5.39727	O14917	O14917	Protocadherin-17	PCDH17
-5.18301	P16401	P16401	Histone H1.5	HIST1H1B
-4.81244	P08311	P08311	Cathepsin G	CTSG
-4.71147	P08246	P08246	Neutrophil elastase	ELANE
-4.0706	Q15661;P20231;Q9BZJ3;A6NIE9;P05981	Q15661;P20231	Tryptase alpha/beta-1;Tryptase beta-2	TPSAB1;TPSB2
-3.3441	P21810;P07585	P21810	Biglycan	BGN
-3.33468	P16402	P16402	Histone H1.3	HIST1H1D
-3.26276	P00747;Q02325;Q15195	P00747	Plasminogen;Plasmin heavy chain A;Activation peptide;Angiostatin;Plasmin heavy chain A, short form;Plasmin light chain B	PLG
-3.13376	P17661	P17661	Desmin	DES
-3.0057	P59666	P59666	Neutrophil defensin 3;HP 3-56;Neutrophil defensin 2	DEFA3
-2.93921	P10909	P10909	Clusterin;Clusterin beta chain;Clusterin alpha chain	CLU
-2.77468	Q9Y3Z3	Q9Y3Z3	Deoxynucleoside triphosphate triphosphohydrolase SAMHD1	SAMHD1
-2.71387	Q9BXN1	Q9BXN1	Asporin	ASPN
-2.69131	Q5TAQ9	Q5TAQ9	DDB1- and CUL4-associated factor 8	DCAF8
-2.58132	P35625	P35625	Metalloproteinase inhibitor 3	TIMP3
-2.56091	P02679	P02679	Fibrinogen gamma chain	FGG
-2.48432	P62805	P62805	Histone H4	HIST1H4A
-2.41568	Q9UBX3	Q9UBX3	Mitochondrial dicarboxylate carrier	SLC25A10
-2.38534	Q9NZJ7	Q9NZJ7	Mitochondrial carrier homolog 1	MTCH1
-2.36164	P05154	P05154	Plasma serine protease inhibitor	SERPINA5
-2.25471	P22570	P22570	NADPH:adrenodoxin oxidoreductase, mitochondrial	FDXR
-2.23202	P84243	P84243	Histone H3.3	H3F3A
-2.18272	P08574	P08574	Cytochrome c1, heme protein, mitochondrial	CYC1
-2.13732	P02743	P02743	Serum amyloid P-component;Serum amyloid P-component(1-203)	APCS
-2.11428	Q8NBJ5	Q8NBJ5	Procollagen galactosyltransferase 1	COLGALT1
-2.09362	P27487	P27487	Dipeptidyl peptidase 4;Dipeptidyl peptidase 4 membrane form;Dipeptidyl peptidase 4 soluble form	DPP4
-2.07888	P16403	P16403	Histone H1.2	HIST1H1C
-2.05158	P15153	P15153	Ras-related C3 botulinum toxin substrate 2	RAC2
-2.0478	Q56VL3	Q56VL3	OCIA domain-containing protein 2	OCIAD2
-2.02856	Q9HDC9	Q9HDC9	Adipocyte plasma membrane-associated protein	APMAP
-1.99878	Q9UJS0	Q9UJS0	Calcium-binding mitochondrial carrier protein Aralar2	SLC25A13
-1.99692	P02671	P02671	Fibrinogen alpha chain;Fibrinopeptide A;Fibrinogen alpha chain	FGA
-1.97488	Q5JTV8	Q5JTV8	Torsin-1A-interacting protein 1	TOR1AIP1
-1.97073	P02788	P02788	Lactotransferrin;Lactoferricin-H;Kaliocin-1;Lactoferroxin-A;Lactoferroxin-B;Lactoferroxin-C	LTF
-1.95023	O00264	O00264	Membrane-associated progesterone receptor component 1	PGRMC1
-1.92253	P13073	P13073	Cytochrome c oxidase subunit 4 isoform 1, mitochondrial	COX4I1
-1.9109	Q9Y277	Q9Y277	Voltage-dependent anion-selective channel protein 3	VDAC3
-1.89206	P21796	P21796	Voltage-dependent anion-selective channel protein 1	VDAC1
-1.86976	P09669	P09669	Cytochrome c oxidase subunit 6C	COX6C
-1.86238	Q14165	Q14165	Malectin	MLEC
-1.85981	P46020	P46020	Phosphorylase b kinase regulatory subunit alpha, skeletal muscle isoform	PHKA1
-1.79484	P39656	P39656	Dolichyl-diphosphooligosaccharide--protein glycosyltransferase 48 kDa subunit	DDOST
-1.78735	P05107	P05107	Integrin beta-2	ITGB2
-1.74601	O94826	O94826	Mitochondrial import receptor subunit TOM70	TOMM70A
-1.74094	Q07065;Q96K21	Q07065	Cytoskeleton-associated protein 4	CKAP4
-1.72324	Q6NUK1	Q6NUK1	Calcium-binding mitochondrial carrier protein SCaMC-1	SLC25A24
-1.72204	P24539	P24539	ATP synthase F(0) complex subunit B1, mitochondrial	ATP5F1
-1.70375	P27824	P27824	Calnexin	CANX
-1.67479	O75964	O75964	ATP synthase subunit g, mitochondrial	ATP5L
-1.66351	P56385	P56385	ATP synthase subunit e, mitochondrial	ATP5I
-1.64303	Q02978	Q02978	Mitochondrial 2-oxoglutarate/malate carrier protein	SLC25A11
-1.61759	P20645	P20645	Cation-dependent mannose-6-phosphate receptor	M6PR
-1.61405	O95168	O95168	NADH dehydrogenase [ubiquinone] 1 beta subcomplex subunit 4	NDUFB4
-1.61093	Q8IUE6	Q8IUE6	Histone H2A type 2-B	HIST2H2AB
-1.58368	P10176	P10176	Cytochrome c oxidase subunit 8A, mitochondrial	COX8A
-1.56234	P12235	P12235	ADP/ATP translocase 1	SLC25A4
-1.55718	P42167	P42167	Lamina-associated polypeptide 2, isoforms beta/gamma;Thymopoietin;Thymopentin	TMPO
-1.53294	P04004	P04004	Vitronectin;Vitronectin V65 subunit;Vitronectin V10 subunit;Somatomedin-B	VTN
-1.52479	P80511	P80511	Protein S100-A12;Calcitermin	S100A12
-1.50603	Q96T23	Q96T23	Remodeling and spacing factor 1	RSF1
-1.47523	Q9P0M6	Q9P0M6	Core histone macro-H2A.2	H2AFY2
-1.46299	Q96A26	Q96A26	Protein FAM162A	FAM162A
-1.44572	P16435	P16435	NADPH--cytochrome P450 reductase	POR
-1.43957	O75438	O75438	NADH dehydrogenase [ubiquinone] 1 beta subcomplex subunit 1	NDUFB1
-1.42853	P07305	P07305	Histone H1.0;Histone H1.0, N-terminally processed	H1F0
-1.42637	P82932	P82932	28S ribosomal protein S6, mitochondrial	MRPS6
-1.41937	Q92522	Q92522	Histone H1x	H1FX
-1.41182	P04843	P04843	Dolichyl-diphosphooligosaccharide--protein glycosyltransferase subunit 1	RPN1
-1.40068	P20700	P20700	Lamin-B1	LMNB1
-1.38906	Q92665	Q92665	28S ribosomal protein S31, mitochondrial	MRPS31
-1.37708	P56134	P56134	ATP synthase subunit f, mitochondrial	ATP5J2
-1.3711	O75746	O75746	Calcium-binding mitochondrial carrier protein Aralar1	SLC25A12
-1.37028	Q13162	Q13162	Peroxiredoxin-4	PRDX4
-1.36662	Q9Y3A6	Q9Y3A6	Transmembrane emp24 domain-containing protein 5	TMED5
-1.36088	Q08431	Q08431	Lactadherin;Lactadherin short form;Medin	MFGE8
-1.35539	Q07020	Q07020	60S ribosomal protein L18	RPL18
-1.35377	Q9BVK6	Q9BVK6	Transmembrane emp24 domain-containing protein 9	TMED9
-1.34121	Q9P0J0	Q9P0J0	NADH dehydrogenase [ubiquinone] 1 alpha subcomplex subunit 13	NDUFA13
-1.33585	Q86Y39	Q86Y39	NADH dehydrogenase [ubiquinone] 1 alpha subcomplex subunit 11	NDUFA11
-1.33187	Q15041	Q15041	ADP-ribosylation factor-like protein 6-interacting protein 1	ARL6IP1
-1.3316	O75947	O75947	ATP synthase subunit d, mitochondrial	ATP5H
-1.32156	Q13555	Q13555	Calcium/calmodulin-dependent protein kinase type II subunit gamma	CAMK2G
-1.28647	P51888	P51888	Prolargin	PRELP
-1.28424	P30508;Q29960;Q07000;P30501	P30508;Q29960;Q07000	HLA class I histocompatibility antigen, Cw-12 alpha chain;HLA class I histocompatibility antigen, Cw-16 alpha chain;HLA class I histocompatibility antigen, Cw-15 alpha chain	HLA-C
-1.28415	P05109	P05109	Protein S100-A8;Protein S100-A8, N-terminally processed	S100A8
-1.28282	O96008	O96008	Mitochondrial import receptor subunit TOM40 homolog	TOMM40
-1.281	Q93070	Q93070	Ecto-ADP-ribosyltransferase 4	ART4
-1.27921	P06702	P06702	Protein S100-A9	S100A9
-1.27803	P04233	P04233	HLA class II histocompatibility antigen gamma chain	CD74
-1.26657	O95169	O95169	NADH dehydrogenase [ubiquinone] 1 beta subcomplex subunit 8, mitochondrial	NDUFB8
-1.25957	P45880	P45880	Voltage-dependent anion-selective channel protein 2	VDAC2
-1.25549	CON__P07477;Q8NHM4;P07478;P07477	CON__P07477;Q8NHM4;P07478;P07477	Putative trypsin-6;Trypsin-2;Trypsin-1;Alpha-trypsin chain 1;Alpha-trypsin chain 2	PRSS3P2;PRSS2;PRSS1
-1.25401	P51648;P48448;P30838	P51648	Fatty aldehyde dehydrogenase	ALDH3A2
-1.25118	P61626	P61626	Lysozyme C	LYZ
-1.2347	P04844	P04844	Dolichyl-diphosphooligosaccharide--protein glycosyltransferase subunit 2	RPN2
-1.22912	P24844	P24844	Myosin regulatory light polypeptide 9	MYL9
-1.22607	Q9Y6N5	Q9Y6N5	Sulfide:quinone oxidoreductase, mitochondrial	SQRDL
-1.22538	P20036	P20036	HLA class II histocompatibility antigen, DP alpha 1 chain	HLA-DPA1
-1.20402	O75367	O75367	Core histone macro-H2A.1	H2AFY
-1.19846	P12236;Q9H0C2	P12236	ADP/ATP translocase 3;ADP/ATP translocase 3, N-terminally processed	SLC25A6
-1.17435	Q15165	Q15165	Serum paraoxonase/arylesterase 2	PON2
-1.17243	P50895	P50895	Basal cell adhesion molecule	BCAM
-1.16329	P57105	P57105	Synaptojanin-2-binding protein	SYNJ2BP
-1.16239	Q13423	Q13423	NAD(P) transhydrogenase, mitochondrial	NNT
-1.14394	O94788	O94788	Retinal dehydrogenase 2	ALDH1A2
-1.14162	O15173	O15173	Membrane-associated progesterone receptor component 2	PGRMC2
-1.13873	P31930	P31930	Cytochrome b-c1 complex subunit 1, mitochondrial	UQCRC1
-1.13619	P54886	P54886	Delta-1-pyrroline-5-carboxylate synthase;Glutamate 5-kinase;Gamma-glutamyl phosphate reductase	ALDH18A1
-1.13585	P61026;P59190	P61026	Ras-related protein Rab-10	RAB10
-1.1342	Q9H8H3	Q9H8H3	Methyltransferase-like protein 7A	METTL7A
-1.13382	Q5SSJ5	Q5SSJ5	Heterochromatin protein 1-binding protein 3	HP1BP3
-1.13222	Q14257	Q14257	Reticulocalbin-2	RCN2
-1.13009	Q53H12	Q53H12	Acylglycerol kinase, mitochondrial	AGK
-1.1299	O94776	O94776	Metastasis-associated protein MTA2	MTA2
-1.12776	O14548	O14548	Cytochrome c oxidase subunit 7A-related protein, mitochondrial	COX7A2L
-1.1132	Q15363	Q15363	Transmembrane emp24 domain-containing protein 2	TMED2
-1.10227	Q8IYQ7	Q8IYQ7	Threonine synthase-like 1	THNSL1
-1.09831	Q53GQ0	Q53GQ0	Very-long-chain 3-oxoacyl-CoA reductase	HSD17B12
-1.09771	Q99653	Q99653	Calcineurin B homologous protein 1	CHP1
-1.07663	P14406	P14406	Cytochrome c oxidase subunit 7A2, mitochondrial	COX7A2
-1.07508	Q8NBS9	Q8NBS9	Thioredoxin domain-containing protein 5	TXNDC5
-1.07094	P00915	P00915	Carbonic anhydrase 1	CA1
-1.06551	P14927	P14927	Cytochrome b-c1 complex subunit 7	UQCRB
-1.06153	P28799	P28799	Granulins;Acrogranin;Paragranulin;Granulin-1;Granulin-2;Granulin-3;Granulin-4;Granulin-5;Granulin-6;Granulin-7	GRN
-1.06037	P08962	P08962	CD63 antigen	CD63
-1.04862	O75935	O75935	Dynactin subunit 3	DCTN3
-1.03333	P82673	P82673	28S ribosomal protein S35, mitochondrial	MRPS35
-1.02588	Q9Y3B3	Q9Y3B3	Transmembrane emp24 domain-containing protein 7	TMED7
-1.02003	P23141;Q9UKY3	P23141	Liver carboxylesterase 1	CES1
-1.01738	Q29974;P04229;P13760;Q30167	Q29974;P04229;P13760	HLA class II histocompatibility antigen, DRB1-16 beta chain;HLA class II histocompatibility antigen, DRB1-1 beta chain;HLA class II histocompatibility antigen, DRB1-4 beta chain	HLA-DRB1
-1.00846	P13473	P13473	Lysosome-associated membrane glycoprotein 2	LAMP2
-1.0084	P02649	P02649	Apolipoprotein E	APOE
-1.00522	Q9UII2	Q9UII2	ATPase inhibitor, mitochondrial	ATPIF1
-1.00323	Q9NZ45	Q9NZ45	CDGSH iron-sulfur domain-containing protein 1	CISD1
-1.00298	Q16777;Q6FI13	Q16777;Q6FI13	Histone H2A type 2-C;Histone H2A type 2-A	HIST2H2AC;HIST2H2AA3
-1.0021	P62072	P62072	Mitochondrial import inner membrane translocase subunit Tim10	TIMM10
-0.995121	O43920	O43920	NADH dehydrogenase [ubiquinone] iron-sulfur protein 5	NDUFS5

## Sheet: RCC CD45- OE
Difference (log2 FC)	Protein IDs	Majority protein IDs	Protein names	Gene names
4.29309	Q01995	Q01995	Transgelin	TAGLN
3.75489	Q8N142	Q8N142	Adenylosuccinate synthetase isozyme 1	ADSSL1
3.73896	O00151	O00151	PDZ and LIM domain protein 1	PDLIM1
3.6597	P02042	P02042	Hemoglobin subunit delta	HBD
3.65125	O75369	O75369	Filamin-B	FLNB
3.25315	P35580;REV__Q8IYT3	P35580	Myosin-10	MYH10
3.11979	Q99541	Q99541	Perilipin-2	PLIN2
2.87137	Q9H4G0	Q9H4G0	Band 4.1-like protein 1	EPB41L1
2.83972	Q12955	Q12955	Ankyrin-3	ANK3
2.75285	Q16658	Q16658	Fascin	FSCN1
2.67554	P11166	P11166	Solute carrier family 2, facilitated glucose transporter member 1	SLC2A1
2.54984	P04275	P04275	von Willebrand factor;von Willebrand antigen 2	VWF
2.51636	Q16775	Q16775	Hydroxyacylglutathione hydrolase, mitochondrial	HAGH
2.44169	O94979	O94979	Protein transport protein Sec31A	SEC31A
2.40013	Q14155	Q14155	Rho guanine nucleotide exchange factor 7	ARHGEF7
2.38462	P24844	P24844	Myosin regulatory light polypeptide 9	MYL9
2.30974	Q9NY33	Q9NY33	Dipeptidyl peptidase 3	DPP3
2.27314	Q14195	Q14195	Dihydropyrimidinase-related protein 3	DPYSL3
2.20482	P54578	P54578	Ubiquitin carboxyl-terminal hydrolase 14	USP14
2.19101	Q9UBE0	Q9UBE0	SUMO-activating enzyme subunit 1;SUMO-activating enzyme subunit 1, N-terminally processed	SAE1
2.17619	P13807;P54840	P13807	Glycogen [starch] synthase, muscle	GYS1
2.15184	O14974	O14974	Protein phosphatase 1 regulatory subunit 12A	PPP1R12A
2.13775	P43487;Q9C010	P43487	Ran-specific GTPase-activating protein	RANBP1
2.13017	P48059	P48059	LIM and senescent cell antigen-like-containing domain protein 1	LIMS1
2.11672	Q9Y5K6	Q9Y5K6	CD2-associated protein	CD2AP
2.11152	Q9H223	Q9H223	EH domain-containing protein 4	EHD4
1.99662	Q9UEY8	Q9UEY8	Gamma-adducin	ADD3
1.97713	P31150	P31150	Rab GDP dissociation inhibitor alpha	GDI1
1.97543	P55263	P55263	Adenosine kinase	ADK
1.96936	P55786;A6NEC2	P55786	Puromycin-sensitive aminopeptidase	NPEPPS
1.9278	P04792	P04792	Heat shock protein beta-1	HSPB1
1.87889	P27816	P27816	Microtubule-associated protein 4	MAP4
1.84682	P06737	P06737	Glycogen phosphorylase, liver form	PYGL
1.84312	Q53H82	Q53H82	Beta-lactamase-like protein 2	LACTB2
1.83799	P25787	P25787	Proteasome subunit alpha type-2	PSMA2
1.83525	P11171	P11171	Protein 4.1	EPB41
1.80868	P00352;P47895	P00352	Retinal dehydrogenase 1	ALDH1A1
1.79379	P18206	P18206	Vinculin	VCL
1.752	P31948	P31948	Stress-induced-phosphoprotein 1	STIP1
1.74355	P49591	P49591	Serine--tRNA ligase, cytoplasmic	SARS
1.72825	Q01082	Q01082	Spectrin beta chain, non-erythrocytic 1	SPTBN1
1.71319	Q9NQW7	Q9NQW7	Xaa-Pro aminopeptidase 1	XPNPEP1
1.67122	P00918	P00918	Carbonic anhydrase 2	CA2
1.65727	Q9NTK5	Q9NTK5	Obg-like ATPase 1	OLA1
1.65353	Q13451	Q13451	Peptidyl-prolyl cis-trans isomerase FKBP5;Peptidyl-prolyl cis-trans isomerase FKBP5, N-terminally processed	FKBP5
1.58899	P69905	P69905	Hemoglobin subunit alpha	HBA1
1.58437	Q01813	Q01813	ATP-dependent 6-phosphofructokinase, platelet type	PFKP
1.57047	Q96KP4	Q96KP4	Cytosolic non-specific dipeptidase	CNDP2
1.54886	P21980;P49221;O43548	P21980	Protein-glutamine gamma-glutamyltransferase 2	TGM2
1.54589	P32119	P32119	Peroxiredoxin-2	PRDX2
1.50783	P21291	P21291	Cysteine and glycine-rich protein 1	CSRP1
1.49586	P07384	P07384	Calpain-1 catalytic subunit	CAPN1
1.48951	P0C0L5	P0C0L5	Complement C4-B;Complement C4 beta chain;Complement C4-B alpha chain;C4a anaphylatoxin;C4b-B;C4d-B;Complement C4 gamma chain	C4B
1.47366	Q15404	Q15404	Ras suppressor protein 1	RSU1
1.46287	P63151;Q66LE6;Q00005;Q9Y2T4	P63151	Serine/threonine-protein phosphatase 2A 55 kDa regulatory subunit B alpha isoform	PPP2R2A
1.4369	Q9Y2J2	Q9Y2J2	Band 4.1-like protein 3;Band 4.1-like protein 3, N-terminally processed	EPB41L3
1.4155	P50502;Q8NFI4;Q8IZP2	P50502;Q8NFI4;Q8IZP2	Hsc70-interacting protein;Putative protein FAM10A5;Putative protein FAM10A4	ST13;ST13P5;ST13P4
1.39825	Q16181;Q6ZU15	Q16181	Septin-7	SEPT7
1.39711	O14638	O14638	Ectonucleotide pyrophosphatase/phosphodiesterase family member 3;Alkaline phosphodiesterase I;Nucleotide pyrophosphatase	ENPP3
1.39003	P21283	P21283	V-type proton ATPase subunit C 1	ATP6V1C1
1.37564	Q15631	Q15631	Translin	TSN
1.37018	P02787	P02787	Serotransferrin	TF
1.35094	Q9Y696	Q9Y696	Chloride intracellular channel protein 4	CLIC4
1.34421	P60981	P60981	Destrin	DSTN
1.33937	P35611	P35611	Alpha-adducin	ADD1
1.3272	Q9UBW8	Q9UBW8	COP9 signalosome complex subunit 7a	COPS7A
1.3022	Q13813;REV__Q04637	Q13813	Spectrin alpha chain, non-erythrocytic 1	SPTAN1
1.28461	P30046;A6NHG4	P30046;A6NHG4	D-dopachrome decarboxylase;D-dopachrome decarboxylase-like protein	DDT;DDTL
1.25799	P22234	P22234	Multifunctional protein ADE2;Phosphoribosylaminoimidazole-succinocarboxamide synthase;Phosphoribosylaminoimidazole carboxylase	PAICS
1.25491	O43837	O43837	Isocitrate dehydrogenase [NAD] subunit beta, mitochondrial	IDH3B
1.24465	P18669;P15259;Q8N0Y7	P18669	Phosphoglycerate mutase 1	PGAM1
1.24343	O43396	O43396	Thioredoxin-like protein 1	TXNL1
1.21897	P00338;Q6ZMR3	P00338	L-lactate dehydrogenase A chain	LDHA
1.21687	P18084	P18084	Integrin beta-5	ITGB5
1.19522	P49023	P49023	Paxillin	PXN
1.17599	Q9UHB6	Q9UHB6	LIM domain and actin-binding protein 1	LIMA1
1.17518	P46108	P46108	Adapter molecule crk	CRK
1.17237	P37802	P37802	Transgelin-2	TAGLN2
1.16812	Q86VP6;O75155	Q86VP6	Cullin-associated NEDD8-dissociated protein 1	CAND1
1.16466	Q92905	Q92905	COP9 signalosome complex subunit 5	COPS5
1.15453	P68402	P68402	Platelet-activating factor acetylhydrolase IB subunit beta	PAFAH1B2
1.15041	P00558;P07205	P00558	Phosphoglycerate kinase 1	PGK1
1.13686	P04075	P04075	Fructose-bisphosphate aldolase A	ALDOA
1.13491	Q96G03	Q96G03	Phosphoglucomutase-2	PGM2
1.12857	Q5T4S7	Q5T4S7	E3 ubiquitin-protein ligase UBR4	UBR4
1.11867	P43034	P43034	Platelet-activating factor acetylhydrolase IB subunit alpha	PAFAH1B1
1.11341	P37235;P84074;P61601	P37235	Hippocalcin-like protein 1	HPCAL1
1.11059	Q96FW1	Q96FW1	Ubiquitin thioesterase OTUB1	OTUB1
1.11026	P68871	P68871	Hemoglobin subunit beta;LVV-hemorphin-7;Spinorphin	HBB
1.11025	Q7Z6I6	Q7Z6I6	Rho GTPase-activating protein 30	ARHGAP30
1.10611	P49773	P49773	Histidine triad nucleotide-binding protein 1	HINT1
1.10428	P35998	P35998	26S protease regulatory subunit 7	PSMC2
1.10058	Q13418	Q13418	Integrin-linked protein kinase	ILK
1.09037	P40925	P40925	Malate dehydrogenase, cytoplasmic	MDH1
1.0894	P14543	P14543	Nidogen-1	NID1
1.06302	P00915	P00915	Carbonic anhydrase 1	CA1
1.06126	P60174	P60174	Triosephosphate isomerase	TPI1
1.04778	Q00577;Q9UJV8	Q00577	Transcriptional activator protein Pur-alpha	PURA
1.04486	P98164	P98164	Low-density lipoprotein receptor-related protein 2	LRP2
1.02805	O75340	O75340	Programmed cell death protein 6	PDCD6
1.02802	Q9UHG3	Q9UHG3	Prenylcysteine oxidase 1	PCYOX1
1.02695	P35749;P13533;P12883;P13535;Q9UKX3;Q9Y623;P12882;P11055;Q9UKX2;A7E2Y1	P35749	Myosin-11	MYH11
1.01367	Q15370	Q15370	Transcription elongation factor B polypeptide 2	TCEB2
1.01034	P10768	P10768	S-formylglutathione hydrolase	ESD
1.0063	P19784	P19784	Casein kinase II subunit alpha	CSNK2A2

## Sheet: RCC CD45+ OE
Difference (log2 FC)	Protein IDs	Majority protein IDs	Protein names	Gene names
-4.992	P08575	P08575	Receptor-type tyrosine-protein phosphatase C	PTPRC
-4.89544	Q96CX2;Q68DU8	Q96CX2	BTB/POZ domain-containing protein KCTD12	KCTD12
-4.87826	P02751	P02751	Fibronectin;Anastellin;Ugl-Y1;Ugl-Y2;Ugl-Y3	FN1
-4.51357	Q92608	Q92608	Dedicator of cytokinesis protein 2	DOCK2
-4.32336	P11215	P11215	Integrin alpha-M	ITGAM
-4.25898	P24557	P24557	Thromboxane-A synthase	TBXAS1
-4.17812	P28676	P28676	Grancalcin	GCA
-4.00386	P05164	P05164	Myeloperoxidase;Myeloperoxidase;89 kDa myeloperoxidase;84 kDa myeloperoxidase;Myeloperoxidase light chain;Myeloperoxidase heavy chain	MPO
-3.85991	O00182;Q6DKI2;Q3B8N2	O00182	Galectin-9	LGALS9
-3.80783	Q96C19	Q96C19	EF-hand domain-containing protein D2	EFHD2
-3.69792	Q92556	Q92556	Engulfment and cell motility protein 1	ELMO1
-3.64528	P01903	P01903	HLA class II histocompatibility antigen, DR alpha chain	HLA-DRA
-3.37184	Q16795	Q16795	NADH dehydrogenase [ubiquinone] 1 alpha subcomplex subunit 9, mitochondrial	NDUFA9
-3.25554	P55008	P55008	Allograft inflammatory factor 1	AIF1
-3.19054	P00488	P00488	Coagulation factor XIII A chain	F13A1
-3.17231	Q13303;Q14722	Q13303	Voltage-gated potassium channel subunit beta-2	KCNAB2
-3.16568	P17213	P17213	Bactericidal permeability-increasing protein	BPI
-3.16293	P00403	P00403	Cytochrome c oxidase subunit 2	MT-CO2
-3.16095	Q9H4G4	Q9H4G4	Golgi-associated plant pathogenesis-related protein 1	GLIPR2
-3.15125	P00738;P00739	P00738;P00739	Haptoglobin;Haptoglobin alpha chain;Haptoglobin beta chain;Haptoglobin-related protein	HP;HPR
-3.13671	P13796	P13796	Plastin-2	LCP1
-3.0986	P04839;Q9Y5S8	P04839	Cytochrome b-245 heavy chain	CYBB
-3.00937	Q9ULZ3	Q9ULZ3	Apoptosis-associated speck-like protein containing a CARD	PYCARD
-3.00936	Q86UX7	Q86UX7	Fermitin family homolog 3	FERMT3
-3.00428	Q10567	Q10567	AP-1 complex subunit beta-1	AP1B1
-2.99312	Q10588	Q10588	ADP-ribosyl cyclase/cyclic ADP-ribose hydrolase 2	BST1
-2.98518	P16401	P16401	Histone H1.5	HIST1H1B
-2.93887	B0I1T2	B0I1T2	Unconventional myosin-Ig;Minor histocompatibility antigen HA-2	MYO1G
-2.80248	P51659	P51659	Peroxisomal multifunctional enzyme type 2;(3R)-hydroxyacyl-CoA dehydrogenase;Enoyl-CoA hydratase 2	HSD17B4
-2.78158	P49913	P49913	Cathelicidin antimicrobial peptide;Antibacterial protein FALL-39;Antibacterial protein LL-37	CAMP
-2.77503	P48960	P48960	CD97 antigen;CD97 antigen subunit alpha;CD97 antigen subunit beta	CD97
-2.69728	P08567	P08567	Pleckstrin	PLEK
-2.69283	O75165	O75165	DnaJ homolog subfamily C member 13	DNAJC13
-2.67805	P80188	P80188	Neutrophil gelatinase-associated lipocalin	LCN2
-2.62793	P14780	P14780	Matrix metalloproteinase-9;67 kDa matrix metalloproteinase-9;82 kDa matrix metalloproteinase-9	MMP9
-2.62775	Q9Y3Z3	Q9Y3Z3	Deoxynucleoside triphosphate triphosphohydrolase SAMHD1	SAMHD1
-2.62103	O00560	O00560	Syntenin-1	SDCBP
-2.61219	P16435	P16435	NADPH--cytochrome P450 reductase	POR
-2.59192	P13284	P13284	Gamma-interferon-inducible lysosomal thiol reductase	IFI30
-2.4989	P20292	P20292	Arachidonate 5-lipoxygenase-activating protein	ALOX5AP
-2.49134	P08697	P08697	Alpha-2-antiplasmin	SERPINF2
-2.48379	Q9HAV0;Q9BRK4	Q9HAV0	Guanine nucleotide-binding protein subunit beta-4	GNB4
-2.47241	O14727	O14727	Apoptotic protease-activating factor 1	APAF1
-2.42771	P61009	P61009	Signal peptidase complex subunit 3	SPCS3
-2.38322	P50225;P50226	P50225;P50226	Sulfotransferase 1A1;Sulfotransferase 1A2	SULT1A1;SULT1A2
-2.38133	Q71DI3;Q16695;Q6NXT2	Q71DI3;Q16695;Q6NXT2	Histone H3.2;Histone H3.1t;Histone H3.3C	HIST2H3A;HIST3H3;H3F3C
-2.34108	P32121	P32121	Beta-arrestin-2	ARRB2
-2.33616	P13498	P13498	Cytochrome b-245 light chain	CYBA
-2.31585	P22894	P22894	Neutrophil collagenase	MMP8
-2.22309	Q03519;Q9NUT2;Q9NRK6	Q03519	Antigen peptide transporter 2	TAP2
-2.21593	Q92820	Q92820	Gamma-glutamyl hydrolase	GGH
-2.19256	P10644;P31321	P10644	cAMP-dependent protein kinase type I-alpha regulatory subunit;cAMP-dependent protein kinase type I-alpha regulatory subunit, N-terminally processed	PRKAR1A
-2.14589	O75947	O75947	ATP synthase subunit d, mitochondrial	ATP5H
-2.14528	P57737	P57737	Coronin-7	CORO7
-2.13387	P06702	P06702	Protein S100-A9	S100A9
-2.12838	P61626	P61626	Lysozyme C	LYZ
-2.05788	Q92769	Q92769	Histone deacetylase 2	HDAC2
-2.03924	P16402	P16402	Histone H1.3	HIST1H1D
-2.01517	O14917	O14917	Protocadherin-17	PCDH17
-1.97628	P29350	P29350	Tyrosine-protein phosphatase non-receptor type 6	PTPN6
-1.97149	Q92522	Q92522	Histone H1x	H1FX
-1.94944	P49411	P49411	Elongation factor Tu, mitochondrial	TUFM
-1.92503	P49821	P49821	NADH dehydrogenase [ubiquinone] flavoprotein 1, mitochondrial	NDUFV1
-1.91375	P12724	P12724	Eosinophil cationic protein	RNASE3
-1.89894	P29966	P29966	Myristoylated alanine-rich C-kinase substrate	MARCKS
-1.8779	P02649	P02649	Apolipoprotein E	APOE
-1.87428	P00736	P00736	Complement C1r subcomponent;Complement C1r subcomponent heavy chain;Complement C1r subcomponent light chain	C1R
-1.86778	Q9Y4L1	Q9Y4L1	Hypoxia up-regulated protein 1	HYOU1
-1.86159	O60264;P28370	O60264	SWI/SNF-related matrix-associated actin-dependent regulator of chromatin subfamily A member 5	SMARCA5
-1.86148	Q13423	Q13423	NAD(P) transhydrogenase, mitochondrial	NNT
-1.85812	P13804	P13804	Electron transfer flavoprotein subunit alpha, mitochondrial	ETFA
-1.83166	Q0VD83	Q0VD83	Apolipoprotein B receptor	APOBR
-1.82703	P29466	P29466	Caspase-1;Caspase-1 subunit p20;Caspase-1 subunit p10	CASP1
-1.82534	P61313	P61313	60S ribosomal protein L15	RPL15
-1.82314	P13667	P13667	Protein disulfide-isomerase A4	PDIA4
-1.81471	Q92974	Q92974	Rho guanine nucleotide exchange factor 2	ARHGEF2
-1.81347	Q9Y394	Q9Y394	Dehydrogenase/reductase SDR family member 7	DHRS7
-1.81123	Q5JTV8	Q5JTV8	Torsin-1A-interacting protein 1	TOR1AIP1
-1.81104	P12429	P12429	Annexin A3	ANXA3
-1.7888	P05109	P05109	Protein S100-A8;Protein S100-A8, N-terminally processed	S100A8
-1.78464	P08574	P08574	Cytochrome c1, heme protein, mitochondrial	CYC1
-1.7807	P01876	P01876	Ig alpha-1 chain C region	IGHA1
-1.77387	P02788	P02788	Lactotransferrin;Lactoferricin-H;Kaliocin-1;Lactoferroxin-A;Lactoferroxin-B;Lactoferroxin-C	LTF
-1.77301	P48506	P48506	Glutamate--cysteine ligase catalytic subunit	GCLC
-1.76775	Q14019	Q14019	Coactosin-like protein	COTL1
-1.76476	O43815	O43815	Striatin	STRN
-1.73884	Q6P2Q9	Q6P2Q9	Pre-mRNA-processing-splicing factor 8	PRPF8
-1.71704	P20700	P20700	Lamin-B1	LMNB1
-1.71704	P00747;Q02325;Q15195	P00747	Plasminogen;Plasmin heavy chain A;Activation peptide;Angiostatin;Plasmin heavy chain A, short form;Plasmin light chain B	PLG
-1.71467	P52790	P52790	Hexokinase-3	HK3
-1.71379	P15153	P15153	Ras-related C3 botulinum toxin substrate 2	RAC2
-1.70807	P09110	P09110	3-ketoacyl-CoA thiolase, peroxisomal	ACAA1
-1.70482	P24158	P24158	Myeloblastin	PRTN3
-1.6942	P00367	P00367	Glutamate dehydrogenase 1, mitochondrial	GLUD1
-1.67135	Q92888	Q92888	Rho guanine nucleotide exchange factor 1	ARHGEF1
-1.66267	Q9NYU2	Q9NYU2	UDP-glucose:glycoprotein glucosyltransferase 1	UGGT1
-1.65408	P30042	P30042	ES1 protein homolog, mitochondrial	C21orf33
-1.64471	Q9UH99	Q9UH99	SUN domain-containing protein 2	SUN2
-1.64135	P10909	P10909	Clusterin;Clusterin beta chain;Clusterin alpha chain	CLU
-1.63705	P0DOY3;P0DOY2;P0CF74;A0M8Q6	P0DOY3;P0DOY2;P0CF74	Ig lambda-6 chain C region	IGLC6
-1.62133	P28799	P28799	Granulins;Acrogranin;Paragranulin;Granulin-1;Granulin-2;Granulin-3;Granulin-4;Granulin-5;Granulin-6;Granulin-7	GRN
-1.62116	P30040	P30040	Endoplasmic reticulum resident protein 29	ERP29
-1.62062	P14927	P14927	Cytochrome b-c1 complex subunit 7	UQCRB
-1.60642	P39656	P39656	Dolichyl-diphosphooligosaccharide--protein glycosyltransferase 48 kDa subunit	DDOST
-1.6001	Q92882	Q92882	Osteoclast-stimulating factor 1	OSTF1
-1.5869	P11279	P11279	Lysosome-associated membrane glycoprotein 1	LAMP1
-1.58061	O95571	O95571	Persulfide dioxygenase ETHE1, mitochondrial	ETHE1
-1.57234	Q13576	Q13576	Ras GTPase-activating-like protein IQGAP2	IQGAP2
-1.56821	Q5T1M5	Q5T1M5	FK506-binding protein 15	FKBP15
-1.56591	Q8NBX0	Q8NBX0	Saccharopine dehydrogenase-like oxidoreductase	SCCPDH
-1.56561	Q16836	Q16836	Hydroxyacyl-coenzyme A dehydrogenase, mitochondrial	HADH
-1.56338	P84095	P84095	Rho-related GTP-binding protein RhoG	RHOG
-1.55347	P62328	P62328	Thymosin beta-4;Hematopoietic system regulatory peptide	TMSB4X
-1.54763	P07602	P07602	Prosaposin;Saposin-A;Saposin-B-Val;Saposin-B;Saposin-C;Saposin-D	PSAP
-1.54737	P04843	P04843	Dolichyl-diphosphooligosaccharide--protein glycosyltransferase subunit 1	RPN1
-1.52864	P41218	P41218	Myeloid cell nuclear differentiation antigen	MNDA
-1.52546	P02774	P02774	Vitamin D-binding protein	GC
-1.52089	P59666	P59666	Neutrophil defensin 3;HP 3-56;Neutrophil defensin 2	DEFA3
-1.51467	Q12907	Q12907	Vesicular integral-membrane protein VIP36	LMAN2
-1.51381	Q15084	Q15084	Protein disulfide-isomerase A6	PDIA6
-1.50892	P08246	P08246	Neutrophil elastase	ELANE
-1.50697	P42224	P42224	Signal transducer and activator of transcription 1-alpha/beta	STAT1
-1.49176	P40121	P40121	Macrophage-capping protein	CAPG
-1.48468	Q15833	Q15833	Syntaxin-binding protein 2	STXBP2
-1.45761	Q14520	Q14520	Hyaluronan-binding protein 2;Hyaluronan-binding protein 2 50 kDa heavy chain;Hyaluronan-binding protein 2 50 kDa heavy chain alternate form;Hyaluronan-binding protein 2 27 kDa light chain;Hyaluronan-binding protein 2 27 kDa light chain alternate form	HABP2
-1.43017	P17612	P17612	cAMP-dependent protein kinase catalytic subunit alpha	PRKACA
-1.42815	Q9UJ70	Q9UJ70	N-acetyl-D-glucosamine kinase	NAGK
-1.41341	Q14005	Q14005	Pro-interleukin-16;Interleukin-16	IL16
-1.41151	P80511	P80511	Protein S100-A12;Calcitermin	S100A12
-1.40844	Q709C8	Q709C8	Vacuolar protein sorting-associated protein 13C	VPS13C
-1.40606	P22695	P22695	Cytochrome b-c1 complex subunit 2, mitochondrial	UQCRC2
-1.40354	P07305	P07305	Histone H1.0;Histone H1.0, N-terminally processed	H1F0
-1.38999	P12268	P12268	Inosine-5-monophosphate dehydrogenase 2	IMPDH2
-1.38993	Q14683	Q14683	Structural maintenance of chromosomes protein 1A	SMC1A
-1.38805	Q9NUQ9;Q9H0Q0	Q9NUQ9	Protein FAM49B	FAM49B
-1.38794	P42167	P42167	Lamina-associated polypeptide 2, isoforms beta/gamma;Thymopoietin;Thymopentin	TMPO
-1.38669	P02748	P02748	Complement component C9;Complement component C9a;Complement component C9b	C9
-1.36898	P19827	P19827	Inter-alpha-trypsin inhibitor heavy chain H1	ITIH1
-1.36861	Q13724	Q13724	Mannosyl-oligosaccharide glucosidase	MOGS
-1.36327	P05107	P05107	Integrin beta-2	ITGB2
-1.36248	Q02880;P11388	Q02880	DNA topoisomerase 2-beta	TOP2B
-1.36219	P31146	P31146	Coronin-1A	CORO1A
-1.36068	P02794	P02794	Ferritin heavy chain;Ferritin heavy chain, N-terminally processed	FTH1
-1.35683	P01031	P01031	Complement C5;Complement C5 beta chain;Complement C5 alpha chain;C5a anaphylatoxin;Complement C5 alpha chain	C5
-1.34775	Q9BVK6	Q9BVK6	Transmembrane emp24 domain-containing protein 9	TMED9
-1.32564	O14773	O14773	Tripeptidyl-peptidase 1	TPP1
-1.32266	P62269	P62269	40S ribosomal protein S18	RPS18
-1.30983	P49407;P36575;P10523	P49407	Beta-arrestin-1	ARRB1
-1.30162	Q9NTJ5	Q9NTJ5	Phosphatidylinositide phosphatase SAC1	SACM1L
-1.29913	P21796	P21796	Voltage-dependent anion-selective channel protein 1	VDAC1
-1.29441	P30536	P30536	Translocator protein	TSPO
-1.28562	P08311	P08311	Cathepsin G	CTSG
-1.28467	Q9UKM9	Q9UKM9	RNA-binding protein Raly	RALY
-1.28434	P19367	P19367	Hexokinase-1	HK1
-1.27952	Q13011	Q13011	Delta(3,5)-Delta(2,4)-dienoyl-CoA isomerase, mitochondrial	ECH1
-1.27767	P04844	P04844	Dolichyl-diphosphooligosaccharide--protein glycosyltransferase subunit 2	RPN2
-1.27371	Q8IUE6	Q8IUE6	Histone H2A type 2-B	HIST2H2AB
-1.26089	P41240;P42679	P41240	Tyrosine-protein kinase CSK	CSK
-1.25516	Q9NRG9	Q9NRG9	Aladin	AAAS
-1.25012	P48735	P48735	Isocitrate dehydrogenase [NADP], mitochondrial	IDH2
-1.23476	O75390	O75390	Citrate synthase, mitochondrial	CS
-1.22333	Q02543	Q02543	60S ribosomal protein L18a	RPL18A
-1.22133	P52272	P52272	Heterogeneous nuclear ribonucleoprotein M	HNRNPM
-1.21855	Q9NVJ2	Q9NVJ2	ADP-ribosylation factor-like protein 8B	ARL8B
-1.21835	P30050	P30050	60S ribosomal protein L12	RPL12
-1.21734	P62906	P62906	60S ribosomal protein L10a	RPL10A
-1.21	P84243	P84243	Histone H3.3	H3F3A
-1.20641	Q96F07	Q96F07	Cytoplasmic FMR1-interacting protein 2	CYFIP2
-1.19375	Q16799	Q16799	Reticulon-1	RTN1
-1.1933	P31930	P31930	Cytochrome b-c1 complex subunit 1, mitochondrial	UQCRC1
-1.1931	P46779	P46779	60S ribosomal protein L28	RPL28
-1.18572	P01033	P01033	Metalloproteinase inhibitor 1	TIMP1
-1.17814	P32320	P32320	Cytidine deaminase	CDA
-1.17425	Q12769	Q12769	Nuclear pore complex protein Nup160	NUP160
-1.17384	P13473	P13473	Lysosome-associated membrane glycoprotein 2	LAMP2
-1.16401	Q7Z5R6	Q7Z5R6	Amyloid beta A4 precursor protein-binding family B member 1-interacting protein	APBB1IP
-1.16375	P62244	P62244	40S ribosomal protein S15a	RPS15A
-1.14918	P61254;Q9UNX3;Q2PPJ7	P61254;Q9UNX3	60S ribosomal protein L26;60S ribosomal protein L26-like 1	RPL26;RPL26L1
-1.14671	Q13057	Q13057	Bifunctional coenzyme A synthase;Phosphopantetheine adenylyltransferase;Dephospho-CoA kinase	COASY
-1.14177	P04899;P11488;P19087;A8MTJ3;P09471	P04899	Guanine nucleotide-binding protein G(i) subunit alpha-2	GNAI2
-1.1341	Q99714	Q99714	3-hydroxyacyl-CoA dehydrogenase type-2	HSD17B10
-1.12838	Q9Y4A5	Q9Y4A5	Transformation/transcription domain-associated protein	TRRAP
-1.11324	P52209	P52209	6-phosphogluconate dehydrogenase, decarboxylating	PGD
-1.09565	P23368	P23368	NAD-dependent malic enzyme, mitochondrial	ME2
-1.09476	P07858	P07858	Cathepsin B;Cathepsin B light chain;Cathepsin B heavy chain	CTSB
-1.09286	Q9P1F3	Q9P1F3	Costars family protein ABRACL	ABRACL
-1.09254	P04080	P04080	Cystatin-B	CSTB
-1.08821	O15511	O15511	Actin-related protein 2/3 complex subunit 5	ARPC5
-1.08633	P16615;O14983	P16615	Sarcoplasmic/endoplasmic reticulum calcium ATPase 2	ATP2A2
-1.08489	Q9H299	Q9H299	SH3 domain-binding glutamic acid-rich-like protein 3	SH3BGRL3
-1.08461	Q9NP72	Q9NP72	Ras-related protein Rab-18	RAB18
-1.08344	P19823	P19823	Inter-alpha-trypsin inhibitor heavy chain H2	ITIH2
-1.06621	P52566	P52566	Rho GDP-dissociation inhibitor 2	ARHGDIB
-1.06598	P25815	P25815	Protein S100-P	S100P
-1.06431	P62805	P62805	Histone H4	HIST1H4A
-1.06271	Q9UI09	Q9UI09	NADH dehydrogenase [ubiquinone] 1 alpha subcomplex subunit 12	NDUFA12
-1.04854	P00734	P00734	Prothrombin;Activation peptide fragment 1;Activation peptide fragment 2;Thrombin light chain;Thrombin heavy chain	F2
-1.04734	P39880;Q13948	P39880;Q13948	Homeobox protein cut-like 1;Protein CASP	CUX1
-1.04724	Q96BM9	Q96BM9	ADP-ribosylation factor-like protein 8A	ARL8A
-1.0452	P27824	P27824	Calnexin	CANX
-1.03511	Q16777;Q6FI13	Q16777;Q6FI13	Histone H2A type 2-C;Histone H2A type 2-A	HIST2H2AC;HIST2H2AA3
-1.02157	P15880	P15880	40S ribosomal protein S2	RPS2
-1.01998	P84103	P84103	Serine/arginine-rich splicing factor 3	SRSF3
-1.01478	Q03252	Q03252	Lamin-B2	LMNB2
-1.01422	O60488	O60488	Long-chain-fatty-acid--CoA ligase 4	ACSL4
-1.01412	P62847	P62847	40S ribosomal protein S24	RPS24
-1.0087	Q13158	Q13158	FAS-associated death domain protein	FADD
-0.997297	P14854	P14854	Cytochrome c oxidase subunit 6B1	COX6B1

## Sheet: NAT CD45- only
Protein IDs	Majority protein IDs	Protein names	Gene names
Q9UID3	Q9UID3	Vacuolar protein sorting-associated protein 51 homolog	VPS51
Q9GZQ3	Q9GZQ3	COMM domain-containing protein 5	COMMD5
O14933	O14933	Ubiquitin/ISG15-conjugating enzyme E2 L6	UBE2L6
Q13137	Q13137	Calcium-binding and coiled-coil domain-containing protein 2	CALCOCO2
Q7Z3U7	Q7Z3U7	Protein MON2 homolog	MON2
P55212	P55212	Caspase-6;Caspase-6 subunit p18;Caspase-6 subunit p11	CASP6
Q8WZA2	Q8WZA2	Rap guanine nucleotide exchange factor 4	RAPGEF4
Q7Z3B4	Q7Z3B4	Nucleoporin p54	NUP54
O95373	O95373	Importin-7	IPO7
Q03518	Q03518	Antigen peptide transporter 1	TAP1
P52294	P52294	Importin subunit alpha-5;Importin subunit alpha-5, N-terminally processed	KPNA1
P46952	P46952	3-hydroxyanthranilate 3,4-dioxygenase	HAAO
Q8WV93	Q8WV93	Lactation elevated protein 1	LACE1
Q9BXP2	Q9BXP2	Solute carrier family 12 member 9	SLC12A9
Q9NXR7	Q9NXR7	BRCA1-A complex subunit BRE	BRE
Q9BZE4	Q9BZE4	Nucleolar GTP-binding protein 1	GTPBP4
P35573	P35573	Glycogen debranching enzyme;4-alpha-glucanotransferase;Amylo-alpha-1,6-glucosidase	AGL
O95490	O95490	Latrophilin-2	LPHN2
Q12768	Q12768	WASH complex subunit strumpellin	KIAA0196
Q5T2T1	Q5T2T1	MAGUK p55 subfamily member 7	MPP7
O00425	O00425	Insulin-like growth factor 2 mRNA-binding protein 3	IGF2BP3
Q8N1G2	Q8N1G2	Cap-specific mRNA (nucleoside-2-O-)-methyltransferase 1	CMTR1
O75886	O75886	Signal transducing adapter molecule 2	STAM2
Q96CV9	Q96CV9	Optineurin	OPTN
Q92879	Q92879	CUGBP Elav-like family member 1	CELF1
Q9Y2D4	Q9Y2D4	Exocyst complex component 6B	EXOC6B
Q9NQ94;Q8TBY0	Q9NQ94	APOBEC1 complementation factor	A1CF
P06132	P06132	Uroporphyrinogen decarboxylase	UROD
Q9Y2I1	Q9Y2I1	Nischarin	NISCH
Q86X10	Q86X10	Ral GTPase-activating protein subunit beta	RALGAPB
P07358	P07358	Complement component C8 beta chain	C8B
Q8N2F6	Q8N2F6	Armadillo repeat-containing protein 10	ARMC10
Q05209	Q05209	Tyrosine-protein phosphatase non-receptor type 12	PTPN12
O14744	O14744	Protein arginine N-methyltransferase 5;Protein arginine N-methyltransferase 5, N-terminally processed	PRMT5
Q9P2K3	Q9P2K3	REST corepressor 3	RCOR3
Q5K4L6	Q5K4L6	Long-chain fatty acid transport protein 3	SLC27A3
Q8WXE0	Q8WXE0	Caskin-2	CASKIN2
Q7Z7F7	Q7Z7F7	39S ribosomal protein L55, mitochondrial	MRPL55
Q15785	Q15785	Mitochondrial import receptor subunit TOM34	TOMM34
Q7Z2W9	Q7Z2W9	39S ribosomal protein L21, mitochondrial	MRPL21
Q69YN4	Q69YN4	Protein virilizer homolog	KIAA1429
P13984	P13984	General transcription factor IIF subunit 2	GTF2F2
Q13201	Q13201	Multimerin-1;Platelet glycoprotein Ia*;155 kDa platelet multimerin	MMRN1
O00625	O00625	Pirin	PIR
P61764	P61764	Syntaxin-binding protein 1	STXBP1
Q6P179	Q6P179	Endoplasmic reticulum aminopeptidase 2	ERAP2
Q6Y7W6	Q6Y7W6	PERQ amino acid-rich with GYF domain-containing protein 2	GIGYF2
Q9NQ48	Q9NQ48	Leucine zipper transcription factor-like protein 1	LZTFL1
P61962	P61962	DDB1- and CUL4-associated factor 7	DCAF7
Q96HQ2	Q96HQ2	CDKN2AIP N-terminal-like protein	CDKN2AIPNL
P35249	P35249	Replication factor C subunit 4	RFC4
Q8IY17	Q8IY17	Neuropathy target esterase	PNPLA6
Q9Y6Q5	Q9Y6Q5	AP-1 complex subunit mu-2	AP1M2
Q9H3K2	Q9H3K2	Growth hormone-inducible transmembrane protein	GHITM
Q96AX1	Q96AX1	Vacuolar protein sorting-associated protein 33A	VPS33A
P30520	P30520	Adenylosuccinate synthetase isozyme 2	ADSS
P09486	P09486	SPARC	SPARC
Q8WYA6	Q8WYA6	Beta-catenin-like protein 1	CTNNBL1
Q9UJY5;Q9UJY4;Q9NZ52	Q9UJY5;Q9UJY4;Q9NZ52	ADP-ribosylation factor-binding protein GGA1;ADP-ribosylation factor-binding protein GGA2;ADP-ribosylation factor-binding protein GGA3	GGA1;GGA2;GGA3
P02549	P02549	Spectrin alpha chain, erythrocytic 1	SPTA1
Q96HP0	Q96HP0	Dedicator of cytokinesis protein 6	DOCK6
P04424	P04424	Argininosuccinate lyase	ASL
Q2TAL8	Q2TAL8	Glutamine-rich protein 1	QRICH1
P54802	P54802	Alpha-N-acetylglucosaminidase;Alpha-N-acetylglucosaminidase 82 kDa form;Alpha-N-acetylglucosaminidase 77 kDa form	NAGLU
O15067	O15067	Phosphoribosylformylglycinamidine synthase	PFAS
Q7L5D6	Q7L5D6	Golgi to ER traffic protein 4 homolog	GET4
P36405	P36405	ADP-ribosylation factor-like protein 3	ARL3
Q8N3U4;Q9UJ98	Q8N3U4	Cohesin subunit SA-2	STAG2
Q7Z4H8	Q7Z4H8	KDEL motif-containing protein 2	KDELC2
Q92974	Q92974	Rho guanine nucleotide exchange factor 2	ARHGEF2
Q8WWI5	Q8WWI5	Choline transporter-like protein 1	SLC44A1
Q13330	Q13330	Metastasis-associated protein MTA1	MTA1
Q9UNF1;Q9Y5V3	Q9UNF1;Q9Y5V3	Melanoma-associated antigen D2;Melanoma-associated antigen D1	MAGED2;MAGED1
Q9H3S7	Q9H3S7	Tyrosine-protein phosphatase non-receptor type 23	PTPN23
O14841	O14841	5-oxoprolinase	OPLAH
Q9NZA1;Q96NY7	Q9NZA1;Q96NY7	Chloride intracellular channel protein 5;Chloride intracellular channel protein 6	CLIC5;CLIC6
Q13442	Q13442	28 kDa heat- and acid-stable phosphoprotein	PDAP1
Q09161	Q09161	Nuclear cap-binding protein subunit 1	NCBP1
P61966	P61966	AP-1 complex subunit sigma-1A	AP1S1
P42226	P42226	Signal transducer and activator of transcription 6	STAT6
O96013	O96013	Serine/threonine-protein kinase PAK 4	PAK4
Q12929	Q12929	Epidermal growth factor receptor kinase substrate 8	EPS8
Q96HY6	Q96HY6	DDRGK domain-containing protein 1	DDRGK1
Q969T9	Q969T9	WW domain-binding protein 2	WBP2
Q92797	Q92797	Symplekin	SYMPK
O60885;P25440	O60885	Bromodomain-containing protein 4	BRD4
P16144	P16144	Integrin beta-4	ITGB4
O43865;Q96HN2	O43865	Putative adenosylhomocysteinase 2	AHCYL1
Q2TAA2	Q2TAA2	Isoamyl acetate-hydrolyzing esterase 1 homolog	IAH1
P49354	P49354	Protein farnesyltransferase/geranylgeranyltransferase type-1 subunit alpha	FNTA
Q9Y315	Q9Y315	Deoxyribose-phosphate aldolase	DERA
Q15437	Q15437	Protein transport protein Sec23B	SEC23B
P78344	P78344	Eukaryotic translation initiation factor 4 gamma 2	EIF4G2
Q9H0R4	Q9H0R4	Haloacid dehalogenase-like hydrolase domain-containing protein 2	HDHD2
Q9BY44	Q9BY44	Eukaryotic translation initiation factor 2A;Eukaryotic translation initiation factor 2A, N-terminally processed	EIF2A
Q96I15	Q96I15	Selenocysteine lyase	SCLY
P36507	P36507	Dual specificity mitogen-activated protein kinase kinase 2	MAP2K2
O43252	O43252	Bifunctional 3-phosphoadenosine 5-phosphosulfate synthase 1;Sulfate adenylyltransferase;Adenylyl-sulfate kinase	PAPSS1
Q92890	Q92890	Ubiquitin fusion degradation protein 1 homolog	UFD1L
Q70UQ0	Q70UQ0	Inhibitor of nuclear factor kappa-B kinase-interacting protein	IKBIP
Q08495	Q08495	Dematin	DMTN
Q9H4A6;Q9H4A5	Q9H4A6	Golgi phosphoprotein 3	GOLPH3
P05771	P05771	Protein kinase C beta type	PRKCB
P19075	P19075	Tetraspanin-8	TSPAN8
Q9UPT5	Q9UPT5	Exocyst complex component 7	EXOC7
Q567U6	Q567U6	Coiled-coil domain-containing protein 93	CCDC93
Q9NPH0	Q9NPH0	Lysophosphatidic acid phosphatase type 6	ACP6
P01033	P01033	Metalloproteinase inhibitor 1	TIMP1
P08648	P08648	Integrin alpha-5;Integrin alpha-5 heavy chain;Integrin alpha-5 light chain	ITGA5
Q6UXV4	Q6UXV4	MICOS complex subunit MIC27	APOOL
Q8NBF2	Q8NBF2	NHL repeat-containing protein 2	NHLRC2
O75525	O75525	KH domain-containing, RNA-binding, signal transduction-associated protein 3	KHDRBS3
Q9Y2T2	Q9Y2T2	AP-3 complex subunit mu-1	AP3M1
Q9P2K5	Q9P2K5	Myelin expression factor 2	MYEF2
Q7L5N1	Q7L5N1	COP9 signalosome complex subunit 6	COPS6
O75116	O75116	Rho-associated protein kinase 2	ROCK2
P09972	P09972	Fructose-bisphosphate aldolase C	ALDOC
Q7Z460	Q7Z460	CLIP-associating protein 1	CLASP1
Q8TD22	Q8TD22	Sideroflexin-5	SFXN5
P51606	P51606	N-acylglucosamine 2-epimerase	RENBP
Q9UHB9	Q9UHB9	Signal recognition particle subunit SRP68	SRP68
Q9P2T1	Q9P2T1	GMP reductase 2	GMPR2
Q05397	Q05397	Focal adhesion kinase 1	PTK2
O95352	O95352	Ubiquitin-like modifier-activating enzyme ATG7	ATG7
Q6ZVM7	Q6ZVM7	TOM1-like protein 2	TOM1L2
Q8IXQ6	Q8IXQ6	Poly [ADP-ribose] polymerase 9	PARP9
Q9ULP9	Q9ULP9	TBC1 domain family member 24	TBC1D24
Q14157	Q14157	Ubiquitin-associated protein 2-like	UBAP2L
P50851;Q8NFP9	P50851	Lipopolysaccharide-responsive and beige-like anchor protein	LRBA
Q96FF7	Q96FF7	Uncharacterized protein LOC113230
P63173	P63173	60S ribosomal protein L38	RPL38
Q9UIA9	Q9UIA9	Exportin-7	XPO7
Q5VTR2	Q5VTR2	E3 ubiquitin-protein ligase BRE1A	RNF20
P63172	P63172	Dynein light chain Tctex-type 1	DYNLT1
Q7L775	Q7L775	EPM2A-interacting protein 1	EPM2AIP1
P53367	P53367	Arfaptin-1	ARFIP1
P28161	P28161	Glutathione S-transferase Mu 2	GSTM2
Q9Y3D5	Q9Y3D5	28S ribosomal protein S18c, mitochondrial	MRPS18C
O60256	O60256	Phosphoribosyl pyrophosphate synthase-associated protein 2	PRPSAP2
Q6XQN6	Q6XQN6	Nicotinate phosphoribosyltransferase	NAPRT
Q9UBW8	Q9UBW8	COP9 signalosome complex subunit 7a	COPS7A
Q14651	Q14651	Plastin-1	PLS1
O14976	O14976	Cyclin-G-associated kinase	GAK
Q14118	Q14118	Dystroglycan;Alpha-dystroglycan;Beta-dystroglycan	DAG1
P51812;Q15349;Q9UK32	P51812	Ribosomal protein S6 kinase alpha-3	RPS6KA3
Q9Y2V2	Q9Y2V2	Calcium-regulated heat stable protein 1	CARHSP1
O95260	O95260	Arginyl-tRNA--protein transferase 1	ATE1
P22059;Q969R2	P22059	Oxysterol-binding protein 1	OSBP
O76003	O76003	Glutaredoxin-3	GLRX3
Q9BRG1	Q9BRG1	Vacuolar protein-sorting-associated protein 25	VPS25
O43719	O43719	HIV Tat-specific factor 1	HTATSF1
P36954	P36954	DNA-directed RNA polymerase II subunit RPB9	POLR2I
P05362	P05362	Intercellular adhesion molecule 1	ICAM1
P15374	P15374	Ubiquitin carboxyl-terminal hydrolase isozyme L3	UCHL3
Q8WWM7	Q8WWM7	Ataxin-2-like protein	ATXN2L
P62745	P62745	Rho-related GTP-binding protein RhoB	RHOB
Q5BKZ1	Q5BKZ1	DBIRD complex subunit ZNF326	ZNF326
Q8WUW1	Q8WUW1	Protein BRICK1	BRK1
Q08AM6	Q08AM6	Protein VAC14 homolog	VAC14
Q9UK41	Q9UK41	Vacuolar protein sorting-associated protein 28 homolog	VPS28
Q7L2H7	Q7L2H7	Eukaryotic translation initiation factor 3 subunit M	EIF3M
P82914	P82914	28S ribosomal protein S15, mitochondrial	MRPS15
P24666	P24666	Low molecular weight phosphotyrosine protein phosphatase	ACP1
O00429	O00429	Dynamin-1-like protein	DNM1L
P56545	P56545	C-terminal-binding protein 2	CTBP2
P33240;Q9H0L4	P33240;Q9H0L4	Cleavage stimulation factor subunit 2;Cleavage stimulation factor subunit 2 tau variant	CSTF2;CSTF2T
Q8N335	Q8N335	Glycerol-3-phosphate dehydrogenase 1-like protein	GPD1L
P55327	P55327	Tumor protein D52	TPD52
P61289	P61289	Proteasome activator complex subunit 3	PSME3
Q9NXG2	Q9NXG2	THUMP domain-containing protein 1	THUMPD1
Q53FA7	Q53FA7	Quinone oxidoreductase PIG3	TP53I3
Q5R3I4	Q5R3I4	Tetratricopeptide repeat protein 38	TTC38
P42285	P42285	Superkiller viralicidic activity 2-like 2	SKIV2L2
Q86YS6;A4D1S5	Q86YS6	Ras-related protein Rab-43	RAB43
Q13573	Q13573	SNW domain-containing protein 1	SNW1
Q9HAC7	Q9HAC7	Succinate--hydroxymethylglutarate CoA-transferase	SUGCT
P51452	P51452	Dual specificity protein phosphatase 3	DUSP3
P09104;P13929	P09104	Gamma-enolase	ENO2
Q01085;P31483	Q01085	Nucleolysin TIAR	TIAL1
P80748	P80748	Ig lambda chain V-III region LOI
Q9UNP9	Q9UNP9	Peptidyl-prolyl cis-trans isomerase E	PPIE
Q02952	Q02952	A-kinase anchor protein 12	AKAP12
O75629	O75629	Protein CREG1	CREG1
Q13362;Q14738	Q13362;Q14738	Serine/threonine-protein phosphatase 2A 56 kDa regulatory subunit gamma isoform;Serine/threonine-protein phosphatase 2A 56 kDa regulatory subunit delta isoform	PPP2R5C;PPP2R5D
O14776	O14776	Transcription elongation regulator 1	TCERG1
Q96FV2	Q96FV2	Secernin-2	SCRN2
Q9UJC5	Q9UJC5	SH3 domain-binding glutamic acid-rich-like protein 2	SH3BGRL2
Q9NW64	Q9NW64	Pre-mRNA-splicing factor RBM22	RBM22
O75439	O75439	Mitochondrial-processing peptidase subunit beta	PMPCB
O15305	O15305	Phosphomannomutase 2	PMM2
Q9HB90;Q9NQL2	Q9HB90;Q9NQL2	Ras-related GTP-binding protein C;Ras-related GTP-binding protein D	RRAGC;RRAGD
Q9Y3A5	Q9Y3A5	Ribosome maturation protein SBDS	SBDS
Q96GA7	Q96GA7	Serine dehydratase-like	SDSL
Q99541	Q99541	Perilipin-2	PLIN2
Q99598	Q99598	Translin-associated protein X	TSNAX
Q9Y4Y9	Q9Y4Y9	U6 snRNA-associated Sm-like protein LSm5	LSM5
P02792	P02792	Ferritin light chain	FTL
Q9UBN7	Q9UBN7	Histone deacetylase 6	HDAC6
O00499;P49418	O00499	Myc box-dependent-interacting protein 1	BIN1
Q07866	Q07866	Kinesin light chain 1	KLC1
Q9UJW0	Q9UJW0	Dynactin subunit 4	DCTN4
Q92621	Q92621	Nuclear pore complex protein Nup205	NUP205
P37235;P84074;P61601	P37235	Hippocalcin-like protein 1	HPCAL1
O00142	O00142	Thymidine kinase 2, mitochondrial	TK2
Q8WUP2	Q8WUP2	Filamin-binding LIM protein 1	FBLIM1
P12004	P12004	Proliferating cell nuclear antigen	PCNA
Q14244	Q14244	Ensconsin	MAP7
Q12765	Q12765	Secernin-1	SCRN1
O60941;Q9Y4J8	O60941;Q9Y4J8	Dystrobrevin beta;Dystrobrevin alpha	DTNB;DTNA
P23588	P23588	Eukaryotic translation initiation factor 4B	EIF4B
O00743	O00743	Serine/threonine-protein phosphatase 6 catalytic subunit;Serine/threonine-protein phosphatase 6 catalytic subunit, N-terminally processed	PPP6C
P83916	P83916	Chromobox protein homolog 1	CBX1
P53041	P53041	Serine/threonine-protein phosphatase 5	PPP5C
Q13867	Q13867	Bleomycin hydrolase	BLMH
Q13126	Q13126	S-methyl-5-thioadenosine phosphorylase	MTAP
O43747	O43747	AP-1 complex subunit gamma-1	AP1G1
P00395	P00395	Cytochrome c oxidase subunit 1	MT-CO1
Q8NF91	Q8NF91	Nesprin-1	SYNE1
P49789	P49789	Bis(5-adenosyl)-triphosphatase	FHIT
P29144	P29144	Tripeptidyl-peptidase 2	TPP2
Q00169	Q00169	Phosphatidylinositol transfer protein alpha isoform	PITPNA
Q9BQ61	Q9BQ61	Uncharacterized protein C19orf43	C19orf43
Q7L1Q6;Q9Y6E2	Q7L1Q6	Basic leucine zipper and W2 domain-containing protein 1	BZW1
P62877	P62877	E3 ubiquitin-protein ligase RBX1;E3 ubiquitin-protein ligase RBX1, N-terminally processed	RBX1
Q68DD2	Q68DD2	Cytosolic phospholipase A2 zeta	PLA2G4F
Q9UBC2	Q9UBC2	Epidermal growth factor receptor substrate 15-like 1	EPS15L1
Q93008;O00507	Q93008	Probable ubiquitin carboxyl-terminal hydrolase FAF-X	USP9X
P25685	P25685	DnaJ homolog subfamily B member 1	DNAJB1
Q0VGL1	Q0VGL1	Ragulator complex protein LAMTOR4;Ragulator complex protein LAMTOR4, N-terminally processed	LAMTOR4
Q9UBQ5	Q9UBQ5	Eukaryotic translation initiation factor 3 subunit K	EIF3K
Q8WWI1	Q8WWI1	LIM domain only protein 7	LMO7
Q8TAT6	Q8TAT6	Nuclear protein localization protein 4 homolog	NPLOC4
Q9BYB0	Q9BYB0	SH3 and multiple ankyrin repeat domains protein 3	SHANK3
A0AVT1	A0AVT1	Ubiquitin-like modifier-activating enzyme 6	UBA6
Q4KMQ2	Q4KMQ2	Anoctamin-6	ANO6
Q96L92	Q96L92	Sorting nexin-27	SNX27
O60749	O60749	Sorting nexin-2	SNX2
O75347	O75347	Tubulin-specific chaperone A	TBCA
Q9P000	Q9P000	COMM domain-containing protein 9	COMMD9
O43242	O43242	26S proteasome non-ATPase regulatory subunit 3	PSMD3
Q8TD08	Q8TD08	Mitogen-activated protein kinase 15	MAPK15
P08754	P08754	Guanine nucleotide-binding protein G(k) subunit alpha	GNAI3
Q92882	Q92882	Osteoclast-stimulating factor 1	OSTF1
Q8IZL8	Q8IZL8	Proline-, glutamic acid- and leucine-rich protein 1	PELP1
P42566	P42566	Epidermal growth factor receptor substrate 15	EPS15
A0A0C4DH31;P23083	A0A0C4DH31;P23083	Ig heavy chain V-I region V35	IGHV1-18
Q27J81	Q27J81	Inverted formin-2	INF2
Q9P258	Q9P258	Protein RCC2	RCC2
Q9Y262	Q9Y262	Eukaryotic translation initiation factor 3 subunit L	EIF3L
Q96KN1	Q96KN1	Protein FAM84B	FAM84B
P25490;Q96MM3	P25490	Transcriptional repressor protein YY1	YY1
O95834	O95834	Echinoderm microtubule-associated protein-like 2	EML2
Q9Y3D3	Q9Y3D3	28S ribosomal protein S16, mitochondrial	MRPS16
Q9Y6I3	Q9Y6I3	Epsin-1	EPN1
Q9H0N5	Q9H0N5	Pterin-4-alpha-carbinolamine dehydratase 2	PCBD2
P52788	P52788	Spermine synthase	SMS
Q15008	Q15008	26S proteasome non-ATPase regulatory subunit 6	PSMD6
A0A0C4DH25;P01619	A0A0C4DH25;P01619	Ig kappa chain V-III region B6	IGKV3D-20
Q9Y639	Q9Y639	Neuroplastin	NPTN
Q15555	Q15555	Microtubule-associated protein RP/EB family member 2	MAPRE2
Q96SI9	Q96SI9	Spermatid perinuclear RNA-binding protein	STRBP
Q63HR2	Q63HR2	Tensin-2	TNS2
P49588	P49588	Alanine--tRNA ligase, cytoplasmic	AARS
P82663	P82663	28S ribosomal protein S25, mitochondrial	MRPS25
P62495	P62495	Eukaryotic peptide chain release factor subunit 1	ETF1
Q9Y281	Q9Y281	Cofilin-2	CFL2
P84085	P84085	ADP-ribosylation factor 5	ARF5
P46109	P46109	Crk-like protein	CRKL
P26639;A2RTX5	P26639	Threonine--tRNA ligase, cytoplasmic	TARS
Q9BWF3;Q9BQ04	Q9BWF3;Q9BQ04	RNA-binding protein 4;RNA-binding protein 4B	RBM4;RBM4B
Q9Y3A3	Q9Y3A3	MOB-like protein phocein	MOB4
Q9NSD9	Q9NSD9	Phenylalanine--tRNA ligase beta subunit	FARSB
Q99613;B5ME19	Q99613;B5ME19	Eukaryotic translation initiation factor 3 subunit C;Eukaryotic translation initiation factor 3 subunit C-like protein	EIF3C;EIF3CL
P51808	P51808	Dynein light chain Tctex-type 3	DYNLT3
Q9NWV4	Q9NWV4	UPF0587 protein C1orf123	C1orf123
P62310	P62310	U6 snRNA-associated Sm-like protein LSm3	LSM3
Q2M3D2	Q2M3D2	Exocyst complex component 3-like protein 2	EXOC3L2
Q96JB5	Q96JB5	CDK5 regulatory subunit-associated protein 3	CDK5RAP3
O43598	O43598	2-deoxynucleoside 5-phosphate N-hydrolase 1	DNPH1
P51692	P51692	Signal transducer and activator of transcription 5B	STAT5B
Q9NWH9	Q9NWH9	SAFB-like transcription modulator	SLTM
Q92599	Q92599	Septin-8	SEPT8
Q5M9N0	Q5M9N0	Coiled-coil domain-containing protein 158	CCDC158
O75884	O75884	Putative hydrolase RBBP9	RBBP9
O76070	O76070	Gamma-synuclein	SNCG
O00244	O00244	Copper transport protein ATOX1	ATOX1
P49721	P49721	Proteasome subunit beta type-2	PSMB2
Q13526	Q13526	Peptidyl-prolyl cis-trans isomerase NIMA-interacting 1	PIN1
Q99627	Q99627	COP9 signalosome complex subunit 8	COPS8
P68402	P68402	Platelet-activating factor acetylhydrolase IB subunit beta	PAFAH1B2
Q9HA64	Q9HA64	Ketosamine-3-kinase	FN3KRP
Q2TB90	Q2TB90	Putative hexokinase HKDC1	HKDC1
Q13347	Q13347	Eukaryotic translation initiation factor 3 subunit I	EIF3I
P31939	P31939	Bifunctional purine biosynthesis protein PURH;Phosphoribosylaminoimidazolecarboxamide formyltransferase;IMP cyclohydrolase	ATIC
Q9Y5K5	Q9Y5K5	Ubiquitin carboxyl-terminal hydrolase isozyme L5	UCHL5
Q14240	Q14240	Eukaryotic initiation factor 4A-II;Eukaryotic initiation factor 4A-II, N-terminally processed	EIF4A2
P55196	P55196	Afadin	MLLT4
O75436	O75436	Vacuolar protein sorting-associated protein 26A	VPS26A
Q15274	Q15274	Nicotinate-nucleotide pyrophosphorylase [carboxylating]	QPRT
O75340	O75340	Programmed cell death protein 6	PDCD6
P22748	P22748	Carbonic anhydrase 4	CA4
Q96QR8	Q96QR8	Transcriptional activator protein Pur-beta	PURB
Q96DH6	Q96DH6	RNA-binding protein Musashi homolog 2	MSI2
O95471	O95471	Claudin-7	CLDN7
O60763;REV__Q5VZ89	O60763	General vesicular transport factor p115	USO1
Q9Y6E0	Q9Y6E0	Serine/threonine-protein kinase 24;Serine/threonine-protein kinase 24 36 kDa subunit;Serine/threonine-protein kinase 24 12 kDa subunit	STK24
Q9P2J5	Q9P2J5	Leucine--tRNA ligase, cytoplasmic	LARS
Q9UH03	Q9UH03	Neuronal-specific septin-3	SEPT3
P18084	P18084	Integrin beta-5	ITGB5
Q9UBT2	Q9UBT2	SUMO-activating enzyme subunit 2	UBA2
P63000;P60763	P63000;P60763	Ras-related C3 botulinum toxin substrate 1;Ras-related C3 botulinum toxin substrate 3	RAC1;RAC3
O00423;Q6ZMW3	O00423	Echinoderm microtubule-associated protein-like 1	EML1
Q9Y2W2	Q9Y2W2	WW domain-binding protein 11	WBP11
Q13177;Q13153;O75914	Q13177	Serine/threonine-protein kinase PAK 2;PAK-2p27;PAK-2p34	PAK2
Q99436	Q99436	Proteasome subunit beta type-7	PSMB7
Q02750	Q02750	Dual specificity mitogen-activated protein kinase kinase 1	MAP2K1
P26196	P26196	Probable ATP-dependent RNA helicase DDX6	DDX6
O95336	O95336	6-phosphogluconolactonase	PGLS
Q12904	Q12904	Aminoacyl tRNA synthase complex-interacting multifunctional protein 1;Endothelial monocyte-activating polypeptide 2	AIMP1
Q9BUP3	Q9BUP3	Oxidoreductase HTATIP2	HTATIP2
Q8IVI9	Q8IVI9	Nostrin	NOSTRIN
O15042	O15042	U2 snRNP-associated SURP motif-containing protein	U2SURP
P62312	P62312	U6 snRNA-associated Sm-like protein LSm6	LSM6
P55263	P55263	Adenosine kinase	ADK
P09038	P09038	Fibroblast growth factor 2	FGF2
P15927	P15927	Replication protein A 32 kDa subunit	RPA2
Q8IXM2	Q8IXM2	Chromatin complexes subunit BAP18	BAP18
Q9UIL1	Q9UIL1	Short coiled-coil protein	SCOC
O00193	O00193	Small acidic protein	SMAP
Q13938	Q13938	Calcyphosin	CAPS
Q9Y4Z0	Q9Y4Z0	U6 snRNA-associated Sm-like protein LSm4	LSM4
P48637	P48637	Glutathione synthetase	GSS
Q12792	Q12792	Twinfilin-1	TWF1
P49593	P49593	Protein phosphatase 1F	PPM1F
P0DMN0;P0DMM9	P0DMN0;P0DMM9	Sulfotransferase 1A4;Sulfotransferase 1A3	SULT1A4;SULT1A3
Q13428	Q13428	Treacle protein	TCOF1
Q9UGI8	Q9UGI8	Testin	TES
P16520	P16520	Guanine nucleotide-binding protein G(I)/G(S)/G(T) subunit beta-3	GNB3
P22234	P22234	Multifunctional protein ADE2;Phosphoribosylaminoimidazole-succinocarboxamide synthase;Phosphoribosylaminoimidazole carboxylase	PAICS
Q9BS40	Q9BS40	Latexin	LXN
P14324	P14324	Farnesyl pyrophosphate synthase	FDPS
Q9NR45	Q9NR45	Sialic acid synthase	NANS
Q9Y3F4	Q9Y3F4	Serine-threonine kinase receptor-associated protein	STRAP
A0A075B6P5;P01615;A0A087WW87;P01614;A2NJV5;A0A0A0MRZ7;A0A075B6S6;A0A075B6S2;P06310	A0A075B6P5;P01615;A0A087WW87;P01614	Ig kappa chain V-II region FR;Ig kappa chain V-II region Cum	IGKV2D-28;IGKV2-40
Q04446	Q04446	1,4-alpha-glucan-branching enzyme	GBE1
Q6NY19	Q6NY19	KN motif and ankyrin repeat domain-containing protein 3	KANK3
P07711	P07711	Cathepsin L1;Cathepsin L1 heavy chain;Cathepsin L1 light chain	CTSL
O95777	O95777	U6 snRNA-associated Sm-like protein LSm8	LSM8
Q86X76	Q86X76	Nitrilase homolog 1	NIT1
O75937	O75937	DnaJ homolog subfamily C member 8	DNAJC8
Q7Z2W4	Q7Z2W4	Zinc finger CCCH-type antiviral protein 1	ZC3HAV1
Q15435	Q15435	Protein phosphatase 1 regulatory subunit 7	PPP1R7
O00170	O00170	AH receptor-interacting protein	AIP
P20042	P20042	Eukaryotic translation initiation factor 2 subunit 2	EIF2S2
Q8WWY3	Q8WWY3	U4/U6 small nuclear ribonucleoprotein Prp31	PRPF31
Q8WXF1	Q8WXF1	Paraspeckle component 1	PSPC1
Q99685	Q99685	Monoglyceride lipase	MGLL
Q9NZU5	Q9NZU5	LIM and cysteine-rich domains protein 1	LMCD1
O00291	O00291	Huntingtin-interacting protein 1	HIP1
Q9Y2X7	Q9Y2X7	ARF GTPase-activating protein GIT1	GIT1
O00338	O00338	Sulfotransferase 1C2	SULT1C2
Q16543	Q16543	Hsp90 co-chaperone Cdc37;Hsp90 co-chaperone Cdc37, N-terminally processed	CDC37
Q5U651	Q5U651	Ras-interacting protein 1	RASIP1
Q15370	Q15370	Transcription elongation factor B polypeptide 2	TCEB2
Q9UBP9	Q9UBP9	PTB domain-containing engulfment adapter protein 1	GULP1
Q9NR12	Q9NR12	PDZ and LIM domain protein 7	PDLIM7
P06312	P06312	Ig kappa chain V-IV region	IGKV4-1
P63167	P63167	Dynein light chain 1, cytoplasmic	DYNLL1
Q5T4S7	Q5T4S7	E3 ubiquitin-protein ligase UBR4	UBR4
P01877	P01877	Ig alpha-2 chain C region	IGHA2
Q9BQI0	Q9BQI0	Allograft inflammatory factor 1-like	AIF1L
P28070	P28070	Proteasome subunit beta type-4	PSMB4
P05156	P05156	Complement factor I;Complement factor I heavy chain;Complement factor I light chain	CFI
P00568;Q9Y6K8	P00568	Adenylate kinase isoenzyme 1	AK1
Q12857;Q14938	Q12857	Nuclear factor 1 A-type	NFIA
Q93099	Q93099	Homogentisate 1,2-dioxygenase	HGD
P58546	P58546	Myotrophin	MTPN
P00492	P00492	Hypoxanthine-guanine phosphoribosyltransferase	HPRT1
Q92734	Q92734	Protein TFG	TFG
P09234	P09234	U1 small nuclear ribonucleoprotein C	SNRPC
P09497	P09497	Clathrin light chain B	CLTB
P43034	P43034	Platelet-activating factor acetylhydrolase IB subunit alpha	PAFAH1B1
Q96MM6	Q96MM6	Heat shock 70 kDa protein 12B	HSPA12B
P67775	P67775	Serine/threonine-protein phosphatase 2A catalytic subunit alpha isoform	PPP2CA
P49023	P49023	Paxillin	PXN
Q92747	Q92747	Actin-related protein 2/3 complex subunit 1A	ARPC1A
Q14195	Q14195	Dihydropyrimidinase-related protein 3	DPYSL3
Q14203	Q14203	Dynactin subunit 1	DCTN1
P60866	P60866	40S ribosomal protein S20	RPS20
P09936	P09936	Ubiquitin carboxyl-terminal hydrolase isozyme L1	UCHL1
Q9NVD7	Q9NVD7	Alpha-parvin	PARVA
P40763	P40763	Signal transducer and activator of transcription 3	STAT3
O75368	O75368	SH3 domain-binding glutamic acid-rich-like protein	SH3BGRL
Q16527	Q16527	Cysteine and glycine-rich protein 2	CSRP2
O15247	O15247	Chloride intracellular channel protein 2	CLIC2
CON__P08730-1;CON__ENSEMBL:ENSP00000377550;P13646;CON__P13646-1	CON__P08730-1;CON__ENSEMBL:ENSP00000377550;P13646;CON__P13646-1	Keratin, type I cytoskeletal 13	KRT13

## Sheet: NAT CD45+ only
Protein IDs	Majority protein IDs	Protein names	Gene names
O00148	O00148	ATP-dependent RNA helicase DDX39A	DDX39A
O00602	O00602	Ficolin-1	FCN1
O14735	O14735	CDP-diacylglycerol--inositol 3-phosphatidyltransferase	CDIPT
O60783	O60783	28S ribosomal protein S14, mitochondrial	MRPS14
O95486	O95486	Protein transport protein Sec24A	SEC24A
P00738;P00739	P00738;P00739	Haptoglobin;Haptoglobin alpha chain;Haptoglobin beta chain;Haptoglobin-related protein	HP;HPR
P02100	P02100	Hemoglobin subunit epsilon	HBE1
P04839;Q9Y5S8	P04839	Cytochrome b-245 heavy chain	CYBB
P08514	P08514	Integrin alpha-IIb;Integrin alpha-IIb heavy chain;Integrin alpha-IIb light chain, form 1;Integrin alpha-IIb light chain, form 2	ITGA2B
P08575	P08575	Receptor-type tyrosine-protein phosphatase C	PTPRC
P09326	P09326	CD48 antigen	CD48
P09917	P09917	Arachidonate 5-lipoxygenase	ALOX5
P11215	P11215	Integrin alpha-M	ITGAM
P12724	P12724	Eosinophil cationic protein	RNASE3
P17936	P17936	Insulin-like growth factor-binding protein 3	IGFBP3
P18428	P18428	Lipopolysaccharide-binding protein	LBP
P20160	P20160	Azurocidin	AZU1
P20701	P20701	Integrin alpha-L	ITGAL
P22090	P22090	40S ribosomal protein S4, Y isoform 1	RPS4Y1
P22304	P22304	Iduronate 2-sulfatase;Iduronate 2-sulfatase 42 kDa chain;Iduronate 2-sulfatase 14 kDa chain	IDS
P22897	P22897	Macrophage mannose receptor 1	MRC1
P28067	P28067	HLA class II histocompatibility antigen, DM alpha chain	HLA-DMA
P30536	P30536	Translocator protein	TSPO
P31146	P31146	Coronin-1A	CORO1A
P33241	P33241	Lymphocyte-specific protein 1	LSP1
P51114	P51114	Fragile X mental retardation syndrome-related protein 1	FXR1
P55008	P55008	Allograft inflammatory factor 1	AIF1
Q05315;A8MUM7	Q05315	Galectin-10	CLC
Q07954	Q07954	Prolow-density lipoprotein receptor-related protein 1;Low-density lipoprotein receptor-related protein 1 85 kDa subunit;Low-density lipoprotein receptor-related protein 1 515 kDa subunit;Low-density lipoprotein receptor-related protein 1 intracellular domain	LRP1
Q10588	Q10588	ADP-ribosyl cyclase/cyclic ADP-ribose hydrolase 2	BST1
Q15007	Q15007	Pre-mRNA-splicing regulator WTAP	WTAP
Q6UWY2	Q6UWY2	Serine protease 57	PRSS57
Q86UX7	Q86UX7	Fermitin family homolog 3	FERMT3
Q8N2U0	Q8N2U0	Transmembrane protein 256	TMEM256
Q8N490	Q8N490	Probable hydrolase PNKD	PNKD
Q8NBM8	Q8NBM8	Prenylcysteine oxidase-like	PCYOX1L
Q8TB24	Q8TB24	Ras and Rab interactor 3	RIN3
Q8TBQ9	Q8TBQ9	Protein kish-A	TMEM167A
Q8WTT2	Q8WTT2	Nucleolar complex protein 3 homolog	NOC3L
Q8WU39	Q8WU39	Marginal zone B- and B1-cell-specific protein	MZB1
Q92643	Q92643	GPI-anchor transamidase	PIGK
Q96CU9	Q96CU9	FAD-dependent oxidoreductase domain-containing protein 1	FOXRED1
Q96D53	Q96D53	AarF domain-containing protein kinase 4	ADCK4
Q96I23	Q96I23	Protein preY, mitochondrial	PYURF
Q99999	Q99999	Galactosylceramide sulfotransferase	GAL3ST1
Q9BX84	Q9BX84	Transient receptor potential cation channel subfamily M member 6	TRPM6
Q9GZY4	Q9GZY4	Cytochrome c oxidase assembly factor 1 homolog	COA1
Q9NRP0	Q9NRP0	Oligosaccharyltransferase complex subunit OSTC	OSTC
Q9NVM9	Q9NVM9	Protein asunder homolog	ASUN
Q9UBV2	Q9UBV2	Protein sel-1 homolog 1	SEL1L
Q9UGP8	Q9UGP8	Translocation protein SEC63 homolog	SEC63
Q9UIS9	Q9UIS9	Methyl-CpG-binding domain protein 1	MBD1
Q9UL33	Q9UL33	Trafficking protein particle complex subunit 2-like protein	TRAPPC2L
Q9Y4W2	Q9Y4W2	Ribosomal biogenesis protein LAS1L	LAS1L

## Sheet: RCC CD45- only
Protein IDs	Majority protein IDs	Protein names	Gene names
Q92879	Q92879	CUGBP Elav-like family member 1	CELF1
Q6ZVM7	Q6ZVM7	TOM1-like protein 2	TOM1L2
Q9H3U1	Q9H3U1	Protein unc-45 homolog A	UNC45A
Q8NE71	Q8NE71	ATP-binding cassette sub-family F member 1	ABCF1
P63172	P63172	Dynein light chain Tctex-type 1	DYNLT1
Q9UPQ0	Q9UPQ0	LIM and calponin homology domains-containing protein 1	LIMCH1
Q9H2D6	Q9H2D6	TRIO and F-actin-binding protein	TRIOBP
Q99471	Q99471	Prefoldin subunit 5	PFDN5
Q9P0V9	Q9P0V9	Septin-10	SEPT10
Q9Y4G6	Q9Y4G6	Talin-2	TLN2
O43719	O43719	HIV Tat-specific factor 1	HTATSF1
P13797	P13797	Plastin-3	PLS3
Q12765	Q12765	Secernin-1	SCRN1
P50895	P50895	Basal cell adhesion molecule	BCAM
Q9NV96	Q9NV96	Cell cycle control protein 50A	TMEM30A
Q9Y3Q8	Q9Y3Q8	TSC22 domain family protein 4	TSC22D4
O14744	O14744	Protein arginine N-methyltransferase 5;Protein arginine N-methyltransferase 5, N-terminally processed	PRMT5
P07196	P07196	Neurofilament light polypeptide	NEFL
P26196	P26196	Probable ATP-dependent RNA helicase DDX6	DDX6
Q0VF96	Q0VF96	Cingulin-like protein 1	CGNL1
Q96DG6	Q96DG6	Carboxymethylenebutenolidase homolog	CMBL
Q92747	Q92747	Actin-related protein 2/3 complex subunit 1A	ARPC1A
P18564	P18564	Integrin beta-6	ITGB6
Q96GK7;Q6P2I3	Q96GK7;Q6P2I3	Fumarylacetoacetate hydrolase domain-containing protein 2A;Fumarylacetoacetate hydrolase domain-containing protein 2B	FAHD2A;FAHD2B
O96011	O96011	Peroxisomal membrane protein 11B	PEX11B
P08514	P08514	Integrin alpha-IIb;Integrin alpha-IIb heavy chain;Integrin alpha-IIb light chain, form 1;Integrin alpha-IIb light chain, form 2	ITGA2B
P08237	P08237	ATP-dependent 6-phosphofructokinase, muscle type	PFKM

## Sheet: RCC CD45+ only
Protein IDs	Majority protein IDs	Protein names	Gene names
O00161	O00161	Synaptosomal-associated protein 23	SNAP23
O60603	O60603	Toll-like receptor 2	TLR2
O75427	O75427	Leucine-rich repeat and calponin homology domain-containing protein 4	LRCH4
O95399	O95399	Urotensin-2	UTS2
P01040	P01040	Cystatin-A;Cystatin-A, N-terminally processed	CSTA
P09326	P09326	CD48 antigen	CD48
P10153	P10153	Non-secretory ribonuclease	RNASE2
P12318	P12318	Low affinity immunoglobulin gamma Fc region receptor II-a	FCGR2A
P13688	P13688	Carcinoembryonic antigen-related cell adhesion molecule 1	CEACAM1
P15104	P15104	Glutamine synthetase	GLUL
P19397	P19397	Leukocyte surface antigen CD53	CD53
P20701	P20701	Integrin alpha-L	ITGAL
P20702;Q13349	P20702	Integrin alpha-X	ITGAX
P20718	P20718	Granzyme H	GZMH
P21730	P21730	C5a anaphylatoxin chemotactic receptor 1	C5AR1
P23141;Q9UKY3	P23141	Liver carboxylesterase 1	CES1
P26022	P26022	Pentraxin-related protein PTX3	PTX3
P33241	P33241	Lymphocyte-specific protein 1	LSP1
P34096	P34096	Ribonuclease 4	RNASE4
P41212	P41212	Transcription factor ETV6	ETV6
P46977	P46977	Dolichyl-diphosphooligosaccharide--protein glycosyltransferase subunit STT3A	STT3A
P49207	P49207	60S ribosomal protein L34	RPL34
P50583	P50583	Bis(5-nucleosyl)-tetraphosphatase [asymmetrical]	NUDT2
Q02447	Q02447	Transcription factor Sp3	SP3
Q13564	Q13564	NEDD8-activating enzyme E1 regulatory subunit	NAE1
Q14571	Q14571	Inositol 1,4,5-trisphosphate receptor type 2	ITPR2
Q5T8P6	Q5T8P6	RNA-binding protein 26	RBM26
Q8TCE6;Q6NSW5	Q8TCE6;Q6NSW5	Protein FAM45A;Protein FAM45B	FAM45A;FAM45B
Q6P4A8	Q6P4A8	Phospholipase B-like 1;Phospholipase B-like 1 chain A;Phospholipase B-like 1 chain B;Phospholipase B-like 1 chain C	PLBD1
Q86VB7	Q86VB7	Scavenger receptor cysteine-rich type 1 protein M130;Soluble CD163	CD163
Q86YV0	Q86YV0	RAS protein activator like-3	RASAL3
Q8IZ07;Q6ZTN6	Q8IZ07;Q6ZTN6	Ankyrin repeat domain-containing protein 13A;Ankyrin repeat domain-containing protein 13D	ANKRD13A;ANKRD13D
Q8TCJ2	Q8TCJ2	Dolichyl-diphosphooligosaccharide--protein glycosyltransferase subunit STT3B	STT3B
Q8TEM1	Q8TEM1	Nuclear pore membrane glycoprotein 210	NUP210
Q8WUK0	Q8WUK0	Phosphatidylglycerophosphatase and protein-tyrosine phosphatase 1	PTPMT1
Q96I59	Q96I59	Probable asparagine--tRNA ligase, mitochondrial	NARS2
Q99426	Q99426	Tubulin-folding cofactor B	TBCB
Q9H269	Q9H269	Vacuolar protein sorting-associated protein 16 homolog	VPS16
Q9NQT8;Q96L93	Q9NQT8	Kinesin-like protein KIF13B	KIF13B
Q9NUU6	Q9NUU6	Inactive ubiquitin thioesterase FAM105A	FAM105A
Q9NVZ3	Q9NVZ3	Adaptin ear-binding coat-associated protein 2	NECAP2
Q9NZD8	Q9NZD8	Maspardin	SPG21
Q9UGN4	Q9UGN4	CMRF35-like molecule 8	CD300A
Q9UHX3	Q9UHX3	EGF-like module-containing mucin-like hormone receptor-like 2	EMR2
Q9UL12	Q9UL12	Sarcosine dehydrogenase, mitochondrial	SARDH
Q9Y4H4	Q9Y4H4	G-protein-signaling modulator 3	GPSM3
Q9Y4I1;Q9ULV0	Q9Y4I1	Unconventional myosin-Va	MYO5A
