# Supplementary material for: High-dimensional Cytometry (ExCYT) and Mass Spectrometry of Myeloid Infiltrate in Clinically Localized Clear Cell Renal Cell Carcinoma Identifies Novel Potential Myeloid Targets for Immunotherapy
Source: Mol Cell Proteomics. 2020 Jul 31;19(11):1850–9. doi: 10.1074/mcp.RA120.002049 (PMC7664124; doi:10.1074/mcp.RA120.002049)
Supplement: MaxQuant search results [file 159605_1_supp_570795_qdztt8.xlsx]

## Sheet: MaxQuant Search Results
Table S4. MaxQuant search results (including identification and quantitation information)
a Information related to protein identification
b Information utlized for protein quantitation
Protein IDsa	Majority protein Idsa	Protein namesa	Gene namesa	Number of proteinsa	Peptidesa	Razor + unique peptidesa	Sequence coverage [%]a	Mol. weight [kDa]a	Identification type NAT CD45- 01a	Identification type NAT CD45- 02a	Identification type NAT CD45+ 01a	Identification type NAT CD45+ 02a	Identification type PBMCS 01a	Identification type PBMCS 02a	Identification type RCC CD45- 01a	Identification type RCC CD45- 02a	Identification type RCC CD45+ 01a	Identification type RCC CD45+ 02a	LFQ intensity NAT CD45- 01b	LFQ intensity NAT CD45- 02b	LFQ intensity NAT CD45+ 01b	LFQ intensity NAT CD45+ 02b	LFQ intensity PBMCS 01b	LFQ intensity PBMCS 02b	LFQ intensity RCC CD45- 01b	LFQ intensity RCC CD45- 02b	LFQ intensity RCC CD45+ 01b	LFQ intensity RCC CD45+ 02b
Q15149	Q15149	Plectin	PLEC	1	287	287	65.4	531.78	By MS/MS	By MS/MS	By MS/MS	By MS/MS	By MS/MS	By MS/MS	By MS/MS	By MS/MS	By MS/MS	By MS/MS	35457000000	22993000000	11889000000	15631000000	11140000000	8020400000	438600000	39014000000	20419000000	320100000
Q09666;P48552	Q09666	Neuroblast differentiation-associated protein AHNAK	AHNAK	2	196	196	61.4	629.09	By MS/MS	By MS/MS	By MS/MS	By MS/MS	By MS/MS	By MS/MS	By MS/MS	By MS/MS	By MS/MS	By MS/MS	20470000000	16094000000	6422500000	13544000000	14976000000	16898000000	0	28787000000	12172000000	350500000
Q13813;REV__Q04637	Q13813	Spectrin alpha chain, non-erythrocytic 1	SPTAN1	2	171	171	71.2	284.54	By MS/MS	By MS/MS	By MS/MS	By MS/MS	By MS/MS	By MS/MS	By matching	By MS/MS	By MS/MS	By MS/MS	47034000000	50688000000	14032000000	14318000000	9461400000	495790000	31495000	22457000000	2833000000	41053000
Q01082	Q01082	Spectrin beta chain, non-erythrocytic 1	SPTBN1	1	151	151	70.4	274.61	By MS/MS	By MS/MS	By MS/MS	By MS/MS	By MS/MS	By MS/MS	By MS/MS	By MS/MS	By MS/MS	By MS/MS	29616000000	24866000000	9876600000	8075000000	6481100000	1878300000	1161500000	17593000000	2323000000	801310000
P98164	P98164	Low-density lipoprotein receptor-related protein 2	LRP2	1	145	145	41.1	521.95	By MS/MS	By MS/MS	By MS/MS	By MS/MS	By matching	By matching	By matching	By MS/MS	By MS/MS	By matching	3020800000	21090000000	30818000000	7488400000	4725300	102770000	3855300	931700000	18254000	46228000
P21333	P21333	Filamin-A	FLNA	1	138	138	67.9	280.74	By MS/MS	By MS/MS	By MS/MS	By MS/MS	By MS/MS	By MS/MS	By MS/MS	By MS/MS	By MS/MS	By MS/MS	23952000000	19319000000	10516000000	16237000000	37905000000	30789000000	7482200000	28790000000	8302000000	10055000000
O75369	O75369	Filamin-B	FLNB	1	136	124	71.7	278.16	By MS/MS	By MS/MS	By MS/MS	By MS/MS	By MS/MS	By MS/MS	By matching	By MS/MS	By MS/MS	By matching	16774000000	13041000000	2183100000	2875700000	36190000	53578000	226650000	16516000000	481790000	49219000
Q14204	Q14204	Cytoplasmic dynein 1 heavy chain 1	DYNC1H1	1	136	136	36.3	532.4	By MS/MS	By MS/MS	By MS/MS	By MS/MS	By MS/MS	By MS/MS	By MS/MS	By MS/MS	By MS/MS	By MS/MS	4654500000	3664000000	139770000	169820000	360600000	783980000	1372400000	1819600000	1262000000	1153000000
P35579;REV__Q9UKV3	P35579	Myosin-9	MYH9	2	134	134	66.6	226.53	By MS/MS	By MS/MS	By MS/MS	By MS/MS	By MS/MS	By MS/MS	By MS/MS	By MS/MS	By MS/MS	By MS/MS	51947000000	43317000000	43762000000	52785000000	112170000000	82924000000	32210000000	50435000000	46168000000	35474000000
Q9Y490	Q9Y490	Talin-1	TLN1	1	133	133	66.4	269.76	By MS/MS	By MS/MS	By MS/MS	By MS/MS	By MS/MS	By MS/MS	By MS/MS	By MS/MS	By MS/MS	By MS/MS	8510900000	8613800000	5051700000	2983500000	10284000000	14076000000	6541600000	10672000000	6302500000	6676600000
P78527	P78527	DNA-dependent protein kinase catalytic subunit	PRKDC	1	119	119	37.4	469.08	By MS/MS	By MS/MS	By MS/MS	By MS/MS	By MS/MS	By MS/MS	By MS/MS	By MS/MS	By MS/MS	By MS/MS	2366400000	2709900000	620490000	236960000	3336400000	3020100000	1115800000	2213400000	2338800000	1998300000
P35749;P13533;P12883;P13535;Q9UKX3;Q9Y623;P12882;P11055;Q9UKX2;A7E2Y1	P35749	Myosin-11	MYH11	10	116	99	59	227.34	By MS/MS	By MS/MS	By MS/MS	By MS/MS	By matching	By matching	By MS/MS	By MS/MS	By MS/MS	By matching	18736000000	31249000000	23147000000	53930000000	6039500	67575000	15828000	2201100000	253280000	33127000
P35580;REV__Q8IYT3	P35580	Myosin-10	MYH10	2	104	80	59.3	229	By MS/MS	By MS/MS	By MS/MS	By MS/MS	By matching	By matching	By matching	By MS/MS	By MS/MS	By matching	7949300000	3360700000	7761600000	11963000000	0	0	9013900	569480000	2330000	24235000
Q14980	Q14980	Nuclear mitotic apparatus protein 1	NUMA1	1	95	95	59.9	238.26	By MS/MS	By MS/MS	By MS/MS	By MS/MS	By MS/MS	By MS/MS	By MS/MS	By MS/MS	By MS/MS	By MS/MS	2415400000	2284800000	3195600000	3260400000	3232400000	2024000000	184920000	10366000000	8466400000	225990000
Q00610;P53675	Q00610	Clathrin heavy chain 1	CLTC	2	87	87	67.5	191.61	By MS/MS	By MS/MS	By MS/MS	By MS/MS	By MS/MS	By MS/MS	By MS/MS	By MS/MS	By MS/MS	By MS/MS	19583000000	20663000000	12504000000	7715700000	6191100000	5454600000	8635600000	12185000000	13865000000	8665300000
P11277	P11277	Spectrin beta chain, erythrocytic	SPTB	1	84	78	45.4	246.47	By matching	By MS/MS	By matching	By MS/MS	By MS/MS	By matching	By MS/MS	By matching	By matching	By MS/MS	0	14790000	21852000	6482800	39927000	36902000	14327000000	0	28310000	9116300000
O60494	O60494	Cubilin	CUBN	1	83	83	30.9	398.73	By MS/MS	By MS/MS	By MS/MS	By MS/MS	By matching	By matching		By MS/MS	By MS/MS	By matching	6549400000	11439000000	14977000000	9352500000	3398700	33849000	0	1763100000	47721000	6607400
O15230;Q16787	O15230	Laminin subunit alpha-5	LAMA5	2	78	78	30.3	399.73	By MS/MS	By MS/MS	By MS/MS	By MS/MS				By MS/MS	By MS/MS	By matching	1024600000	7052100000	2176800000	1151600000	0	0	0	1440300000	42344000	609530000
P42704;Q9NP80	P42704	Leucine-rich PPR motif-containing protein, mitochondrial	LRPPRC	2	78	78	72.1	157.9	By MS/MS	By MS/MS	By MS/MS	By MS/MS	By MS/MS	By MS/MS	By MS/MS	By MS/MS	By MS/MS	By matching	3847500000	6942900000	6380500000	2887700000	1724600000	87578000	0	3000000000	3287200000	19766000
P02549	P02549	Spectrin alpha chain, erythrocytic 1	SPTA1	1	74	74	38.1	280.01	By matching	By MS/MS			By matching	By matching	By MS/MS		By matching	By MS/MS	12932000	22597000	0	0	58286000	87435000	11642000000	0	87112000	2569900000
P46940;Q86VI3	P46940	Ras GTPase-activating-like protein IQGAP1	IQGAP1	2	74	74	63.1	189.25	By MS/MS	By MS/MS	By MS/MS	By MS/MS	By MS/MS	By MS/MS	By MS/MS	By MS/MS	By MS/MS	By MS/MS	2794100000	3322400000	1533500000	527740000	4395700000	6228500000	4582400000	2854400000	4423700000	5495700000
Q6P2Q9	Q6P2Q9	Pre-mRNA-processing-splicing factor 8	PRPF8	1	72	72	39.5	273.6	By MS/MS	By MS/MS	By MS/MS	By MS/MS	By MS/MS	By MS/MS	By MS/MS	By MS/MS	By MS/MS	By MS/MS	1226000000	904360000	313150000	263710000	1318300000	1073000000	28615000	762030000	1172200000	207230000
P18206	P18206	Vinculin	VCL	1	69	69	69	123.8	By MS/MS	By MS/MS	By MS/MS	By MS/MS	By MS/MS	By MS/MS	By MS/MS	By MS/MS	By MS/MS	By MS/MS	5997300000	5120300000	1463400000	1557400000	668570000	2784000000	1190400000	7893500000	1239800000	630440000
O43707	O43707	Alpha-actinin-4	ACTN4	1	67	67	76.9	104.85	By MS/MS	By MS/MS	By MS/MS	By MS/MS	By MS/MS	By MS/MS	By MS/MS	By MS/MS	By MS/MS	By MS/MS	27222000000	23437000000	10985000000	10605000000	12707000000	17248000000	2790100000	24923000000	7555700000	3648600000
O75923	O75923	Dysferlin	DYSF	1	66	66	42	237.29	By MS/MS	By MS/MS	By MS/MS	By MS/MS	By MS/MS	By MS/MS	By MS/MS	By MS/MS	By MS/MS	By MS/MS	221560000	156720000	97451000	98781000	2423900000	1321900000	1412100000	1177800000	457240000	2678100000
P01024;O95568	P01024	Complement C3;Complement C3 beta chain;C3-beta-c;Complement C3 alpha chain;C3a anaphylatoxin;Acylation stimulating protein;Complement C3b alpha chain;Complement C3c alpha chain fragment 1;Complement C3dg fragment;Complement C3g fragment;Complement C3d fragment;Complement C3f fragment;Complement C3c alpha chain fragment 2	C3	2	65	56	48.6	187.15	By MS/MS	By MS/MS	By MS/MS	By MS/MS	By MS/MS	By matching	By MS/MS	By MS/MS	By MS/MS	By MS/MS	1910600000	1784600000	2084600000	1401400000	251170000	33634000	10141000000	1103400000	1154000000	9476400000
P55268;A4D0S4	P55268	Laminin subunit beta-2	LAMB2	2	65	65	50.7	195.98	By MS/MS	By MS/MS	By MS/MS	By MS/MS	By matching	By matching		By MS/MS	By MS/MS		266100000	6824400000	1453800000	825650000	9454800	116690000	0	1084900000	7919800	0
O15020	O15020	Spectrin beta chain, non-erythrocytic 2	SPTBN2	1	64	54	36	271.32	By MS/MS	By MS/MS	By MS/MS	By MS/MS	By matching	By matching	By MS/MS	By matching	By matching	By matching	487340000	2682500000	671130000	51064000	0	0	200460000	265670000	35244000	0
O75643	O75643	U5 small nuclear ribonucleoprotein 200 kDa helicase	SNRNP200	1	64	64	41.2	244.5	By MS/MS	By MS/MS	By MS/MS	By MS/MS	By MS/MS	By MS/MS	By matching	By MS/MS	By MS/MS	By MS/MS	1382700000	606100000	455010000	393410000	1706700000	257690000	105830000	865350000	1285300000	138760000
P02751	P02751	Fibronectin;Anastellin;Ugl-Y1;Ugl-Y2;Ugl-Y3	FN1	1	64	64	34.5	262.62	By MS/MS	By MS/MS	By MS/MS	By MS/MS	By MS/MS	By MS/MS	By MS/MS	By MS/MS	By MS/MS	By MS/MS	41222000	1504700000	44446000000	13419000000	12331000000	6516900000	5558800000	11206000	6238000000	8637600000
P08670;P41219;CON__O43790;CON__Q6NT21;CON__P78385;CON__Q14533;CON__P78386;CON__Q8N1N4-2;CON__Q7RTT2;O43790;P78385;Q14533;P78386;Q8N1N4;P12036	P08670	Vimentin	VIM	15	64	64	89.7	53.651	By MS/MS	By MS/MS	By MS/MS	By MS/MS	By MS/MS	By MS/MS	By MS/MS	By MS/MS	By MS/MS	By MS/MS	135790000000	79475000000	79702000000	187130000000	127830000000	104570000000	10482000000	336360000000	240450000000	18078000000
P46939	P46939	Utrophin	UTRN	1	64	64	24.4	394.46	By MS/MS	By MS/MS	By MS/MS	By MS/MS		By matching		By MS/MS	By MS/MS		1022600000	1118400000	86927000	107840000	0	26438000	0	574080000	66159000	0
Q8WXH0	Q8WXH0	Nesprin-2	SYNE2	1	62	62	11.9	796.43	By MS/MS	By MS/MS	By MS/MS	By MS/MS	By MS/MS	By matching	By MS/MS	By MS/MS	By MS/MS	By MS/MS	150320000	914200000	346450000	115690000	100900000	146750000	107100000	103610000	89968000	80608000
P04275	P04275	von Willebrand factor;von Willebrand antigen 2	VWF	1	61	61	33.5	309.26	By MS/MS	By MS/MS	By matching	By matching	By MS/MS	By matching	By MS/MS	By MS/MS	By MS/MS	By matching	368450000	119960000	377930000	105650000	3081900000	157730000	62610000	2543900000	64430000	72094000
P12270	P12270	Nucleoprotein TPR	TPR	1	60	60	31.7	267.29	By MS/MS	By MS/MS	By MS/MS	By MS/MS	By MS/MS	By MS/MS	By matching	By MS/MS	By MS/MS		1052000000	702650000	1175000000	314580000	873710000	898390000	150610000	2129400000	1670600000	0
P12814;P35609;Q08043	P12814	Alpha-actinin-1	ACTN1	3	60	37	78	103.06	By MS/MS	By MS/MS	By MS/MS	By MS/MS	By MS/MS	By MS/MS	By MS/MS	By MS/MS	By MS/MS	By MS/MS	4463900000	3213900000	1826300000	2844600000	8202700000	8807700000	2996500000	8191900000	3003600000	3376700000
P01023	P01023	Alpha-2-macroglobulin	A2M	1	59	53	56.3	163.29	By MS/MS	By MS/MS	By MS/MS	By MS/MS	By matching	By matching	By MS/MS	By MS/MS	By MS/MS	By MS/MS	23851000	35604000	16208000	6303600	82336000	0	4687700000	1003000000	960420000	5579500000
P01031	P01031	Complement C5;Complement C5 beta chain;Complement C5 alpha chain;C5a anaphylatoxin;Complement C5 alpha chain	C5	1	58	58	47.7	188.3	By MS/MS	By MS/MS	By MS/MS	By MS/MS	By matching	By matching	By MS/MS	By matching	By MS/MS	By MS/MS	0	15726000	34848000	38586000	3224400	19266000	6518700000	13957000	72251000	8260400000
P02788	P02788	Lactotransferrin;Lactoferricin-H;Kaliocin-1;Lactoferroxin-A;Lactoferroxin-B;Lactoferroxin-C	LTF	1	58	58	75.8	78.181	By MS/MS	By MS/MS	By MS/MS	By MS/MS	By MS/MS	By MS/MS	By MS/MS	By MS/MS	By MS/MS	By MS/MS	1443900000	4827500000	17159000000	6241200000	169070000000	224140000000	59036000000	3275700000	24079000000	93920000000
O60437	O60437	Periplakin	PPL	1	57	57	40.7	204.74	By MS/MS	By MS/MS	By MS/MS	By MS/MS	By matching	By matching	By matching	By MS/MS	By MS/MS		2595500000	2175000000	307800000	555520000	123820000	75524000	87146000	2044600000	33820000	0
P02545;REV__Q5VX52	P02545	Prelamin-A/C;Lamin-A/C	LMNA	2	57	57	75.3	74.139	By MS/MS	By MS/MS	By MS/MS	By MS/MS	By MS/MS	By MS/MS	By MS/MS	By MS/MS	By MS/MS	By MS/MS	63268000000	41436000000	43772000000	64409000000	8453000000	3131800000	969930000	90092000000	35015000000	1202800000
P55072	P55072	Transitional endoplasmic reticulum ATPase	VCP	1	57	57	73.3	89.321	By MS/MS	By MS/MS	By MS/MS	By MS/MS	By MS/MS	By MS/MS	By MS/MS	By MS/MS	By MS/MS	By MS/MS	5961000000	4457300000	2590600000	2913000000	1626000000	3743700000	3355800000	11135000000	6670900000	4147700000
P11498	P11498	Pyruvate carboxylase, mitochondrial	PC	1	56	56	64.1	129.63	By MS/MS	By MS/MS	By MS/MS	By MS/MS				By MS/MS	By matching		3147700000	4552500000	10898000000	2233300000	0	0	0	262040000	164120000	0
Q9NZM1	Q9NZM1	Myoferlin	MYOF	1	56	54	35.4	234.71	By MS/MS	By MS/MS	By MS/MS	By MS/MS	By matching	By MS/MS	By matching	By MS/MS	By MS/MS	By matching	970350000	484090000	79471000	524070000	51558000	106090000	47392000	2296700000	994980000	44012000
P00747;Q02325;Q15195	P00747	Plasminogen;Plasmin heavy chain A;Activation peptide;Angiostatin;Plasmin heavy chain A, short form;Plasmin light chain B	PLG	3	54	46	71.7	90.568	By MS/MS	By matching	By MS/MS	By MS/MS	By MS/MS	By MS/MS	By MS/MS	By MS/MS	By MS/MS	By MS/MS	18464000	3245400	42599000	129590000	87858000	48512000	21529000000	149870000	1980000000	17613000000
Q02218	Q02218	2-oxoglutarate dehydrogenase, mitochondrial	OGDH	1	54	54	64.3	115.93	By MS/MS	By MS/MS	By MS/MS	By MS/MS	By MS/MS	By MS/MS		By MS/MS	By MS/MS	By MS/MS	6597300000	10535000000	10650000000	8196200000	3746400000	295840000	0	6615700000	7371500000	37832000
Q08211	Q08211	ATP-dependent RNA helicase A	DHX9	1	53	53	54.5	140.96	By MS/MS	By MS/MS	By MS/MS	By MS/MS	By MS/MS	By MS/MS	By MS/MS	By MS/MS	By MS/MS	By MS/MS	3567400000	3412400000	2507300000	2882300000	2672900000	2512800000	1359500000	3170800000	3777400000	1571500000
Q12955	Q12955	Ankyrin-3	ANK3	1	53	53	17.7	480.4	By MS/MS	By MS/MS	By MS/MS	By MS/MS	By matching		By MS/MS	By MS/MS	By matching	By MS/MS	1648300000	2422500000	295860000	352580000	68827000	0	300530000	735210000	26179000	164690000
Q9NYU2	Q9NYU2	UDP-glucose:glycoprotein glucosyltransferase 1	UGGT1	1	53	53	48	177.19	By MS/MS	By MS/MS	By MS/MS	By MS/MS	By MS/MS	By MS/MS	By MS/MS	By MS/MS	By MS/MS	By MS/MS	1401000000	1136600000	995130000	1067800000	1941400000	704100000	200190000	1217200000	4265900000	572560000
Q9HBL0	Q9HBL0	Tensin-1	TNS1	1	51	51	52.4	185.7	By MS/MS	By MS/MS	By MS/MS	By MS/MS	By matching	By matching		By MS/MS	By MS/MS		1297700000	2109600000	351640000	435050000	176280000	105640000	0	3135500000	52679000	0
P11047;Q9Y6N6	P11047	Laminin subunit gamma-1	LAMC1	2	50	50	40.8	177.6	By MS/MS	By MS/MS	By MS/MS	By MS/MS	By matching			By MS/MS	By MS/MS		1273500000	10912000000	3062500000	1922800000	109630000	0	0	2164600000	105240000	0
P52272	P52272	Heterogeneous nuclear ribonucleoprotein M	HNRNPM	1	50	50	82.3	77.515	By MS/MS	By MS/MS	By MS/MS	By MS/MS	By MS/MS	By MS/MS	By MS/MS	By MS/MS	By MS/MS	By MS/MS	8651300000	8687900000	8143400000	12211000000	9745500000	10034000000	713880000	10801000000	14211000000	2949700000
Q14697	Q14697	Neutral alpha-glucosidase AB	GANAB	1	50	50	65.5	106.87	By MS/MS	By MS/MS	By MS/MS	By MS/MS	By MS/MS	By MS/MS	By MS/MS	By MS/MS	By MS/MS	By MS/MS	7315800000	6485900000	7923000000	9901900000	8566800000	5188200000	2792100000	8831100000	13587000000	3503800000
CON__P02768-1;P02768	CON__P02768-1;P02768	Serum albumin	ALB	2	49	41	78.2	69.366	By MS/MS	By MS/MS	By MS/MS	By MS/MS	By MS/MS	By MS/MS	By MS/MS	By MS/MS	By MS/MS	By MS/MS	21752000000	26329000000	19579000000	14668000000	14584000000	8578700000	29536000000	16520000000	6944600000	34817000000
O00159;Q8N1T3	O00159	Unconventional myosin-Ic	MYO1C	2	49	49	52.4	121.68	By MS/MS	By MS/MS	By MS/MS	By MS/MS	By MS/MS	By matching	By MS/MS	By MS/MS	By MS/MS	By MS/MS	2451300000	4206300000	1125200000	1581400000	237410000	1156100000	536510000	5115800000	1299300000	1398700000
P20700	P20700	Lamin-B1	LMNB1	1	49	48	77.6	66.408	By MS/MS	By MS/MS	By MS/MS	By MS/MS	By MS/MS	By MS/MS	By MS/MS	By MS/MS	By MS/MS	By MS/MS	4994900000	3829800000	9421400000	14154000000	31682000000	29774000000	852850000	13184000000	37762000000	3218300000
Q03252	Q03252	Lamin-B2	LMNB2	1	49	46	64.8	69.948	By MS/MS	By MS/MS	By MS/MS	By MS/MS	By MS/MS	By MS/MS	By MS/MS	By MS/MS	By MS/MS	By MS/MS	9272200000	7632600000	9912900000	12714000000	6709100000	3128400000	11764000	9441800000	10718000000	42311000
Q16891	Q16891	MICOS complex subunit MIC60	IMMT	1	49	49	67.3	83.677	By MS/MS	By MS/MS	By MS/MS	By MS/MS	By MS/MS	By MS/MS	By matching	By MS/MS	By MS/MS		2552500000	5652700000	8727200000	6561100000	4053900000	1305600000	1333200000	3863400000	4687400000	0
P53621	P53621	Coatomer subunit alpha;Xenin;Proxenin	COPA	1	48	48	49.5	138.34	By MS/MS	By MS/MS	By MS/MS	By MS/MS	By MS/MS	By MS/MS	By MS/MS	By MS/MS	By MS/MS	By MS/MS	1572200000	1138400000	112650000	91522000	976520000	839280000	723140000	884330000	792560000	1580700000
P08575	P08575	Receptor-type tyrosine-protein phosphatase C	PTPRC	1	47	47	43.3	147.25			By MS/MS	By MS/MS	By MS/MS	By MS/MS	By MS/MS	By matching	By MS/MS	By MS/MS	0	0	949970000	904160000	6579900000	2804800000	3665400000	14790000	9717000000	5649900000
P11215	P11215	Integrin alpha-M	ITGAM	1	47	47	45	127.18			By MS/MS	By MS/MS	By MS/MS	By MS/MS	By MS/MS	By MS/MS	By MS/MS	By MS/MS	0	0	266170000	85315000	7946200000	5393700000	11095000000	24186000	5556200000	19357000000
Q08426	Q08426	Peroxisomal bifunctional enzyme;Enoyl-CoA hydratase/3,2-trans-enoyl-CoA isomerase;3-hydroxyacyl-CoA dehydrogenase	EHHADH	1	47	47	74	79.494	By MS/MS	By MS/MS	By MS/MS	By MS/MS	By matching			By MS/MS	By MS/MS		5783500000	13436000000	7574800000	6471000000	135170000	0	0	3177400000	209910000	0
Q86VP6;O75155	Q86VP6	Cullin-associated NEDD8-dissociated protein 1	CAND1	2	47	47	51.5	136.37	By MS/MS	By MS/MS	By MS/MS	By MS/MS	By matching	By MS/MS	By MS/MS	By MS/MS	By MS/MS	By MS/MS	572450000	709430000	15124000	15720000	9855300	61695000	4688000000	588810000	240770000	2270300000
P06737	P06737	Glycogen phosphorylase, liver form	PYGL	1	46	46	57.4	97.147	By MS/MS	By MS/MS	By matching	By MS/MS	By MS/MS	By MS/MS	By MS/MS	By MS/MS	By MS/MS	By MS/MS	329670000	176700000	234150000	101080000	522700000	2225000000	10003000000	2363800000	211200000	8652700000
P08603;Q02985	P08603	Complement factor H	CFH	2	46	46	48.9	139.09	By MS/MS	By MS/MS	By MS/MS	By MS/MS		By matching	By MS/MS	By matching	By MS/MS	By MS/MS	11881000	23302000	14314000	7396400	0	21466000	6973900000	4612600	0	6453500000
P0C0L5	P0C0L5	Complement C4-B;Complement C4 beta chain;Complement C4-B alpha chain;C4a anaphylatoxin;C4b-B;C4d-B;Complement C4 gamma chain	C4B	1	46	38	36.9	192.75	By MS/MS	By MS/MS	By MS/MS	By MS/MS	By matching	By matching	By MS/MS	By MS/MS	By MS/MS	By MS/MS	505660000	82767000	260940000	141150000	60483000	0	1438300000	778790000	75168000	1890000000
O75165	O75165	DnaJ homolog subfamily C member 13	DNAJC13	1	45	45	28	254.41	By MS/MS	By MS/MS	By MS/MS		By MS/MS	By MS/MS	By MS/MS	By MS/MS	By MS/MS	By MS/MS	76767000	51699000	27687000	0	934350000	726530000	311240000	21469000	372800000	749340000
P05023;P13637;P50993;Q13733;P20648;P54707	P05023	Sodium/potassium-transporting ATPase subunit alpha-1	ATP1A1	6	45	45	49.2	112.89	By MS/MS	By MS/MS	By MS/MS	By MS/MS	By MS/MS	By MS/MS		By MS/MS	By MS/MS		5049100000	18178000000	9957900000	4428000000	2269100000	141780000	0	2583900000	3412500000	0
P05164	P05164	Myeloperoxidase;Myeloperoxidase;89 kDa myeloperoxidase;84 kDa myeloperoxidase;Myeloperoxidase light chain;Myeloperoxidase heavy chain	MPO	1	45	45	56.2	83.868	By matching	By MS/MS	By MS/MS	By MS/MS	By MS/MS	By MS/MS	By MS/MS	By MS/MS	By MS/MS	By MS/MS	10357000	25294000	2591100000	219550000	87351000000	82117000000	13614000000	33866000	5837700000	20327000000
P07996;P35442	P07996	Thrombospondin-1	THBS1	2	45	45	45.6	129.38	By MS/MS		By MS/MS	By MS/MS	By MS/MS	By MS/MS	By MS/MS		By MS/MS	By MS/MS	28305000	0	50636000	58163000	23504000000	7501500000	763600000	0	31312000	1031500000
P16157	P16157	Ankyrin-1	ANK1	1	45	42	31.5	206.26	By matching	By MS/MS				By matching	By MS/MS	By MS/MS		By MS/MS	0	44196000	0	0	0	7235600	8253700000	11577000	0	2204400000
Q9P2E9;REV__Q9P2M7	Q9P2E9	Ribosome-binding protein 1	RRBP1	2	45	45	41.6	152.47	By MS/MS	By MS/MS	By MS/MS	By MS/MS	By MS/MS	By MS/MS		By MS/MS	By MS/MS		929720000	1205400000	441440000	388550000	106700000	71683000	0	5806500000	1848500000	0
Q9UI17	Q9UI17	Dimethylglycine dehydrogenase, mitochondrial	DMGDH	1	45	45	70.4	96.81	By MS/MS	By MS/MS	By MS/MS	By MS/MS	By matching	By matching		By MS/MS	By MS/MS		1209200000	2772700000	9965400000	877460000	103640000	21116000	0	2204600000	41125000	0
Q9ULD0	Q9ULD0	2-oxoglutarate dehydrogenase-like, mitochondrial	OGDHL	1	45	31	52.3	114.48	By MS/MS	By MS/MS	By MS/MS	By MS/MS	By matching	By matching	By matching	By matching	By matching	By matching	1023800000	4145400000	2850900000	864470000	99206000	0	182850000	24446000	62477000	0
P14625;Q58FF3	P14625	Endoplasmin	HSP90B1	2	44	44	57.9	92.468	By MS/MS	By MS/MS	By MS/MS	By MS/MS	By MS/MS	By MS/MS	By MS/MS	By MS/MS	By MS/MS	By MS/MS	12558000000	12226000000	14161000000	18609000000	16197000000	12417000000	4059500000	27650000000	30086000000	5315800000
P22314	P22314	Ubiquitin-like modifier-activating enzyme 1	UBA1	1	44	44	62.6	117.85	By MS/MS	By MS/MS	By MS/MS	By MS/MS	By MS/MS	By MS/MS	By MS/MS	By MS/MS	By MS/MS	By MS/MS	2479000000	3841000000	228350000	156310000	94246000	1286100000	2567800000	4649300000	1555000000	3492500000
O75533	O75533	Splicing factor 3B subunit 1	SF3B1	1	43	43	48.9	145.83	By MS/MS	By MS/MS	By MS/MS	By MS/MS	By MS/MS	By MS/MS	By MS/MS	By MS/MS	By MS/MS	By MS/MS	1227500000	1374800000	684880000	397980000	920400000	601350000	108640000	1131700000	1324600000	250150000
P13796	P13796	Plastin-2	LCP1	1	43	43	79.9	70.288	By MS/MS	By MS/MS	By MS/MS	By MS/MS	By MS/MS	By MS/MS	By MS/MS	By MS/MS	By MS/MS	By MS/MS	540870000	229110000	4540200000	50831000	2233600000	14922000000	2391100000	299100000	9907000000	5584200000
P26038	P26038	Moesin	MSN	1	43	43	69.8	67.819	By MS/MS	By MS/MS	By MS/MS	By MS/MS	By MS/MS	By MS/MS	By MS/MS	By MS/MS	By MS/MS	By MS/MS	7882500000	8919700000	4881500000	3558000000	3696200000	12111000000	8770200000	13150000000	7672700000	6367600000
Q13423	Q13423	NAD(P) transhydrogenase, mitochondrial	NNT	1	43	43	45.1	113.89	By MS/MS	By MS/MS	By MS/MS	By MS/MS	By MS/MS	By MS/MS	By matching	By MS/MS	By MS/MS	By MS/MS	557040000	2457600000	3723600000	1841900000	981960000	113100000	52998000	1239400000	2509700000	345600000
Q9UQE7	Q9UQE7	Structural maintenance of chromosomes protein 3	SMC3	1	43	43	43	141.54	By MS/MS	By MS/MS	By MS/MS	By MS/MS	By MS/MS	By MS/MS	By MS/MS	By MS/MS	By MS/MS	By MS/MS	401260000	489210000	321090000	369070000	615110000	591560000	0	687120000	1305500000	162740000
O00160	O00160	Unconventional myosin-If	MYO1F	1	42	41	45.4	124.84	By MS/MS	By matching	By MS/MS	By MS/MS	By MS/MS	By MS/MS	By MS/MS		By MS/MS	By MS/MS	64951000	55720000	81876000	0	2110000000	377640000	6971100000	0	501220000	4090100000
P05165	P05165	Propionyl-CoA carboxylase alpha chain, mitochondrial	PCCA	1	42	42	67.3	80.058	By MS/MS	By MS/MS	By MS/MS	By MS/MS	By matching	By matching		By MS/MS	By MS/MS		2861100000	6525200000	4854500000	3533400000	36072000	50758000	0	1048800000	653010000	0
P07814	P07814	Bifunctional glutamate/proline--tRNA ligase;Glutamate--tRNA ligase;Proline--tRNA ligase	EPRS	1	42	42	41.8	170.59	By MS/MS	By MS/MS	By MS/MS	By MS/MS	By MS/MS	By MS/MS	By MS/MS	By MS/MS	By MS/MS	By MS/MS	1133700000	1093500000	194620000	29949000	140740000	76894000	293410000	605910000	395420000	314250000
P98160	P98160	Basement membrane-specific heparan sulfate proteoglycan core protein;Endorepellin;LG3 peptide	HSPG2	1	42	42	14.6	468.83	By MS/MS	By MS/MS	By MS/MS			By matching	By matching	By MS/MS		By matching	15084000	5951000000	1509800000	0	0	25828000	71873000	33338000	0	77809000
P08133	P08133	Annexin A6	ANXA6	1	41	41	65.5	75.872	By MS/MS	By MS/MS	By MS/MS	By MS/MS	By MS/MS	By MS/MS	By MS/MS	By MS/MS	By MS/MS	By MS/MS	2174100000	2773100000	2045400000	1632600000	3407700000	7167100000	3739000000	2306400000	2692300000	6171900000
P28331	P28331	NADH-ubiquinone oxidoreductase 75 kDa subunit, mitochondrial	NDUFS1	1	41	41	69.9	79.467	By MS/MS	By MS/MS	By MS/MS	By MS/MS	By MS/MS	By MS/MS	By matching	By MS/MS	By MS/MS	By MS/MS	4328500000	10036000000	6954700000	7359100000	997880000	241450000	68742000	900880000	3011800000	54482000
P35221;Q9UI47	P35221	Catenin alpha-1	CTNNA1	2	41	41	67	100.07	By MS/MS	By MS/MS	By MS/MS	By MS/MS	By matching	By matching	By matching	By MS/MS	By MS/MS		3607600000	5624700000	1867700000	1911800000	348970000	216620000	445090000	4350300000	352330000	0
Q15029	Q15029	116 kDa U5 small nuclear ribonucleoprotein component	EFTUD2	1	41	41	57.5	109.43	By MS/MS	By MS/MS	By MS/MS	By MS/MS	By MS/MS	By MS/MS	By MS/MS	By MS/MS	By MS/MS	By MS/MS	1355500000	1047500000	681180000	512940000	888770000	289060000	516100000	1629400000	1694900000	595350000
Q92608	Q92608	Dedicator of cytokinesis protein 2	DOCK2	1	41	41	31	211.95					By MS/MS	By MS/MS	By MS/MS	By matching	By MS/MS	By MS/MS	0	0	0	0	81157000	124910000	786880000	3413100	940330000	1490100000
Q99798	Q99798	Aconitate hydratase, mitochondrial	ACO2	1	41	41	70	85.424	By MS/MS	By MS/MS	By MS/MS	By MS/MS	By MS/MS	By MS/MS	By MS/MS	By MS/MS	By MS/MS	By MS/MS	13349000000	23356000000	26810000000	19921000000	5520600000	2106400000	0	15761000000	13569000000	395410000
Q9UM54	Q9UM54	Unconventional myosin-VI	MYO6	1	41	41	40.1	149.69	By MS/MS	By MS/MS	By MS/MS	By MS/MS			By matching	By MS/MS	By matching		1323300000	1947500000	2403500000	375050000	0	0	25398000	148380000	19267000	0
CON__Q3KNV1;P08729;CON__Q9DCV7;CON__Q9NSB2;CON__Q6ISB0;Q9NSB2;CON__P07744;CON__P19013;P19013;CON__Q14CN4-1;CON__Q6IME9;Q14CN4;CON__Q3SY84;CON__Q7RTS7;CON__Q32MB2;Q3SY84;Q7RTS7;Q86Y46	CON__Q3KNV1;P08729	Keratin, type II cytoskeletal 7	KRT7	18	40	37	71.9	51.385	By MS/MS	By MS/MS	By MS/MS	By MS/MS	By matching	By matching	By matching	By MS/MS	By MS/MS	By matching	29828000000	9810000000	3633800000	26515000000	0	0	0	430210000	347190000	0
O60716	O60716	Catenin delta-1	CTNND1	1	40	40	55.4	108.17	By MS/MS	By MS/MS	By MS/MS	By MS/MS	By matching			By MS/MS	By MS/MS		2731100000	3802300000	1461500000	1414700000	114320000	0	0	2333300000	661440000	0
P19367	P19367	Hexokinase-1	HK1	1	40	40	49.4	102.48	By MS/MS	By MS/MS	By MS/MS	By MS/MS	By MS/MS	By MS/MS	By MS/MS	By MS/MS	By MS/MS	By MS/MS	1159100000	2050800000	1156300000	976740000	2920200000	1793700000	375350000	1301100000	2757000000	1050900000
Q9Y3Z3	Q9Y3Z3	Deoxynucleoside triphosphate triphosphohydrolase SAMHD1	SAMHD1	1	40	40	76.7	72.2	By MS/MS	By MS/MS	By MS/MS	By MS/MS	By MS/MS	By MS/MS	By MS/MS	By MS/MS	By MS/MS	By MS/MS	159340000	375430000	2274800000	1231500000	3264200000	6054700000	695860000	1307800000	10490000000	3314000000
CON__P05787;P05787;CON__Q9H552;CON__H-INV:HIT000016045;CON__REFSEQ:XP_092267	CON__P05787;P05787	Keratin, type II cytoskeletal 8	KRT8	5	39	34	81	53.704	By MS/MS	By MS/MS	By MS/MS	By MS/MS	By matching	By matching	By matching	By MS/MS	By MS/MS	By matching	38546000000	49188000000	15949000000	37999000000	91607000	57738000	0	41098000000	8329800000	0
P13667	P13667	Protein disulfide-isomerase A4	PDIA4	1	39	39	58.9	72.932	By MS/MS	By MS/MS	By MS/MS	By MS/MS	By MS/MS	By MS/MS	By MS/MS	By MS/MS	By MS/MS	By MS/MS	4196400000	2923000000	4394000000	5835600000	3956000000	1532200000	112700000	7323500000	10747000000	961600000
P40939	P40939	Trifunctional enzyme subunit alpha, mitochondrial;Long-chain enoyl-CoA hydratase;Long chain 3-hydroxyacyl-CoA dehydrogenase	HADHA	1	39	39	63.8	82.999	By MS/MS	By MS/MS	By MS/MS	By MS/MS	By MS/MS	By MS/MS	By MS/MS	By MS/MS	By MS/MS	By MS/MS	12165000000	18784000000	24258000000	17361000000	7096700000	3320000000	944200000	12886000000	11907000000	1749200000
P49748	P49748	Very long-chain specific acyl-CoA dehydrogenase, mitochondrial	ACADVL	1	39	39	67.6	70.389	By MS/MS	By MS/MS	By MS/MS	By MS/MS	By MS/MS	By MS/MS	By MS/MS	By MS/MS	By MS/MS	By MS/MS	7825500000	7982200000	9118100000	9278500000	4866800000	1296300000	226340000	9820400000	6453400000	537960000
P49792;P0DJD0;P0DJD1;Q08752	P49792	E3 SUMO-protein ligase RanBP2	RANBP2	4	39	39	19.5	358.2	By MS/MS	By MS/MS	By MS/MS	By MS/MS	By MS/MS	By MS/MS	By matching	By MS/MS	By MS/MS	By MS/MS	80214000	142730000	77146000	73266000	189740000	59685000	37546000	104810000	371930000	21710000
Q14683	Q14683	Structural maintenance of chromosomes protein 1A	SMC1A	1	39	39	34	143.23	By MS/MS	By MS/MS	By MS/MS	By MS/MS	By MS/MS	By MS/MS	By matching	By MS/MS	By MS/MS	By MS/MS	852080000	521980000	328510000	595860000	1183200000	381320000	30027000	1076400000	1345800000	164940000
Q16822	Q16822	Phosphoenolpyruvate carboxykinase [GTP], mitochondrial	PCK2	1	39	39	68	70.729	By MS/MS	By MS/MS	By MS/MS	By MS/MS	By MS/MS	By MS/MS		By MS/MS	By MS/MS		9604100000	15952000000	17324000000	8525200000	51941000	17751000	0	562350000	1932400000	0
P02671	P02671	Fibrinogen alpha chain;Fibrinopeptide A;Fibrinogen alpha chain	FGA	1	38	38	55.3	94.972	By MS/MS	By MS/MS	By MS/MS	By MS/MS	By MS/MS	By MS/MS	By MS/MS	By MS/MS	By MS/MS	By MS/MS	114830000	69257000	39383000	3217200000	25467000000	7360800000	58462000000	45070000	170400000	19278000000
P11413	P11413	Glucose-6-phosphate 1-dehydrogenase	G6PD	1	38	38	70.3	59.256	By MS/MS	By MS/MS	By MS/MS	By MS/MS	By MS/MS	By MS/MS	By MS/MS	By MS/MS	By MS/MS	By MS/MS	235480000	542830000	110870000	244020000	1671100000	3787900000	11694000000	462700000	1967900000	10459000000
P38646	P38646	Stress-70 protein, mitochondrial	HSPA9	1	38	38	61.4	73.68	By MS/MS	By MS/MS	By MS/MS	By MS/MS	By MS/MS	By MS/MS	By MS/MS	By MS/MS	By MS/MS	By MS/MS	10631000000	16672000000	23036000000	15962000000	5124000000	2042400000	146600000	16812000000	12281000000	569790000
P48681	P48681	Nestin	NES	1	38	38	27.9	177.44	By MS/MS	By MS/MS	By MS/MS	By MS/MS	By MS/MS	By MS/MS	By matching	By MS/MS	By matching	By matching	1209000000	1882100000	194870000	323770000	625990000	163020000	115880000	602430000	117200000	156620000
P53396	P53396	ATP-citrate synthase	ACLY	1	38	38	42	120.84	By MS/MS	By MS/MS	By matching	By MS/MS	By MS/MS	By MS/MS	By MS/MS	By MS/MS	By MS/MS	By MS/MS	471810000	299010000	29264000	32807000	104040000	279200000	1803200000	1088500000	600010000	2378900000
P63010	P63010	AP-2 complex subunit beta	AP2B1	1	38	38	52.2	104.55	By MS/MS	By MS/MS	By MS/MS	By MS/MS	By MS/MS	By MS/MS	By MS/MS	By MS/MS	By MS/MS	By MS/MS	2099300000	1810800000	767420000	968730000	567280000	371400000	1476300000	1446500000	1768100000	1253300000
Q9BSJ8	Q9BSJ8	Extended synaptotagmin-1	ESYT1	1	38	38	45.2	122.85	By MS/MS	By MS/MS	By MS/MS	By MS/MS	By MS/MS	By MS/MS	By matching	By MS/MS	By MS/MS	By matching	869410000	1189100000	1005200000	1019100000	1780700000	266760000	274970000	853530000	1652500000	48934000
Q9Y4G6	Q9Y4G6	Talin-2	TLN2	1	38	22	19.3	271.61	By MS/MS	By MS/MS	By matching	By matching	By matching	By matching	By matching	By MS/MS	By matching	By matching	35995000	108640000	0	17271000	0	0	24869000	923120000	0	0
P07900;Q14568;Q58FG0	P07900	Heat shock protein HSP 90-alpha	HSP90AA1	3	37	37	54.2	84.659	By MS/MS	By MS/MS	By MS/MS	By MS/MS	By MS/MS	By MS/MS	By MS/MS	By MS/MS	By MS/MS	By MS/MS	8073800000	9003700000	3963000000	3884400000	3266400000	11608000000	5135000000	8351700000	6589100000	6544400000
P08727	P08727	Keratin, type I cytoskeletal 19	KRT19	1	37	1	87.2	44.105	By matching	By MS/MS	By MS/MS	By matching			By matching	By matching	By matching	By matching	0	79307000	56848000	0	0	0	0	0	0	0
P10809	P10809	60 kDa heat shock protein, mitochondrial	HSPD1	1	37	37	76.3	61.054	By MS/MS	By MS/MS	By MS/MS	By MS/MS	By MS/MS	By MS/MS	By MS/MS	By MS/MS	By MS/MS	By MS/MS	20001000000	30869000000	35195000000	25628000000	9156400000	2957100000	1028900000	16477000000	18840000000	3086100000
P14618	P14618	Pyruvate kinase PKM	PKM	1	37	37	76.6	57.936	By MS/MS	By MS/MS	By MS/MS	By MS/MS	By MS/MS	By MS/MS	By MS/MS	By MS/MS	By MS/MS	By MS/MS	11544000000	11561000000	4321900000	3327800000	2324000000	5399400000	25151000000	49569000000	15351000000	34338000000
P46459	P46459	Vesicle-fusing ATPase	NSF	1	37	37	58.3	82.593	By MS/MS	By MS/MS	By MS/MS	By MS/MS	By MS/MS	By MS/MS	By MS/MS	By MS/MS	By MS/MS	By MS/MS	743940000	624020000	704420000	583900000	1289700000	693240000	807620000	694250000	1139500000	731900000
Q02880;P11388	Q02880	DNA topoisomerase 2-beta	TOP2B	2	37	37	27.1	183.26	By MS/MS	By MS/MS	By MS/MS	By MS/MS	By MS/MS	By MS/MS	By MS/MS	By MS/MS	By MS/MS	By MS/MS	260050000	153570000	155970000	135540000	682110000	403110000	146510000	128030000	394000000	314760000
Q1KMD3	Q1KMD3	Heterogeneous nuclear ribonucleoprotein U-like protein 2	HNRNPUL2	1	37	37	58.1	85.104	By MS/MS	By MS/MS	By MS/MS	By MS/MS	By MS/MS	By MS/MS	By MS/MS	By MS/MS	By MS/MS	By MS/MS	1944700000	1679900000	1714200000	1766200000	1053100000	1310700000	362460000	3882700000	3237300000	1578600000
Q7KZF4	Q7KZF4	Staphylococcal nuclease domain-containing protein 1	SND1	1	37	37	55.1	102	By MS/MS	By MS/MS	By MS/MS	By MS/MS	By MS/MS	By MS/MS	By MS/MS	By MS/MS	By MS/MS	By MS/MS	922780000	1240700000	247610000	229370000	280600000	752030000	164680000	2395800000	1519900000	377660000
Q7Z406	Q7Z406	Myosin-14	MYH14	1	37	24	22.2	227.87	By MS/MS	By MS/MS	By MS/MS	By MS/MS	By MS/MS	By MS/MS	By MS/MS	By MS/MS	By MS/MS	By MS/MS	769910000	284630000	529740000	438890000	948280000	185470000	228460000	451460000	421980000	67252000
Q86UP2;Q9Y4F3	Q86UP2	Kinectin	KTN1	2	37	37	32.4	156.27	By MS/MS	By MS/MS	By MS/MS	By MS/MS				By MS/MS	By MS/MS		697710000	1186800000	305750000	270580000	0	0	0	955430000	255420000	0
Q8WUM4	Q8WUM4	Programmed cell death 6-interacting protein	PDCD6IP	1	37	37	53.3	96.022	By MS/MS	By MS/MS	By MS/MS	By MS/MS	By matching	By MS/MS	By MS/MS	By MS/MS	By MS/MS	By MS/MS	544310000	949610000	296180000	314950000	50072000	1003800000	1438800000	782850000	389920000	1570700000
O60313	O60313	Dynamin-like 120 kDa protein, mitochondrial;Dynamin-like 120 kDa protein, form S1	OPA1	1	36	36	45.3	111.63	By MS/MS	By MS/MS	By MS/MS	By MS/MS	By MS/MS	By MS/MS		By MS/MS	By MS/MS		990530000	1381400000	1648100000	1328800000	632730000	247240000	0	1252400000	1298000000	0
O75891	O75891	Cytosolic 10-formyltetrahydrofolate dehydrogenase	ALDH1L1	1	36	36	55.4	98.828	By MS/MS	By MS/MS	By MS/MS	By MS/MS			By matching	By MS/MS	By matching		1491400000	1418300000	386870000	1268600000	0	0	49329000	28100000	14232000	0
P05783;CON__H-INV:HIT000015463;CON__Q92764;CON__Q497I4;Q92764;CON__Q14525;CON__Q9UE12;CON__Q15323;CON__A2A5Y0;CON__Q14532;CON__O76015;CON__O76013;CON__O76014;CON__REFSEQ:XP_986630;CON__Q2M2I5;Q14525;Q15323;Q14532;O76014;O76015;O76013;Q2M2I5	P05783	Keratin, type I cytoskeletal 18	KRT18	22	36	34	81.4	48.057	By MS/MS	By MS/MS	By MS/MS	By MS/MS				By MS/MS	By MS/MS	By matching	27020000000	22057000000	14218000000	25868000000	0	0	0	28273000000	6824400000	0
P08238;Q58FF7	P08238	Heat shock protein HSP 90-beta	HSP90AB1	2	36	24	56.5	83.263	By MS/MS	By MS/MS	By MS/MS	By MS/MS	By MS/MS	By MS/MS	By MS/MS	By MS/MS	By MS/MS	By MS/MS	3794200000	3339000000	1525000000	695850000	852580000	4606300000	2852400000	4988400000	2986300000	2725800000
P09874	P09874	Poly [ADP-ribose] polymerase 1	PARP1	1	36	36	49.3	113.08	By MS/MS	By MS/MS	By MS/MS	By MS/MS	By MS/MS	By MS/MS		By MS/MS	By MS/MS	By MS/MS	1800800000	939950000	1490000000	1014800000	1393400000	551860000	0	3112100000	3534100000	30937000
P11678	P11678	Eosinophil peroxidase;Eosinophil peroxidase light chain;Eosinophil peroxidase heavy chain	EPX	1	36	31	46.3	81.04			By MS/MS	By matching	By MS/MS	By MS/MS	By MS/MS		By MS/MS	By MS/MS	0	0	189740000	0	3080000000	1907000000	911750000	0	219250000	2183500000
P13639	P13639	Elongation factor 2	EEF2	1	36	35	45.9	95.337	By MS/MS	By MS/MS	By MS/MS	By MS/MS	By MS/MS	By MS/MS	By MS/MS	By MS/MS	By MS/MS	By MS/MS	3803900000	2540200000	1115000000	215720000	722550000	3856900000	3531600000	3563100000	3422000000	4260100000
P13797	P13797	Plastin-3	PLS3	1	36	30	59.8	70.81	By MS/MS	By MS/MS	By MS/MS	By MS/MS	By matching	By matching	By matching	By MS/MS	By matching	By matching	1370700000	2275200000	146280000	33158000	16040000	0	39325000	981630000	0	0
P23786	P23786	Carnitine O-palmitoyltransferase 2, mitochondrial	CPT2	1	36	36	65.2	73.776	By MS/MS	By MS/MS	By MS/MS	By MS/MS	By MS/MS	By MS/MS		By MS/MS	By MS/MS		2146900000	4178000000	4095900000	1654600000	435810000	119970000	0	1498100000	1727000000	0
P36776	P36776	Lon protease homolog, mitochondrial	LONP1	1	36	36	55.1	106.49	By MS/MS	By MS/MS	By MS/MS	By MS/MS	By MS/MS	By MS/MS	By matching	By MS/MS	By MS/MS		1318900000	3497100000	1526600000	976220000	250800000	255350000	28385000	3107500000	1527900000	0
Q13576	Q13576	Ras GTPase-activating-like protein IQGAP2	IQGAP2	1	36	34	31.7	180.58	By MS/MS	By MS/MS	By MS/MS	By MS/MS	By MS/MS	By MS/MS	By MS/MS	By MS/MS	By MS/MS	By MS/MS	322560000	1286100000	664180000	120790000	453700000	372240000	379470000	91238000	473910000	646100000
Q9Y4L1	Q9Y4L1	Hypoxia up-regulated protein 1	HYOU1	1	36	36	48.1	111.33	By MS/MS	By MS/MS	By MS/MS	By MS/MS	By MS/MS	By MS/MS	By matching	By MS/MS	By MS/MS	By MS/MS	1694000000	1285200000	1370100000	1745900000	698030000	317480000	28305000	2771700000	4208000000	248340000
P00352;P47895	P00352	Retinal dehydrogenase 1	ALDH1A1	2	35	35	78	54.861	By MS/MS	By MS/MS	By MS/MS	By MS/MS	By matching	By matching	By MS/MS	By MS/MS	By MS/MS	By MS/MS	5587500000	8314800000	2409200000	2662300000	38839000	19167000	3872400000	14110000000	1743700000	2553300000
P05107	P05107	Integrin beta-2	ITGB2	1	35	35	53.8	84.781	By matching	By matching	By MS/MS	By MS/MS	By MS/MS	By MS/MS	By MS/MS	By MS/MS	By MS/MS	By MS/MS	55115000	77980000	239270000	214020000	16225000000	13510000000	4750500000	946410000	4029200000	7385300000
P07237	P07237	Protein disulfide-isomerase	P4HB	1	35	35	70.7	57.116	By MS/MS	By MS/MS	By MS/MS	By MS/MS	By MS/MS	By MS/MS	By MS/MS	By MS/MS	By MS/MS	By MS/MS	7069600000	6890100000	8915600000	11800000000	17928000000	11850000000	5897100000	29039000000	22327000000	9130300000
P07942	P07942	Laminin subunit beta-1	LAMB1	1	35	35	30.9	198.04	By MS/MS	By MS/MS	By MS/MS	By MS/MS	By matching			By MS/MS			513020000	3588600000	705650000	173220000	50742000	0	0	242320000	0	0
P11216	P11216	Glycogen phosphorylase, brain form	PYGB	1	35	26	51.4	96.695	By MS/MS	By MS/MS	By matching	By matching	By MS/MS	By MS/MS	By MS/MS	By MS/MS	By MS/MS	By MS/MS	541510000	1114200000	32108000	86660000	23286000	68386000	72359000	1428400000	266580000	102940000
P14780	P14780	Matrix metalloproteinase-9;67 kDa matrix metalloproteinase-9;82 kDa matrix metalloproteinase-9	MMP9	1	35	35	62.9	78.457		By MS/MS	By MS/MS	By matching	By MS/MS	By MS/MS	By MS/MS	By matching	By MS/MS	By MS/MS	0	24745000	562710000	41002000	5458300000	40172000000	4561100000	9206000	287460000	5581300000
P15311	P15311	Ezrin	EZR	1	35	25	55.5	69.412	By MS/MS	By MS/MS	By MS/MS	By MS/MS	By MS/MS	By MS/MS	By MS/MS	By MS/MS	By MS/MS	By MS/MS	3398000000	2638600000	1002900000	1066900000	0	2260200000	227900000	3072200000	886700000	1186200000
P30038	P30038	Delta-1-pyrroline-5-carboxylate dehydrogenase, mitochondrial	ALDH4A1	1	35	35	75.8	61.719	By MS/MS	By MS/MS	By MS/MS	By MS/MS	By MS/MS	By MS/MS		By MS/MS	By MS/MS		10773000000	17499000000	18728000000	12581000000	715980000	273600000	0	2292600000	651470000	0
P51659	P51659	Peroxisomal multifunctional enzyme type 2;(3R)-hydroxyacyl-CoA dehydrogenase;Enoyl-CoA hydratase 2	HSD17B4	1	35	35	61.7	79.685	By MS/MS	By MS/MS	By MS/MS	By MS/MS	By MS/MS	By MS/MS	By MS/MS	By MS/MS	By MS/MS	By MS/MS	3301900000	2187000000	4486400000	5567500000	2401300000	658750000	39747000	1684300000	3794300000	858720000
Q15393	Q15393	Splicing factor 3B subunit 3	SF3B3	1	35	35	38.4	135.58	By MS/MS	By MS/MS	By MS/MS	By MS/MS	By MS/MS	By MS/MS	By MS/MS	By MS/MS	By MS/MS	By MS/MS	948750000	551980000	919100000	226780000	1238500000	823660000	248590000	1001400000	1430300000	414710000
Q16531	Q16531	DNA damage-binding protein 1	DDB1	1	35	35	38.2	126.97	By MS/MS	By MS/MS	By MS/MS	By MS/MS	By MS/MS	By matching	By MS/MS	By MS/MS	By MS/MS	By MS/MS	647170000	663750000	300270000	219260000	120410000	135760000	0	989400000	683230000	41814000
P09960	P09960	Leukotriene A-4 hydrolase	LTA4H	1	34	34	66	69.284	By MS/MS	By MS/MS	By MS/MS	By MS/MS	By MS/MS	By MS/MS	By MS/MS	By MS/MS	By MS/MS	By MS/MS	989830000	1118100000	144720000	230630000	333210000	4041300000	4951300000	992720000	1560700000	5502900000
P13010	P13010	X-ray repair cross-complementing protein 5	XRCC5	1	34	34	60.2	82.704	By MS/MS	By MS/MS	By MS/MS	By MS/MS	By MS/MS	By MS/MS	By MS/MS	By MS/MS	By MS/MS	By MS/MS	3945200000	3168900000	2535500000	2447500000	2682600000	3067200000	1644300000	4440300000	3240600000	2091700000
P15144	P15144	Aminopeptidase N	ANPEP	1	34	34	37.6	109.54	By MS/MS	By MS/MS	By MS/MS	By MS/MS	By MS/MS	By MS/MS	By MS/MS	By MS/MS	By MS/MS	By MS/MS	1002700000	2758000000	3938600000	2125400000	1437000000	931130000	189690000	671350000	401490000	509130000
P21980;P49221;O43548	P21980	Protein-glutamine gamma-glutamyltransferase 2	TGM2	3	34	34	56.8	77.328	By MS/MS	By MS/MS	By MS/MS	By MS/MS		By matching	By MS/MS	By MS/MS	By MS/MS	By MS/MS	1620100000	1638100000	316130000	500770000	0	54254000	612110000	9107300000	1816600000	358470000
Q07157	Q07157	Tight junction protein ZO-1	TJP1	1	34	34	31.5	195.46	By MS/MS	By MS/MS	By matching	By MS/MS		By matching	By matching	By MS/MS		By matching	646520000	496350000	39527000	39082000	0	109860000	119370000	579020000	0	106160000
P04040	P04040	Catalase	CAT	1	33	33	65.8	59.755	By MS/MS	By MS/MS	By MS/MS	By MS/MS	By MS/MS	By MS/MS	By MS/MS	By MS/MS	By MS/MS	By MS/MS	7140900000	10288000000	14865000000	11532000000	5075700000	7489100000	2975000000	1951000000	4521300000	2765000000
P16885	P16885	1-phosphatidylinositol 4,5-bisphosphate phosphodiesterase gamma-2	PLCG2	1	33	33	36.4	147.87	By MS/MS	By MS/MS	By MS/MS		By MS/MS	By MS/MS	By MS/MS	By matching	By MS/MS	By MS/MS	16465000	1826300000	13976000	0	81031000	437850000	265680000	54525000	37925000	1076800000
P25705	P25705	ATP synthase subunit alpha, mitochondrial	ATP5A1	1	33	33	65.5	59.75	By MS/MS	By MS/MS	By MS/MS	By MS/MS	By MS/MS	By MS/MS	By MS/MS	By MS/MS	By MS/MS	By MS/MS	32315000000	40986000000	53560000000	48888000000	8723800000	3541200000	3095100000	21309000000	24191000000	4467000000
P38606	P38606	V-type proton ATPase catalytic subunit A	ATP6V1A	1	33	33	68.2	68.303	By MS/MS	By MS/MS	By MS/MS	By MS/MS	By MS/MS	By MS/MS	By MS/MS	By MS/MS	By MS/MS	By MS/MS	4066000000	5710800000	3084400000	3264400000	1189800000	824690000	2062100000	885300000	1768000000	1893600000
P60709;Q9BYX7	P60709	Actin, cytoplasmic 1;Actin, cytoplasmic 1, N-terminally processed	ACTB	2	33	1	85.3	41.736	By MS/MS	By MS/MS	By MS/MS	By MS/MS	By MS/MS	By matching	By MS/MS	By MS/MS	By MS/MS	By MS/MS	3296000000	4146000000	2195700000	3800600000	295770000	0	603670000	4346600000	6577200000	1263100000
P63261	P63261	Actin, cytoplasmic 2;Actin, cytoplasmic 2, N-terminally processed	ACTG1	1	33	33	85.3	41.792	By MS/MS	By MS/MS	By MS/MS	By MS/MS	By MS/MS	By MS/MS	By MS/MS	By MS/MS	By MS/MS	By MS/MS	165340000000	139020000000	148020000000	215860000000	122590000000	177240000000	223680000000	156400000000	218480000000	220700000000
Q13263	Q13263	Transcription intermediary factor 1-beta	TRIM28	1	33	33	63.6	88.549	By MS/MS	By MS/MS	By MS/MS	By MS/MS	By MS/MS	By MS/MS	By MS/MS	By MS/MS	By MS/MS	By MS/MS	2482400000	2014900000	1214400000	1157700000	392970000	494730000	101490000	3515600000	2047500000	221500000
Q8IVF2	Q8IVF2	Protein AHNAK2	AHNAK2	1	33	33	17.4	616.62							By MS/MS	By MS/MS		By MS/MS	0	0	0	0	0	0	324350000	0	0	418450000
Q92499	Q92499	ATP-dependent RNA helicase DDX1	DDX1	1	33	33	53.2	82.431	By MS/MS	By MS/MS	By MS/MS	By MS/MS	By MS/MS	By MS/MS	By MS/MS	By MS/MS	By MS/MS	By MS/MS	1360400000	1877100000	507370000	565390000	205510000	443090000	180630000	2916300000	785260000	341990000
Q92841	Q92841	Probable ATP-dependent RNA helicase DDX17	DDX17	1	33	33	51	80.272	By MS/MS	By MS/MS	By MS/MS	By MS/MS	By MS/MS	By MS/MS	By MS/MS	By MS/MS	By MS/MS	By MS/MS	2179800000	1769900000	1029100000	1313100000	898310000	1880300000	361910000	2971200000	2605100000	1189800000
Q9NSE4	Q9NSE4	Isoleucine--tRNA ligase, mitochondrial	IARS2	1	33	33	42.8	113.79	By MS/MS	By MS/MS	By MS/MS	By MS/MS	By MS/MS	By matching		By MS/MS	By MS/MS	By matching	649170000	1750100000	1497400000	470960000	1035900000	127600000	0	1517700000	1309500000	14152000
B0I1T2	B0I1T2	Unconventional myosin-Ig;Minor histocompatibility antigen HA-2	MYO1G	1	32	32	39.5	116.44	By MS/MS		By MS/MS	By MS/MS	By MS/MS	By MS/MS	By MS/MS	By matching	By MS/MS	By MS/MS	45853000	0	30339000	31663000	2340700000	230680000	98026000	39403000	1375700000	165090000
P00367	P00367	Glutamate dehydrogenase 1, mitochondrial	GLUD1	1	32	32	60.4	61.397	By MS/MS	By MS/MS	By MS/MS	By MS/MS	By MS/MS	By MS/MS	By MS/MS	By MS/MS	By MS/MS	By MS/MS	17172000000	27489000000	33268000000	23298000000	7240900000	2436200000	191620000	13516000000	15592000000	1739400000
P02787	P02787	Serotransferrin	TF	1	32	30	53.2	77.063	By MS/MS	By MS/MS	By MS/MS	By MS/MS	By MS/MS	By MS/MS	By MS/MS	By MS/MS	By MS/MS	By MS/MS	2452400000	2266700000	954810000	777290000	676520000	55827000	4303300000	2142100000	366050000	3768500000
P05166	P05166	Propionyl-CoA carboxylase beta chain, mitochondrial	PCCB	1	32	32	73.1	58.215	By MS/MS	By MS/MS	By MS/MS	By MS/MS	By matching		By matching	By MS/MS	By MS/MS	By matching	2036400000	10334000000	2714500000	4322400000	5876700	0	41738000	602140000	308370000	60511000
P0DMV9;P0DMV8	P0DMV9;P0DMV8	Heat shock 70 kDa protein 1B;Heat shock 70 kDa protein 1A	HSPA1B;HSPA1A	2	32	32	60.7	70.051	By MS/MS	By MS/MS	By MS/MS	By MS/MS	By MS/MS	By MS/MS	By MS/MS	By MS/MS	By MS/MS	By MS/MS	11392000000	11507000000	6357100000	7015900000	3187500000	7265900000	4636000000	18936000000	9906700000	6107000000
P12956	P12956	X-ray repair cross-complementing protein 6	XRCC6	1	32	32	58.3	69.842	By MS/MS	By MS/MS	By MS/MS	By MS/MS	By MS/MS	By MS/MS	By MS/MS	By MS/MS	By MS/MS	By MS/MS	3199100000	2952600000	1867400000	2095800000	2738300000	3081000000	690300000	5026200000	2841200000	1329800000
P15924	P15924	Desmoplakin	DSP	1	32	32	13.5	331.77	By MS/MS	By MS/MS	By MS/MS	By MS/MS	By matching						197710000	388240000	89956000	81787000	316020000	0	0	0	0	0
P23246	P23246	Splicing factor, proline- and glutamine-rich	SFPQ	1	32	32	50.6	76.149	By MS/MS	By MS/MS	By MS/MS	By MS/MS	By MS/MS	By MS/MS	By MS/MS	By MS/MS	By MS/MS	By MS/MS	5259100000	5038300000	4004700000	3125100000	4327100000	4495100000	2176900000	6062100000	7005600000	3317300000
P27816	P27816	Microtubule-associated protein 4	MAP4	1	32	32	41.2	121	By MS/MS	By MS/MS	By MS/MS	By matching		By MS/MS	By matching	By MS/MS	By MS/MS	By matching	1738000000	1406800000	49599000	39180000	0	71708000	37289000	1397100000	145370000	26493000
P43243	P43243	Matrin-3	MATR3	1	32	32	54.1	94.622	By MS/MS	By MS/MS	By MS/MS	By MS/MS	By MS/MS	By MS/MS	By MS/MS	By MS/MS	By MS/MS	By MS/MS	3552600000	3473400000	3916100000	3439100000	1401200000	2104400000	256760000	4364400000	3935400000	329670000
P45974;Q92995	P45974	Ubiquitin carboxyl-terminal hydrolase 5	USP5	2	32	32	48.3	95.785	By MS/MS	By MS/MS	By MS/MS	By MS/MS	By MS/MS	By MS/MS	By MS/MS	By MS/MS	By MS/MS	By MS/MS	170070000	341440000	41642000	17554000	31757000	420350000	407870000	764910000	335390000	257770000
Q00839	Q00839	Heterogeneous nuclear ribonucleoprotein U	HNRNPU	1	32	32	47	90.583	By MS/MS	By MS/MS	By MS/MS	By MS/MS	By MS/MS	By MS/MS	By MS/MS	By MS/MS	By MS/MS	By MS/MS	8294700000	7596600000	8077600000	5828500000	3682400000	7201800000	5215100000	11982000000	8680600000	6139700000
Q01813	Q01813	ATP-dependent 6-phosphofructokinase, platelet type	PFKP	1	32	32	54.8	85.595	By MS/MS	By MS/MS	By MS/MS	By matching		By MS/MS	By MS/MS	By MS/MS	By MS/MS	By MS/MS	144780000	336450000	41728000	8541000	0	86890000	173240000	5108700000	1917500000	51326000
Q14974	Q14974	Importin subunit beta-1	KPNB1	1	32	32	52.7	97.169	By MS/MS	By MS/MS	By MS/MS	By MS/MS	By MS/MS	By MS/MS	By MS/MS	By MS/MS	By MS/MS	By MS/MS	1077100000	1042800000	613100000	180480000	484550000	312230000	1850300000	1139300000	1306400000	1681000000
Q86UX7	Q86UX7	Fermitin family homolog 3	FERMT3	1	32	32	62.4	75.952			By MS/MS	By MS/MS	By MS/MS	By MS/MS	By MS/MS	By matching	By MS/MS	By MS/MS	0	0	29681000	19953000	1754100000	1249300000	3661100000	16045000	650880000	5851500000
Q9NZN4	Q9NZN4	EH domain-containing protein 2	EHD2	1	32	32	62.6	61.161	By MS/MS	By MS/MS	By MS/MS	By MS/MS	By MS/MS	By MS/MS		By MS/MS	By MS/MS	By MS/MS	1276500000	1839300000	68260000	203080000	260570000	321700000	0	4687000000	1028200000	163850000
Q9UHD8	Q9UHD8	Septin-9	SEPT9	1	32	32	63	65.401	By MS/MS	By MS/MS	By MS/MS	By MS/MS	By MS/MS	By MS/MS	By MS/MS	By MS/MS	By MS/MS	By MS/MS	1993200000	1891900000	44233000	64654000	48433000	106040000	96867000	3871500000	353320000	461840000
O60488	O60488	Long-chain-fatty-acid--CoA ligase 4	ACSL4	1	31	31	52.3	79.187	By MS/MS	By MS/MS	By MS/MS	By MS/MS	By MS/MS	By MS/MS	By MS/MS	By MS/MS	By MS/MS	By MS/MS	4165300000	1039600000	250670000	1237400000	232550000	156670000	44619000	165910000	213010000	141780000
O95831	O95831	Apoptosis-inducing factor 1, mitochondrial	AIFM1	1	31	31	65.9	66.9	By MS/MS	By MS/MS	By MS/MS	By MS/MS	By MS/MS	By MS/MS		By MS/MS	By MS/MS	By MS/MS	11789000000	17443000000	23434000000	19836000000	1278600000	733150000	0	6546300000	3939800000	6269100
P04843	P04843	Dolichyl-diphosphooligosaccharide--protein glycosyltransferase subunit 1	RPN1	1	31	31	61.4	68.569	By MS/MS	By MS/MS	By MS/MS	By MS/MS	By MS/MS	By MS/MS	By MS/MS	By MS/MS	By MS/MS	By MS/MS	607000000	1151700000	2462000000	2010200000	3922300000	2221900000	520020000	1492000000	3869600000	1712900000
P05091	P05091	Aldehyde dehydrogenase, mitochondrial	ALDH2	1	31	27	75.4	56.381	By MS/MS	By MS/MS	By MS/MS	By MS/MS	By MS/MS	By MS/MS	By MS/MS	By MS/MS	By MS/MS	By MS/MS	11892000000	19927000000	24362000000	18013000000	2634300000	578770000	0	5800800000	9861900000	919300000
P06396	P06396	Gelsolin	GSN	1	31	31	51.3	85.696	By MS/MS	By MS/MS	By MS/MS	By MS/MS	By MS/MS	By MS/MS	By MS/MS	By MS/MS	By MS/MS	By MS/MS	7368600000	6476200000	7094900000	9528200000	16263000000	14298000000	5423500000	7836000000	15661000000	7324100000
P11021	P11021	78 kDa glucose-regulated protein	HSPA5	1	31	31	53.7	72.332	By MS/MS	By MS/MS	By MS/MS	By MS/MS	By MS/MS	By MS/MS	By MS/MS	By MS/MS	By MS/MS	By MS/MS	11167000000	10409000000	12637000000	19091000000	14168000000	8164300000	2018200000	20993000000	29646000000	4164500000
P11142	P11142	Heat shock cognate 71 kDa protein	HSPA8	1	31	26	60.7	70.897	By MS/MS	By MS/MS	By MS/MS	By MS/MS	By MS/MS	By MS/MS	By MS/MS	By MS/MS	By MS/MS	By MS/MS	8357300000	8365200000	6538800000	8152400000	6388400000	11029000000	4714900000	10372000000	9655100000	4291000000
P34932	P34932	Heat shock 70 kDa protein 4	HSPA4	1	31	31	48.5	94.33	By MS/MS	By MS/MS	By MS/MS	By matching		By MS/MS	By MS/MS	By MS/MS	By MS/MS	By MS/MS	433760000	840090000	30169000	30190000	0	110920000	168080000	728150000	326090000	381030000
P35606	P35606	Coatomer subunit beta	COPB2	1	31	31	49.3	102.49	By MS/MS	By MS/MS	By MS/MS	By MS/MS	By MS/MS	By MS/MS	By MS/MS	By MS/MS	By MS/MS	By MS/MS	725570000	808710000	265120000	605130000	693690000	451400000	312070000	1328500000	666240000	477250000
P50395	P50395	Rab GDP dissociation inhibitor beta	GDI2	1	31	31	75.7	50.663	By MS/MS	By MS/MS	By MS/MS	By MS/MS	By MS/MS	By MS/MS	By MS/MS	By MS/MS	By MS/MS	By MS/MS	2455600000	2103300000	728470000	474670000	587910000	3130000000	3568600000	3016700000	3039800000	2808800000
P50570;Q05193	P50570	Dynamin-2	DNM2	2	31	31	42	98.063	By MS/MS	By MS/MS	By MS/MS	By MS/MS	By matching	By MS/MS	By MS/MS	By MS/MS	By MS/MS	By MS/MS	526420000	743720000	210230000	34823000	82618000	587680000	784050000	517340000	687840000	1260000000
P52790	P52790	Hexokinase-3	HK3	1	31	29	51.6	99.024	By matching	By matching	By matching	By MS/MS	By MS/MS	By MS/MS	By MS/MS	By matching	By MS/MS	By MS/MS	0	54170000	0	28119000	153420000	648000000	6224500000	39584000	475860000	5578000000
P68032;P68133	P68032;P68133	Actin, alpha cardiac muscle 1;Actin, alpha skeletal muscle	ACTC1;ACTA1	2	31	12	83.8	42.019	By MS/MS	By MS/MS	By MS/MS	By MS/MS	By MS/MS	By matching	By MS/MS	By MS/MS	By MS/MS	By MS/MS	27032000000	21875000000	23691000000	89676000000	15911000000	4529200000	12003000000	12886000000	9212000000	11786000000
Q02252	Q02252	Methylmalonate-semialdehyde dehydrogenase [acylating], mitochondrial	ALDH6A1	1	31	31	66.7	57.839	By MS/MS	By MS/MS	By MS/MS	By MS/MS	By MS/MS	By MS/MS		By MS/MS	By MS/MS	By matching	20699000000	31085000000	16489000000	17624000000	93460000	5237400	0	1010900000	1205600000	22435000
Q14764	Q14764	Major vault protein	MVP	1	31	31	48.7	99.326	By MS/MS	By MS/MS	By MS/MS	By MS/MS	By MS/MS	By MS/MS	By MS/MS	By MS/MS	By MS/MS	By MS/MS	656030000	1344600000	997550000	241590000	116660000	1876900000	204980000	1197700000	742750000	809150000
Q68CK6	Q68CK6	Acyl-coenzyme A synthetase ACSM2B, mitochondrial	ACSM2B	1	31	31	68.3	64.271	By MS/MS	By MS/MS	By MS/MS	By MS/MS	By matching			By MS/MS	By MS/MS		7214900000	15760000000	12829000000	5211600000	6592500	0	0	60411000	7444200	0
Q92878	Q92878	DNA repair protein RAD50	RAD50	1	31	31	27.4	153.89	By MS/MS	By MS/MS	By MS/MS	By MS/MS	By MS/MS			By MS/MS	By MS/MS	By matching	232480000	236460000	187830000	180520000	61012000	0	0	503750000	333540000	58478000
Q96QK1	Q96QK1	Vacuolar protein sorting-associated protein 35	VPS35	1	31	31	39.8	91.706	By MS/MS	By MS/MS	By MS/MS	By MS/MS	By MS/MS	By MS/MS	By MS/MS	By MS/MS	By MS/MS	By MS/MS	694060000	665660000	64959000	31752000	0	118280000	2111800000	418750000	800860000	2282000000
O75083	O75083	WD repeat-containing protein 1	WDR1	1	30	30	76.7	66.193	By MS/MS	By MS/MS	By MS/MS	By MS/MS	By MS/MS	By MS/MS	By MS/MS	By MS/MS	By MS/MS	By MS/MS	2278300000	2930100000	1921000000	1059100000	718140000	2431700000	9537500000	3716300000	3058400000	9225100000
O94925	O94925	Glutaminase kidney isoform, mitochondrial	GLS	1	30	30	58.3	73.46	By MS/MS	By MS/MS	By MS/MS	By MS/MS	By MS/MS	By MS/MS		By MS/MS	By MS/MS		2575000000	4344000000	4978700000	3087100000	373680000	153540000	0	1596400000	1468400000	0
P00450	P00450	Ceruloplasmin	CP	1	30	30	39.9	122.2	By MS/MS	By MS/MS	By matching	By MS/MS	By MS/MS		By MS/MS	By MS/MS	By MS/MS	By MS/MS	258010000	57509000	41358000	241520000	552540000	0	1632100000	999070000	487120000	2087700000
P02675	P02675	Fibrinogen beta chain;Fibrinopeptide B;Fibrinogen beta chain	FGB	1	30	30	71.9	55.928	By MS/MS	By matching	By MS/MS	By MS/MS	By MS/MS	By MS/MS	By MS/MS	By MS/MS	By MS/MS	By MS/MS	89531000	4229600	530030000	2897700000	14592000000	7525800000	176630000000	43753000	414710000	63914000000
P11717	P11717	Cation-independent mannose-6-phosphate receptor	IGF2R	1	30	30	15	274.37	By MS/MS	By MS/MS	By MS/MS	By MS/MS	By MS/MS	By MS/MS	By MS/MS	By MS/MS	By MS/MS	By MS/MS	91997000	168980000	100530000	107880000	917510000	327670000	34024000	100890000	377690000	0
P17844	P17844	Probable ATP-dependent RNA helicase DDX5	DDX5	1	30	22	52.9	69.147	By MS/MS	By MS/MS	By MS/MS	By matching	By MS/MS	By MS/MS	By matching	By MS/MS	By MS/MS	By MS/MS	899100000	684990000	472030000	217930000	862830000	898730000	145720000	1382400000	1002300000	75989000
P29401	P29401	Transketolase	TKT	1	30	30	72.7	67.877	By MS/MS	By MS/MS	By MS/MS	By MS/MS	By MS/MS	By MS/MS	By MS/MS	By MS/MS	By MS/MS	By MS/MS	4139800000	3912800000	1784600000	1732300000	3145100000	9682100000	6046600000	3168400000	5526400000	7849600000
P34897	P34897	Serine hydroxymethyltransferase, mitochondrial	SHMT2	1	30	30	71.6	55.992	By MS/MS	By MS/MS	By MS/MS	By MS/MS	By MS/MS	By MS/MS		By MS/MS	By MS/MS	By matching	1385800000	1633400000	2215600000	1222400000	729100000	98310000	0	9923700000	4811600000	9574500
P35222	P35222	Catenin beta-1	CTNNB1	1	30	30	54.2	85.496	By MS/MS	By MS/MS	By MS/MS	By MS/MS				By MS/MS	By MS/MS		1925500000	1677000000	992000000	1013800000	0	0	0	1697800000	211120000	0
P50990	P50990	T-complex protein 1 subunit theta	CCT8	1	30	30	67	59.62	By MS/MS	By MS/MS	By MS/MS	By MS/MS	By MS/MS	By MS/MS	By MS/MS	By MS/MS	By MS/MS	By MS/MS	953970000	880000000	118200000	52852000	45246000	398280000	1550200000	909520000	618330000	1592700000
P55265	P55265	Double-stranded RNA-specific adenosine deaminase	ADAR	1	30	30	35.9	136.06	By MS/MS	By MS/MS	By MS/MS	By MS/MS	By matching	By MS/MS	By MS/MS	By MS/MS	By MS/MS	By MS/MS	308700000	317880000	121100000	45096000	59437000	45814000	0	495250000	678690000	97539000
P62736;P63267	P62736;P63267	Actin, aortic smooth muscle;Actin, gamma-enteric smooth muscle	ACTA2;ACTG2	2	30	1	83.8	42.009	By MS/MS	By MS/MS	By MS/MS	By MS/MS	By matching	By matching	By MS/MS	By MS/MS	By MS/MS	By MS/MS	5407500000	2987100000	4040000000	13855000000	0	0	0	1378600000	1089500000	240480000
Q10567	Q10567	AP-1 complex subunit beta-1	AP1B1	1	30	14	39.3	104.64	By MS/MS	By MS/MS	By MS/MS	By matching	By MS/MS	By MS/MS	By matching	By MS/MS	By MS/MS	By MS/MS	340520000	356460000	51081000	11246000	0	159110000	34447000	116700000	1035200000	250010000
Q14839;Q8TDI0;Q12873	Q14839	Chromodomain-helicase-DNA-binding protein 4	CHD4	3	30	30	22.9	218	By MS/MS	By MS/MS	By MS/MS	By MS/MS	By MS/MS	By MS/MS	By matching	By MS/MS	By MS/MS		853460000	687870000	334550000	280310000	456240000	194640000	582450000	713480000	794150000	0
Q15067	Q15067	Peroxisomal acyl-coenzyme A oxidase 1	ACOX1	1	30	30	60.6	74.423	By MS/MS	By MS/MS	By MS/MS	By MS/MS	By MS/MS	By MS/MS	By MS/MS	By MS/MS	By MS/MS	By MS/MS	1625400000	1849900000	2075600000	1595100000	260400000	328450000	62662000	251440000	239380000	125710000
Q16666	Q16666	Gamma-interferon-inducible protein 16	IFI16	1	30	30	45.5	88.255	By MS/MS	By MS/MS	By MS/MS	By MS/MS	By MS/MS	By MS/MS	By MS/MS	By MS/MS	By MS/MS	By MS/MS	578180000	334160000	584900000	519500000	1329000000	1884400000	1004900000	964660000	1799800000	1141800000
Q9H223	Q9H223	EH domain-containing protein 4	EHD4	1	30	27	71.9	61.174	By MS/MS	By MS/MS	By MS/MS	By MS/MS	By matching		By MS/MS	By MS/MS	By MS/MS	By MS/MS	4177100000	3021600000	168890000	103130000	48824000	0	115380000	2633600000	353620000	46013000
O94973	O94973	AP-2 complex subunit alpha-2	AP2A2	1	29	29	45.7	103.96	By MS/MS	By MS/MS	By MS/MS	By MS/MS	By matching	By matching	By MS/MS	By MS/MS	By MS/MS	By MS/MS	1724100000	1270500000	484650000	395470000	16111000	188060000	145240000	994660000	803990000	325440000
P02679	P02679	Fibrinogen gamma chain	FGG	1	29	29	73.7	51.511	By MS/MS	By MS/MS	By MS/MS	By MS/MS	By MS/MS	By MS/MS	By MS/MS	By MS/MS	By MS/MS	By MS/MS	419040000	226340000	684630000	4823700000	15600000000	7028900000	161720000000	437600000	770540000	64223000000
P04075	P04075	Fructose-bisphosphate aldolase A	ALDOA	1	29	29	86.5	39.42	By MS/MS	By MS/MS	By MS/MS	By MS/MS	By MS/MS	By MS/MS	By MS/MS	By MS/MS	By MS/MS	By MS/MS	6296600000	7498300000	2782300000	1432600000	3770500000	11109000000	6165200000	18407000000	4852900000	4835800000
P11586	P11586	C-1-tetrahydrofolate synthase, cytoplasmic;Methylenetetrahydrofolate dehydrogenase;Methenyltetrahydrofolate cyclohydrolase;Formyltetrahydrofolate synthetase;C-1-tetrahydrofolate synthase, cytoplasmic, N-terminally processed	MTHFD1	1	29	29	44.9	101.56	By MS/MS	By MS/MS	By MS/MS	By MS/MS		By MS/MS	By MS/MS	By MS/MS	By MS/MS	By MS/MS	507180000	654460000	155970000	76069000	0	1128700000	774480000	976130000	371940000	532320000
P13671	P13671	Complement component C6	C6	1	29	29	41.3	104.79	By matching		By matching	By matching		By matching	By MS/MS		By MS/MS	By MS/MS	3844500	0	9970800	4347600	0	23041000	3685400000	0	13591000	3671500000
P14543	P14543	Nidogen-1	NID1	1	29	29	34.1	136.38	By MS/MS	By MS/MS	By MS/MS	By MS/MS	By MS/MS		By matching	By MS/MS	By matching	By matching	498790000	8455200000	1419500000	582060000	185210000	0	1383900000	955530000	229350000	1273400000
P23229	P23229	Integrin alpha-6;Integrin alpha-6 heavy chain;Integrin alpha-6 light chain;Processed integrin alpha-6	ITGA6	1	29	29	33.2	126.6	By MS/MS	By MS/MS	By MS/MS	By MS/MS	By MS/MS	By matching		By MS/MS	By matching		265240000	1123300000	90837000	46951000	252400000	28421000	0	1709100000	75737000	0
P27338	P27338	Amine oxidase [flavin-containing] B	MAOB	1	29	29	69.8	58.762	By MS/MS	By MS/MS	By MS/MS	By MS/MS	By MS/MS			By MS/MS	By MS/MS		4735900000	5005000000	7022000000	5754900000	205520000	0	0	5712000000	2483000000	0
P29350	P29350	Tyrosine-protein phosphatase non-receptor type 6	PTPN6	1	29	29	64	67.56		By matching	By MS/MS		By MS/MS	By MS/MS	By MS/MS	By matching	By MS/MS	By MS/MS	0	55727000	170480000	0	724760000	3628400000	2813100000	49801000	614330000	3530700000
P29590	P29590	Protein PML	PML	1	29	29	42.9	97.55	By MS/MS	By MS/MS	By MS/MS	By MS/MS	By MS/MS	By MS/MS	By MS/MS	By MS/MS	By MS/MS	By MS/MS	1204500000	1251100000	1008400000	1135400000	1288800000	1173700000	222190000	3327200000	2772400000	460940000
P30101	P30101	Protein disulfide-isomerase A3	PDIA3	1	29	28	65	56.782	By MS/MS	By MS/MS	By MS/MS	By MS/MS	By MS/MS	By MS/MS	By MS/MS	By MS/MS	By MS/MS	By MS/MS	13670000000	12437000000	13651000000	21671000000	11642000000	10113000000	2845200000	25291000000	32772000000	4676200000
P43304	P43304	Glycerol-3-phosphate dehydrogenase, mitochondrial	GPD2	1	29	29	56.1	80.852	By MS/MS	By MS/MS	By MS/MS	By MS/MS	By MS/MS	By MS/MS	By MS/MS	By MS/MS	By MS/MS	By MS/MS	546280000	884420000	713590000	1048700000	910150000	275210000	60017000	1044000000	1078100000	133430000
P49368	P49368	T-complex protein 1 subunit gamma	CCT3	1	29	29	70.5	60.533	By MS/MS	By MS/MS	By MS/MS	By MS/MS	By MS/MS	By MS/MS	By MS/MS	By MS/MS	By MS/MS	By MS/MS	847970000	1026400000	465970000	151500000	64635000	315450000	1443000000	1517800000	490430000	1156100000
P49411	P49411	Elongation factor Tu, mitochondrial	TUFM	1	29	29	72.3	49.541	By MS/MS	By MS/MS	By MS/MS	By MS/MS	By MS/MS	By MS/MS	By matching	By MS/MS	By MS/MS	By MS/MS	11203000000	15253000000	20807000000	19710000000	6690400000	1892600000	24037000	6760800000	10434000000	232330000
P52209	P52209	6-phosphogluconate dehydrogenase, decarboxylating	PGD	1	29	29	66.7	53.139	By MS/MS	By MS/MS	By MS/MS	By MS/MS	By MS/MS	By MS/MS	By MS/MS	By MS/MS	By MS/MS	By MS/MS	970580000	1238100000	187550000	608910000	1708600000	8010100000	21803000000	394280000	2018800000	19928000000
Q08AH3;E9PIF3;E9PJ23;E9PQR5;Q08AH1;Q92617;A8MRT5;C9JG80;A6NJU9;E5RHQ5	Q08AH3	Acyl-coenzyme A synthetase ACSM2A, mitochondrial	ACSM2A	10	29	9	70	64.222	By MS/MS	By MS/MS	By MS/MS	By MS/MS	By matching			By matching	By matching		2010300000	3429300000	3164200000	1545400000	0	0	0	0	0	0
Q12906	Q12906	Interleukin enhancer-binding factor 3	ILF3	1	29	29	43.4	95.337	By MS/MS	By MS/MS	By MS/MS	By MS/MS	By MS/MS	By MS/MS		By MS/MS	By MS/MS	By MS/MS	2198200000	1640500000	1129100000	982040000	441970000	1168100000	0	2855900000	2363700000	297210000
Q12931	Q12931	Heat shock protein 75 kDa, mitochondrial	TRAP1	1	29	29	45.6	80.109	By MS/MS	By MS/MS	By MS/MS	By MS/MS	By MS/MS	By MS/MS	By matching	By MS/MS	By MS/MS		941320000	2023800000	1402800000	833190000	262720000	56465000	40224000	933180000	511120000	0
Q16555	Q16555	Dihydropyrimidinase-related protein 2	DPYSL2	1	29	29	73.3	62.293	By MS/MS	By MS/MS	By MS/MS	By MS/MS	By MS/MS	By MS/MS	By MS/MS	By MS/MS	By MS/MS	By MS/MS	3587400000	2245200000	357320000	110960000	104320000	1298900000	442660000	8771300000	2870300000	656270000
Q8NE62	Q8NE62	Choline dehydrogenase, mitochondrial	CHDH	1	29	29	67	65.358	By MS/MS	By MS/MS	By MS/MS	By MS/MS				By MS/MS	By matching		3262000000	3878000000	4899100000	3863900000	0	0	0	281350000	19253000	0
Q96KP4	Q96KP4	Cytosolic non-specific dipeptidase	CNDP2	1	29	29	76.6	52.878	By MS/MS	By MS/MS	By MS/MS	By MS/MS	By MS/MS	By MS/MS	By MS/MS	By MS/MS	By MS/MS	By MS/MS	3768900000	3124300000	1094300000	631320000	38950000	383380000	130310000	6120200000	2160400000	41850000
Q9UHB6	Q9UHB6	LIM domain and actin-binding protein 1	LIMA1	1	29	29	45.5	85.225	By MS/MS	By MS/MS	By MS/MS	By MS/MS			By matching	By MS/MS	By MS/MS	By matching	2106500000	1743300000	254920000	280770000	0	0	126490000	721910000	142350000	125650000
O43143;O60231	O43143	Pre-mRNA-splicing factor ATP-dependent RNA helicase DHX15	DHX15	2	28	28	47.3	90.932	By MS/MS	By MS/MS	By MS/MS	By MS/MS	By MS/MS	By MS/MS	By MS/MS	By MS/MS	By MS/MS	By MS/MS	888690000	765800000	710200000	744500000	483610000	686250000	437010000	1355200000	1331900000	539220000
O75955	O75955	Flotillin-1	FLOT1	1	28	28	73.8	47.355	By MS/MS	By MS/MS	By MS/MS	By MS/MS	By MS/MS	By MS/MS	By MS/MS	By MS/MS	By MS/MS	By MS/MS	916760000	951970000	606860000	678380000	1013900000	1122400000	1029200000	1085700000	689930000	1643000000
O94875	O94875	Sorbin and SH3 domain-containing protein 2	SORBS2	1	28	28	34.7	124.11	By MS/MS	By MS/MS	By MS/MS	By MS/MS			By matching	By MS/MS	By matching		886580000	1684000000	247520000	1167200000	0	0	91382000	2540700000	51330000	0
O95782	O95782	AP-2 complex subunit alpha-1	AP2A1	1	28	21	35.7	107.54	By MS/MS	By MS/MS	By MS/MS	By MS/MS	By MS/MS	By MS/MS	By MS/MS	By MS/MS	By MS/MS	By MS/MS	435180000	264470000	136760000	149400000	204720000	50449000	121490000	426110000	402320000	266330000
P00488	P00488	Coagulation factor XIII A chain	F13A1	1	28	28	48.5	83.266		By MS/MS	By MS/MS	By MS/MS	By MS/MS	By MS/MS	By MS/MS	By MS/MS	By MS/MS	By MS/MS	0	41116000	779470000	119090000	210780000	112190000	2455700000	45399000	3493700000	2659700000
P00734	P00734	Prothrombin;Activation peptide fragment 1;Activation peptide fragment 2;Thrombin light chain;Thrombin heavy chain	F2	1	28	28	59.3	70.036	By MS/MS	By MS/MS	By MS/MS	By MS/MS	By MS/MS	By MS/MS	By MS/MS	By MS/MS	By MS/MS	By MS/MS	337200000	168550000	378130000	524460000	864870000	264740000	10567000000	86269000	554780000	7030200000
P02774	P02774	Vitamin D-binding protein	GC	1	28	28	73.4	52.963	By MS/MS	By MS/MS	By MS/MS	By MS/MS	By MS/MS	By MS/MS	By MS/MS	By MS/MS	By MS/MS	By MS/MS	1081800000	532460000	383680000	783000000	5267900000	761340000	6401200000	557380000	2663600000	11101000000
P07355;A6NMY6	P07355;A6NMY6	Annexin A2;Putative annexin A2-like protein	ANXA2;ANXA2P2	2	28	28	72	38.604	By MS/MS	By MS/MS	By MS/MS	By MS/MS	By MS/MS	By MS/MS	By MS/MS	By MS/MS	By MS/MS	By MS/MS	43693000000	27119000000	7465900000	12175000000	8001500000	7416800000	852520000	46283000000	20437000000	2839700000
P27824	P27824	Calnexin	CANX	1	28	28	39.9	67.567	By MS/MS	By MS/MS	By MS/MS	By MS/MS	By MS/MS	By MS/MS	By MS/MS	By MS/MS	By MS/MS	By MS/MS	1131600000	2625600000	6043300000	5216800000	11869000000	5748400000	2689500000	4123700000	11294000000	4182000000
P30153;P30154	P30153	Serine/threonine-protein phosphatase 2A 65 kDa regulatory subunit A alpha isoform	PPP2R1A	2	28	28	57.7	65.308	By MS/MS	By MS/MS	By MS/MS	By MS/MS	By MS/MS	By MS/MS	By MS/MS	By MS/MS	By MS/MS	By MS/MS	1525900000	976180000	312950000	211370000	318740000	817400000	1274200000	1367700000	821930000	1332000000
P33121;Q9UKU0	P33121	Long-chain-fatty-acid--CoA ligase 1	ACSL1	2	28	28	49.4	77.942	By MS/MS	By MS/MS	By MS/MS	By MS/MS	By MS/MS	By MS/MS	By MS/MS	By MS/MS	By MS/MS	By MS/MS	3740500000	4133600000	3691300000	3257400000	3153900000	4630500000	1527900000	1783000000	2377100000	1438100000
P35241	P35241	Radixin	RDX	1	28	15	44.6	68.563	By MS/MS	By MS/MS	By matching	By matching	By matching	By matching	By matching	By MS/MS	By MS/MS	By matching	661400000	931050000	68693000	39835000	113550000	201190000	14870000	641970000	47096000	0
P43490	P43490	Nicotinamide phosphoribosyltransferase	NAMPT	1	28	28	71.7	55.52	By MS/MS	By MS/MS	By matching	By MS/MS	By MS/MS	By MS/MS	By MS/MS	By MS/MS	By MS/MS	By MS/MS	42890000	78378000	27704000	30302000	215860000	898910000	5170600000	1412900000	1252100000	4040100000
P58107	P58107	Epiplakin	EPPK1	1	28	20	31.4	555.61	By MS/MS	By MS/MS	By matching	By matching	By matching	By matching		By MS/MS	By matching	By matching	114340000	82647000	0	18447000	0	0	0	647690000	0	0
P68371;A6NNZ2	P68371	Tubulin beta-4B chain	TUBB4B	2	28	28	75.1	49.83	By MS/MS	By MS/MS	By MS/MS	By MS/MS	By MS/MS	By MS/MS	By MS/MS	By MS/MS	By MS/MS	By MS/MS	26626000000	28678000000	19015000000	23510000000	7830300000	8927700000	10432000000	16117000000	15539000000	10928000000
Q13045	Q13045	Protein flightless-1 homolog	FLII	1	28	28	26.8	144.75	By MS/MS	By MS/MS	By MS/MS	By MS/MS	By MS/MS	By MS/MS	By MS/MS	By MS/MS	By MS/MS	By MS/MS	129280000	297850000	38266000	85188000	156480000	213060000	398610000	196690000	86269000	675170000
Q14203	Q14203	Dynactin subunit 1	DCTN1	1	28	28	31.6	141.69	By MS/MS	By MS/MS			By MS/MS	By MS/MS	By MS/MS	By MS/MS	By MS/MS	By MS/MS	492020000	647430000	0	0	72649000	99781000	149640000	624020000	114910000	302180000
Q5JRX3	Q5JRX3	Presequence protease, mitochondrial	PITRM1	1	28	28	40.1	117.41	By MS/MS	By MS/MS	By MS/MS	By MS/MS	By MS/MS			By MS/MS	By MS/MS		473230000	527730000	476440000	490220000	461630000	0	0	632570000	710360000	0
Q9UJS0	Q9UJS0	Calcium-binding mitochondrial carrier protein Aralar2	SLC25A13	1	28	28	54.2	74.175	By MS/MS	By MS/MS	By MS/MS	By MS/MS	By MS/MS	By MS/MS		By MS/MS	By MS/MS		94281000	1362900000	2629200000	780640000	292580000	15443000	0	865930000	395640000	0
Q9Y6N5	Q9Y6N5	Sulfide:quinone oxidoreductase, mitochondrial	SQRDL	1	28	28	66.9	49.96	By MS/MS	By MS/MS	By MS/MS	By MS/MS	By MS/MS	By MS/MS	By MS/MS	By MS/MS	By MS/MS	By MS/MS	933080000	893260000	2231000000	2044400000	3322700000	1413400000	691460000	2483000000	4737600000	1399300000
Q9Y6U3	Q9Y6U3	Adseverin	SCIN	1	28	28	51.7	80.488	By MS/MS	By MS/MS	By MS/MS	By MS/MS		By matching		By MS/MS	By MS/MS		1912600000	2255100000	821090000	887620000	0	306370000	0	541910000	693050000	0
O43390	O43390	Heterogeneous nuclear ribonucleoprotein R	HNRNPR	1	27	27	51.5	70.942	By MS/MS	By MS/MS	By MS/MS	By MS/MS	By MS/MS	By MS/MS	By MS/MS	By MS/MS	By MS/MS	By MS/MS	2818500000	1901800000	1040400000	1583300000	1349800000	2113200000	392110000	3840700000	2349900000	781030000
P06744;Q8N196	P06744	Glucose-6-phosphate isomerase	GPI	2	27	27	63.4	63.146	By MS/MS	By MS/MS	By MS/MS	By MS/MS	By MS/MS	By MS/MS	By MS/MS	By MS/MS	By MS/MS	By MS/MS	3195300000	4258500000	1032500000	647380000	362590000	2785100000	2908900000	9126400000	2155700000	3639500000
P10643	P10643	Complement component C7	C7	1	27	27	44.6	93.517	By MS/MS	By matching	By matching	By matching	By matching		By MS/MS		By MS/MS	By MS/MS	10914000	2903700	18634000	5246900	10741000	0	3594800000	0	17003000	2594200000
P14868	P14868	Aspartate--tRNA ligase, cytoplasmic	DARS	1	27	27	58.1	57.136	By MS/MS	By MS/MS	By MS/MS	By matching	By MS/MS	By MS/MS	By MS/MS	By MS/MS	By MS/MS	By MS/MS	456040000	715130000	427570000	87230000	202440000	238840000	292480000	1237500000	533720000	702330000
P19823	P19823	Inter-alpha-trypsin inhibitor heavy chain H2	ITIH2	1	27	27	32.6	106.46	By MS/MS	By MS/MS	By MS/MS	By MS/MS	By MS/MS	By MS/MS	By MS/MS	By MS/MS	By MS/MS	By MS/MS	764250000	210900000	168940000	732710000	5482900000	1510400000	10215000000	364630000	1076300000	15540000000
P19878	P19878	Neutrophil cytosol factor 2	NCF2	1	27	27	65.8	59.761			By MS/MS	By MS/MS	By MS/MS	By MS/MS	By MS/MS		By MS/MS	By MS/MS	0	0	0	0	661280000	2649200000	2667600000	0	970440000	3744900000
P21281	P21281	V-type proton ATPase subunit B, brain isoform	ATP6V1B2	1	27	27	72.6	56.5	By MS/MS	By MS/MS	By MS/MS	By MS/MS	By MS/MS	By MS/MS	By MS/MS	By MS/MS	By MS/MS	By MS/MS	3183000000	2309300000	2366000000	3022000000	670670000	518510000	1585600000	768500000	1937900000	1479700000
P27487	P27487	Dipeptidyl peptidase 4;Dipeptidyl peptidase 4 membrane form;Dipeptidyl peptidase 4 soluble form	DPP4	1	27	27	41.1	88.278	By MS/MS	By MS/MS	By MS/MS	By MS/MS	By MS/MS		By matching	By MS/MS	By MS/MS	By matching	460030000	245510000	1431400000	1437400000	51660000	0	95595000	2264300000	1737500000	119890000
P30837	P30837	Aldehyde dehydrogenase X, mitochondrial	ALDH1B1	1	27	25	64.4	57.206	By MS/MS	By MS/MS	By MS/MS	By MS/MS	By MS/MS		By matching	By MS/MS	By MS/MS	By matching	4740700000	5581600000	5084100000	3656800000	34775000	0	0	863650000	590150000	175170000
P31040	P31040	Succinate dehydrogenase [ubiquinone] flavoprotein subunit, mitochondrial	SDHA	1	27	27	60.4	72.691	By MS/MS	By MS/MS	By MS/MS	By MS/MS	By MS/MS	By MS/MS	By MS/MS	By MS/MS	By MS/MS	By MS/MS	12832000000	12480000000	20169000000	18774000000	1154600000	0	76284000	6509300000	8165000000	174640000
P31930	P31930	Cytochrome b-c1 complex subunit 1, mitochondrial	UQCRC1	1	27	27	68.8	52.645	By MS/MS	By MS/MS	By MS/MS	By MS/MS	By MS/MS	By MS/MS	By MS/MS	By MS/MS	By MS/MS	By MS/MS	4704200000	8068500000	15876000000	11591000000	4042400000	903090000	274430000	3657400000	6110500000	858940000
P51610;Q9Y5Z7	P51610	Host cell factor 1;HCF N-terminal chain 1;HCF N-terminal chain 2;HCF N-terminal chain 3;HCF N-terminal chain 4;HCF N-terminal chain 5;HCF N-terminal chain 6;HCF C-terminal chain 1;HCF C-terminal chain 2;HCF C-terminal chain 3;HCF C-terminal chain 4;HCF C-terminal chain 5;HCF C-terminal chain 6	HCFC1	2	27	27	19.1	208.73	By MS/MS	By MS/MS	By MS/MS	By MS/MS	By MS/MS	By MS/MS	By MS/MS	By MS/MS	By MS/MS	By MS/MS	267430000	277690000	274990000	200620000	318000000	136480000	32213000	982840000	556090000	193940000
P53618	P53618	Coatomer subunit beta	COPB1	1	27	27	38.7	107.14	By MS/MS	By MS/MS	By MS/MS	By MS/MS	By matching	By MS/MS	By MS/MS	By MS/MS	By MS/MS	By MS/MS	648570000	605760000	78925000	0	78827000	212410000	407720000	363890000	285770000	578770000
P68363	P68363	Tubulin alpha-1B chain	TUBA1B	1	27	27	76.5	50.151	By MS/MS	By MS/MS	By MS/MS	By MS/MS	By MS/MS	By MS/MS	By MS/MS	By MS/MS	By MS/MS	By MS/MS	25168000000	22621000000	20667000000	24296000000	5667300000	9144500000	11701000000	15515000000	20210000000	11095000000
Q05682	Q05682	Caldesmon	CALD1	1	27	27	31.1	93.23	By MS/MS	By MS/MS	By MS/MS	By MS/MS	By matching			By MS/MS	By MS/MS		3577300000	2939900000	1459200000	1917600000	70266000	0	0	6519300000	241650000	0
Q13435	Q13435	Splicing factor 3B subunit 2	SF3B2	1	27	27	40	100.23	By MS/MS	By MS/MS	By MS/MS	By MS/MS	By MS/MS	By MS/MS		By MS/MS	By MS/MS		449190000	458050000	388380000	411830000	96159000	285450000	0	1021600000	611000000	0
Q5SSJ5	Q5SSJ5	Heterochromatin protein 1-binding protein 3	HP1BP3	1	27	27	53.2	61.206	By MS/MS	By MS/MS	By MS/MS	By MS/MS	By MS/MS	By MS/MS	By MS/MS	By MS/MS	By MS/MS	By MS/MS	1867500000	2642500000	4747400000	5005500000	7635400000	4827200000	1016200000	3573500000	4933900000	1696500000
Q71U36;Q13748;Q6PEY2	Q71U36;Q13748;Q6PEY2	Tubulin alpha-1A chain;Tubulin alpha-3C/D chain;Tubulin alpha-3E chain	TUBA1A;TUBA3C;TUBA3E	3	27	1	76.5	50.135	By MS/MS	By MS/MS	By matching	By MS/MS	By matching	By matching	By matching	By matching	By matching	By matching	56982000	16728000	0	42294000	0	0	0	0	0	0
Q8N163	Q8N163	Cell cycle and apoptosis regulator protein 2	CCAR2	1	27	27	45.3	102.9	By MS/MS	By MS/MS	By MS/MS	By MS/MS	By MS/MS	By MS/MS	By MS/MS	By MS/MS	By MS/MS	By MS/MS	1053500000	869710000	726990000	983830000	186180000	277340000	0	784810000	785680000	78813000
Q9BQE3	Q9BQE3	Tubulin alpha-1C chain	TUBA1C	1	27	4	76.8	49.895	By MS/MS	By MS/MS	By MS/MS	By MS/MS	By matching	By matching	By MS/MS	By MS/MS	By MS/MS	By MS/MS	1227000000	984580000	1021300000	1519300000	0	0	286720000	384110000	378320000	177730000
Q9NZ08	Q9NZ08	Endoplasmic reticulum aminopeptidase 1	ERAP1	1	27	27	35	107.23	By MS/MS	By MS/MS	By MS/MS	By MS/MS	By MS/MS	By MS/MS	By matching	By MS/MS	By MS/MS	By MS/MS	517760000	410920000	473030000	366180000	1089400000	174390000	365010000	661860000	1423900000	106590000
Q9UPN3;Q03001	Q9UPN3	Microtubule-actin cross-linking factor 1, isoforms 1/2/3/5	MACF1	2	27	26	5.1	838.3	By MS/MS	By MS/MS	By matching	By MS/MS	By MS/MS	By matching		By MS/MS	By MS/MS		134990000	339200000	35324000	0	35109000	8610400	0	37783000	65276000	0
A6NHR9	A6NHR9	Structural maintenance of chromosomes flexible hinge domain-containing protein 1	SMCHD1	1	26	26	16.2	226.37	By MS/MS			By MS/MS	By MS/MS	By MS/MS	By MS/MS	By MS/MS	By MS/MS	By MS/MS	0	0	0	68810000	333360000	129480000	131950000	45355000	81743000	270650000
O00571	O00571	ATP-dependent RNA helicase DDX3X	DDX3X	1	26	25	43.4	73.243	By MS/MS	By MS/MS	By MS/MS	By MS/MS	By MS/MS	By MS/MS	By MS/MS	By MS/MS	By MS/MS	By MS/MS	835050000	426840000	320830000	366750000	223220000	412610000	157680000	939730000	473520000	287160000
O95466	O95466	Formin-like protein 1	FMNL1	1	26	26	25.9	121.85		By matching			By MS/MS	By MS/MS	By MS/MS		By MS/MS	By MS/MS	0	82552000	0	0	720140000	1631400000	2093900000	0	434150000	922920000
P08514	P08514	Integrin alpha-IIb;Integrin alpha-IIb heavy chain;Integrin alpha-IIb light chain, form 1;Integrin alpha-IIb light chain, form 2	ITGA2B	1	26	26	32	113.38			By matching	By matching	By MS/MS	By MS/MS	By MS/MS	By matching			0	0	41162000	74315000	12084000000	1591900000	214550000	51747000	0	0
P09525	P09525	Annexin A4	ANXA4	1	26	26	71.8	35.882	By MS/MS	By MS/MS	By MS/MS	By MS/MS	By MS/MS	By MS/MS	By MS/MS	By MS/MS	By MS/MS	By MS/MS	3217900000	4726700000	1359600000	1762800000	418270000	819430000	926160000	15936000000	6288800000	1756100000
P12429	P12429	Annexin A3	ANXA3	1	26	26	75.9	36.375	By MS/MS	By MS/MS	By matching	By MS/MS	By MS/MS	By MS/MS	By MS/MS	By MS/MS	By MS/MS	By MS/MS	1150100000	809350000	79226000	503150000	5542500000	2288500000	9091600000	239100000	1830100000	14625000000
P15313	P15313	V-type proton ATPase subunit B, kidney isoform	ATP6V1B1	1	26	16	70	56.832	By MS/MS	By MS/MS	By MS/MS	By MS/MS	By matching	By matching	By matching	By matching	By matching	By matching	322150000	2440800000	337750000	0	140870000	54762000	0	0	0	0
P17655	P17655	Calpain-2 catalytic subunit	CAPN2	1	26	26	51.3	79.994	By MS/MS	By MS/MS	By matching	By MS/MS	By matching	By matching		By MS/MS	By MS/MS		974380000	923080000	16776000	7640200	11358000	36892000	0	1245700000	72450000	0
P17987	P17987	T-complex protein 1 subunit alpha	TCP1	1	26	26	63.8	60.343	By MS/MS	By MS/MS	By MS/MS	By MS/MS	By matching	By MS/MS	By MS/MS	By MS/MS	By MS/MS	By MS/MS	702000000	826150000	261140000	63530000	52834000	165030000	1526600000	1303700000	1003300000	569230000
P27797	P27797	Calreticulin	CALR	1	26	26	82	48.141	By MS/MS	By MS/MS	By MS/MS	By MS/MS	By MS/MS	By MS/MS	By MS/MS	By MS/MS	By MS/MS	By MS/MS	13343000000	11582000000	12791000000	17211000000	20673000000	13853000000	3609600000	20898000000	28889000000	4850100000
P31146	P31146	Coronin-1A	CORO1A	1	26	26	58.6	51.026			By MS/MS	By MS/MS	By MS/MS	By MS/MS	By MS/MS	By MS/MS	By MS/MS	By MS/MS	0	0	4493100000	1662400000	9278400000	13613000000	14259000000	1069100000	7108300000	14173000000
P33176;Q12840;O60282	P33176	Kinesin-1 heavy chain	KIF5B	3	26	26	33.1	109.68	By MS/MS	By MS/MS	By MS/MS	By MS/MS		By MS/MS	By MS/MS	By MS/MS	By MS/MS	By MS/MS	499390000	446580000	176410000	180290000	0	0	0	659810000	246930000	62844000
P36871	P36871	Phosphoglucomutase-1	PGM1	1	26	26	61	61.448	By MS/MS	By MS/MS	By matching		By matching	By MS/MS	By MS/MS	By MS/MS	By MS/MS	By MS/MS	410260000	524530000	17032000	0	91207000	303150000	980790000	731250000	282000000	1742300000
P38159;O75526;Q8N7X1;Q8IZ40	P38159	RNA-binding motif protein, X chromosome;RNA-binding motif protein, X chromosome, N-terminally processed	RBMX	4	26	26	50.6	42.331	By MS/MS	By MS/MS	By MS/MS	By MS/MS	By MS/MS	By MS/MS	By MS/MS	By MS/MS	By MS/MS	By MS/MS	2511000000	2552600000	1422600000	2345100000	1974600000	1384600000	201590000	5550600000	4008600000	437400000
P48643	P48643	T-complex protein 1 subunit epsilon	CCT5	1	26	26	59.1	59.67	By MS/MS	By MS/MS	By MS/MS	By MS/MS	By matching	By MS/MS	By MS/MS	By MS/MS	By MS/MS	By MS/MS	1028900000	925390000	44960000	24950000	29029000	248450000	1111600000	1652400000	556030000	847400000
P48735	P48735	Isocitrate dehydrogenase [NADP], mitochondrial	IDH2	1	26	26	67	50.909	By MS/MS	By MS/MS	By MS/MS	By MS/MS	By MS/MS	By MS/MS	By MS/MS	By MS/MS	By MS/MS	By MS/MS	7964600000	25295000000	21643000000	13867000000	5871200000	1260300000	201580000	7165600000	9480300000	862040000
P68366;Q9H853	P68366	Tubulin alpha-4A chain	TUBA4A	2	26	5	68.1	49.924	By MS/MS	By MS/MS	By MS/MS	By MS/MS	By MS/MS	By MS/MS	By MS/MS	By MS/MS	By MS/MS	By MS/MS	777470000	981880000	957280000	1004000000	232830000	121570000	666580000	321520000	370500000	797080000
P80404	P80404	4-aminobutyrate aminotransferase, mitochondrial	ABAT	1	26	26	75	56.438	By MS/MS	By MS/MS	By MS/MS	By MS/MS	By matching	By matching	By matching	By matching	By MS/MS		3989000000	7073900000	5822600000	1826900000	2696500	4835200	6780300	974870	15859000	0
Q07960	Q07960	Rho GTPase-activating protein 1	ARHGAP1	1	26	26	81.8	50.435	By MS/MS	By MS/MS	By MS/MS	By MS/MS	By MS/MS	By MS/MS	By MS/MS	By MS/MS	By MS/MS	By MS/MS	633290000	623090000	69230000	149510000	859310000	636320000	1534300000	593800000	577160000	2021700000
Q14152	Q14152	Eukaryotic translation initiation factor 3 subunit A	EIF3A	1	26	26	20.2	166.57	By MS/MS	By MS/MS	By matching	By matching	By matching	By MS/MS	By MS/MS	By MS/MS	By MS/MS	By MS/MS	137330000	116610000	98794000	24077000	38821000	745720000	568500000	155880000	185670000	185160000
Q14247	Q14247	Src substrate cortactin	CTTN	1	26	26	52.7	61.585	By MS/MS	By MS/MS	By MS/MS	By MS/MS	By matching	By matching		By MS/MS	By matching	By matching	2644900000	2964500000	267290000	596320000	135060000	137810000	0	2479800000	10673000	47591000
Q15075	Q15075	Early endosome antigen 1	EEA1	1	26	26	24.2	162.46	By MS/MS	By MS/MS		By matching		By MS/MS		By MS/MS	By MS/MS		57994000	79224000	0	13420000	0	27924000	0	748770000	102220000	0
Q15233	Q15233	Non-POU domain-containing octamer-binding protein	NONO	1	26	25	61.6	54.231	By MS/MS	By MS/MS	By MS/MS	By MS/MS	By MS/MS	By MS/MS	By MS/MS	By MS/MS	By MS/MS	By MS/MS	2085600000	2521700000	1632400000	2268100000	2193700000	3772700000	1618200000	3211100000	3266600000	1575500000
Q15459	Q15459	Splicing factor 3A subunit 1	SF3A1	1	26	26	42.5	88.885	By MS/MS	By MS/MS	By MS/MS	By MS/MS	By MS/MS	By MS/MS	By MS/MS	By MS/MS	By MS/MS	By MS/MS	569960000	559670000	313530000	598460000	432680000	804060000	59890000	1098300000	883920000	223820000
Q15746	Q15746	Myosin light chain kinase, smooth muscle;Myosin light chain kinase, smooth muscle, deglutamylated form	MYLK	1	26	26	18.5	210.71	By MS/MS	By MS/MS	By MS/MS	By MS/MS		By MS/MS	By MS/MS	By MS/MS	By MS/MS	By MS/MS	563430000	422130000	200980000	445530000	0	164590000	0	694760000	0	106240000
Q8NF91	Q8NF91	Nesprin-1	SYNE1	1	26	25	3.9	1011.1	By MS/MS	By MS/MS			By MS/MS	By MS/MS	By MS/MS		By MS/MS	By MS/MS	61224000	111150000	0	0	184280000	59380000	0	0	0	154120000
Q92896	Q92896	Golgi apparatus protein 1	GLG1	1	26	26	32	134.55	By MS/MS	By MS/MS	By MS/MS	By MS/MS	By MS/MS	By MS/MS		By MS/MS	By MS/MS		232350000	283000000	118670000	89032000	491240000	201890000	0	634150000	314250000	0
Q96CM8	Q96CM8	Acyl-CoA synthetase family member 2, mitochondrial	ACSF2	1	26	26	55.8	68.124	By MS/MS	By MS/MS	By MS/MS	By MS/MS		By matching		By matching	By MS/MS	By matching	3223000000	6192700000	10641000000	6063900000	0	18534000	0	17721000	400260000	52759000
Q96RQ3	Q96RQ3	Methylcrotonoyl-CoA carboxylase subunit alpha, mitochondrial	MCCC1	1	26	26	51.6	80.472	By MS/MS	By MS/MS	By MS/MS	By MS/MS	By matching			By MS/MS	By MS/MS	By matching	1590300000	2360600000	2939000000	1315000000	158180000	0	0	652640000	807010000	70678000
Q9H4M9	Q9H4M9	EH domain-containing protein 1	EHD1	1	26	22	55.2	60.626	By MS/MS	By MS/MS	By MS/MS	By MS/MS	By MS/MS	By MS/MS	By MS/MS	By MS/MS	By MS/MS	By MS/MS	532240000	777150000	194590000	31240000	1663300000	1572600000	1471500000	503570000	489910000	2355400000
Q9HCC0	Q9HCC0	Methylcrotonoyl-CoA carboxylase beta chain, mitochondrial	MCCC2	1	26	26	60.4	61.332	By MS/MS	By MS/MS	By MS/MS	By MS/MS	By MS/MS		By matching	By MS/MS	By MS/MS	By matching	2361500000	4940900000	5349600000	3340900000	35502000	0	61457000	554000000	405980000	41371000
Q9NZN3	Q9NZN3	EH domain-containing protein 3	EHD3	1	26	10	57.6	60.886	By MS/MS	By MS/MS	By MS/MS	By matching	By MS/MS	By MS/MS	By matching	By matching	By matching	By matching	150670000	453680000	94200000	0	47643000	0	0	32894000	0	0
O60506	O60506	Heterogeneous nuclear ribonucleoprotein Q	SYNCRIP	1	25	18	48.6	69.602	By MS/MS	By MS/MS	By MS/MS	By MS/MS	By MS/MS	By MS/MS	By MS/MS	By MS/MS	By MS/MS	By MS/MS	881320000	638710000	198760000	150830000	492290000	837100000	491410000	1053000000	890180000	521200000
P04350	P04350	Tubulin beta-4A chain	TUBB4A	1	25	3	66	49.585	By MS/MS	By MS/MS	By matching	By MS/MS	By matching	By matching	By matching	By MS/MS	By MS/MS	By matching	103770000	56397000	0	44970000	0	0	0	362120000	57118000	0
P06733	P06733	Alpha-enolase	ENO1	1	25	25	73.3	47.168	By MS/MS	By MS/MS	By MS/MS	By MS/MS	By MS/MS	By MS/MS	By MS/MS	By MS/MS	By MS/MS	By MS/MS	10897000000	13290000000	5367700000	4362200000	6057900000	35399000000	12013000000	39905000000	10031000000	13612000000
P07437	P07437	Tubulin beta chain	TUBB	1	25	5	70.9	49.67	By MS/MS	By MS/MS	By MS/MS	By MS/MS	By MS/MS	By MS/MS	By MS/MS	By MS/MS	By MS/MS	By MS/MS	4348500000	2812600000	2335000000	3232900000	603530000	202650000	1914100000	3185100000	4299800000	2707700000
P08473	P08473	Neprilysin	MME	1	25	25	40.3	85.513	By MS/MS	By MS/MS	By MS/MS	By MS/MS	By MS/MS	By MS/MS	By MS/MS	By MS/MS		By MS/MS	679230000	2016800000	1929200000	695900000	80065000	13849000	69583000	205000000	0	93702000
P08559;P29803	P08559	Pyruvate dehydrogenase E1 component subunit alpha, somatic form, mitochondrial	PDHA1	2	25	25	65.9	43.295	By MS/MS	By MS/MS	By MS/MS	By MS/MS	By MS/MS	By matching		By MS/MS	By MS/MS	By MS/MS	3030900000	6467300000	5937600000	3308500000	594250000	67353000	0	1291200000	2329800000	34392000
P11940;Q9H361;Q4VXU2;Q5JQF8	P11940	Polyadenylate-binding protein 1	PABPC1	4	25	25	48	70.67	By MS/MS	By MS/MS	By MS/MS	By MS/MS	By MS/MS	By MS/MS	By MS/MS	By MS/MS	By MS/MS	By MS/MS	826570000	896760000	326000000	356570000	44698000	202940000	300730000	1404300000	917040000	378970000
P14923	P14923	Junction plakoglobin	JUP	1	25	21	49.9	81.744	By MS/MS	By MS/MS	By MS/MS	By MS/MS				By MS/MS			726900000	722100000	351910000	289800000	0	0	0	499390000	0	0
P16615;O14983	P16615	Sarcoplasmic/endoplasmic reticulum calcium ATPase 2	ATP2A2	2	25	25	30.8	114.76	By matching	By MS/MS	By MS/MS	By MS/MS	By MS/MS	By MS/MS	By MS/MS	By MS/MS	By MS/MS	By MS/MS	56961000	155430000	116530000	274800000	1715000000	399560000	248460000	379510000	2022100000	210240000
P19338	P19338	Nucleolin	NCL	1	25	25	36.3	76.613	By MS/MS	By MS/MS	By MS/MS	By MS/MS	By MS/MS	By MS/MS	By MS/MS	By MS/MS	By MS/MS	By MS/MS	4642700000	3906500000	3442000000	1902300000	1798900000	3313700000	125480000	10354000000	5984200000	325270000
P22626	P22626	Heterogeneous nuclear ribonucleoproteins A2/B1	HNRNPA2B1	1	25	25	70.5	37.429	By MS/MS	By MS/MS	By MS/MS	By MS/MS	By MS/MS	By MS/MS	By MS/MS	By MS/MS	By MS/MS	By MS/MS	15302000000	15849000000	6538500000	7709700000	6255600000	16613000000	5738300000	21924000000	15885000000	6323400000
P28838	P28838	Cytosol aminopeptidase	LAP3	1	25	25	61.7	56.166	By MS/MS	By MS/MS	By MS/MS	By MS/MS	By MS/MS	By MS/MS	By MS/MS	By MS/MS	By MS/MS	By MS/MS	1339200000	2321800000	1063500000	460050000	62093000	298760000	253590000	2340900000	3027600000	407000000
P31150	P31150	Rab GDP dissociation inhibitor alpha	GDI1	1	25	14	64.7	50.582	By MS/MS	By MS/MS	By matching	By MS/MS	By matching	By MS/MS	By MS/MS	By MS/MS	By MS/MS	By MS/MS	368610000	280810000	171640000	59650000	0	109090000	679230000	618320000	91200000	297090000
P35555	P35555	Fibrillin-1	FBN1	1	25	25	12.9	312.24	By MS/MS	By MS/MS	By MS/MS		By matching		By MS/MS	By matching		By MS/MS	0	44384000	1280900000	0	8323700	0	103740000	4621200	0	11921000
P42224	P42224	Signal transducer and activator of transcription 1-alpha/beta	STAT1	1	25	25	36.4	87.334	By MS/MS	By MS/MS		By MS/MS		By MS/MS	By MS/MS	By MS/MS	By MS/MS	By MS/MS	101800000	324160000	0	105050000	0	1652500000	181110000	151640000	446880000	496420000
P46063	P46063	ATP-dependent DNA helicase Q1	RECQL	1	25	25	51.8	73.457	By MS/MS	By MS/MS	By MS/MS	By MS/MS	By MS/MS	By MS/MS	By matching	By MS/MS	By MS/MS	By MS/MS	325090000	304830000	29619000	0	236480000	122930000	220590000	1804200000	1020100000	168220000
P49419	P49419	Alpha-aminoadipic semialdehyde dehydrogenase	ALDH7A1	1	25	25	59.7	58.486	By MS/MS	By MS/MS	By MS/MS	By MS/MS	By matching			By MS/MS	By MS/MS		3287000000	6115900000	3363100000	2522000000	329310000	0	0	2220900000	1028500000	0
P50440	P50440	Glycine amidinotransferase, mitochondrial	GATM	1	25	25	74	48.455	By MS/MS	By MS/MS	By MS/MS	By MS/MS	By matching	By matching		By MS/MS	By MS/MS		15083000000	45333000000	46083000000	11910000000	122280000	612790000	0	2902400000	2219000000	0
P55084	P55084	Trifunctional enzyme subunit beta, mitochondrial;3-ketoacyl-CoA thiolase	HADHB	1	25	25	65.6	51.294	By MS/MS	By MS/MS	By MS/MS	By MS/MS	By MS/MS	By MS/MS	By MS/MS	By MS/MS	By MS/MS	By MS/MS	6873100000	11997000000	10828000000	7165600000	5030200000	2582000000	556320000	7525700000	7847600000	1295700000
P61158;Q9P1U1;Q9C0K3	P61158	Actin-related protein 3	ACTR3	3	25	25	73.9	47.371	By MS/MS	By MS/MS	By MS/MS	By MS/MS	By MS/MS	By MS/MS	By MS/MS	By MS/MS	By MS/MS	By MS/MS	2221200000	2589000000	2154300000	2444500000	6129700000	5560000000	5731300000	2230500000	4764400000	6374500000
P61978	P61978	Heterogeneous nuclear ribonucleoprotein K	HNRNPK	1	25	25	65	50.976	By MS/MS	By MS/MS	By MS/MS	By MS/MS	By MS/MS	By MS/MS	By MS/MS	By MS/MS	By MS/MS	By MS/MS	5165700000	4094400000	2242600000	2272000000	1584800000	6949700000	2361400000	8404000000	4664600000	2455300000
P67936;Q2TAC2	P67936	Tropomyosin alpha-4 chain	TPM4	2	25	25	64.9	28.521	By MS/MS	By MS/MS	By MS/MS	By MS/MS	By MS/MS	By MS/MS	By MS/MS	By MS/MS	By MS/MS	By MS/MS	7330300000	6328600000	2836600000	4226300000	7065600000	3434800000	80322000	9213700000	2835300000	167680000
P69849;Q5JPE7;Q15155	P69849;Q5JPE7;Q15155	Nodal modulator 3;Nodal modulator 2;Nodal modulator 1	NOMO3;NOMO2;NOMO1	3	25	25	29.3	134.13	By MS/MS	By MS/MS	By MS/MS	By MS/MS	By MS/MS		By matching	By MS/MS	By MS/MS	By MS/MS	254280000	308290000	260090000	355830000	281500000	0	172690000	355540000	576950000	191990000
P78371	P78371	T-complex protein 1 subunit beta	CCT2	1	25	25	66.9	57.488	By MS/MS	By MS/MS	By MS/MS	By MS/MS	By MS/MS	By MS/MS	By MS/MS	By MS/MS	By MS/MS	By MS/MS	1125000000	1020100000	425240000	270660000	129160000	808660000	1122400000	1340200000	698250000	857630000
Q01518	Q01518	Adenylyl cyclase-associated protein 1	CAP1	1	25	25	59.6	51.901	By MS/MS	By MS/MS	By MS/MS	By MS/MS	By MS/MS	By MS/MS	By MS/MS	By MS/MS	By MS/MS	By MS/MS	1997400000	2044800000	1762600000	1202900000	2032300000	7279200000	8113000000	3445000000	5690900000	8822000000
Q13200	Q13200	26S proteasome non-ATPase regulatory subunit 2	PSMD2	1	25	25	35.7	100.2	By MS/MS	By MS/MS	By MS/MS	By MS/MS	By MS/MS	By MS/MS	By MS/MS	By MS/MS	By MS/MS	By MS/MS	235210000	217650000	125970000	83708000	167530000	355960000	832630000	233330000	200980000	676650000
Q86TX2;Q8N9L9	Q86TX2	Acyl-coenzyme A thioesterase 1	ACOT1	2	25	25	75.3	46.277	By MS/MS	By MS/MS	By MS/MS	By MS/MS	By matching	By matching		By MS/MS	By MS/MS		3173800000	1847900000	2818800000	2305300000	25571000	43156000	0	1404500000	615310000	0
Q8NCN5	Q8NCN5	Pyruvate dehydrogenase phosphatase regulatory subunit, mitochondrial	PDPR	1	25	25	35.5	99.363	By MS/MS	By MS/MS	By MS/MS	By MS/MS	By matching		By matching	By MS/MS	By MS/MS		48833000	548680000	292360000	149670000	9550700	0	0	204950000	386570000	0
Q8NF50	Q8NF50	Dedicator of cytokinesis protein 8	DOCK8	1	25	25	15	238.53	By matching	By matching	By MS/MS	By matching	By MS/MS	By MS/MS	By MS/MS	By matching	By MS/MS	By MS/MS	384140000	111920000	198740000	274730000	667700000	745760000	239180000	596730000	262950000	599030000
Q9BVA1	Q9BVA1	Tubulin beta-2B chain	TUBB2B	1	25	5	71.9	49.953	By MS/MS	By MS/MS	By MS/MS	By MS/MS	By matching	By matching	By matching	By MS/MS	By matching	By matching	519720000	702020000	110570000	608800000	0	0	0	214110000	94996000	0
Q9UM07;Q9ULW8	Q9UM07	Protein-arginine deiminase type-4	PADI4	2	25	25	45.9	74.078		By matching	By MS/MS	By MS/MS	By MS/MS	By MS/MS	By MS/MS	By MS/MS	By MS/MS	By MS/MS	0	25687000	57772000	0	7711400000	3861200000	7101200000	0	1570000000	8694100000
O00567	O00567	Nucleolar protein 56	NOP56	1	24	24	56.2	66.049	By MS/MS	By MS/MS	By MS/MS	By MS/MS	By MS/MS	By MS/MS		By MS/MS	By MS/MS	By MS/MS	305650000	253410000	120110000	202580000	649650000	474560000	0	545770000	798790000	100600000
O14980	O14980	Exportin-1	XPO1	1	24	24	29.4	123.38	By MS/MS	By MS/MS	By MS/MS	By matching		By MS/MS	By MS/MS	By MS/MS	By MS/MS	By MS/MS	127880000	208250000	18896000	17084000	0	138040000	843340000	298360000	317820000	928360000
O75694	O75694	Nuclear pore complex protein Nup155	NUP155	1	24	24	22.4	155.2	By MS/MS	By MS/MS	By MS/MS	By MS/MS	By MS/MS	By MS/MS		By MS/MS	By MS/MS		106880000	121960000	171900000	28372000	364850000	77127000	0	194930000	388100000	0
O94826	O94826	Mitochondrial import receptor subunit TOM70	TOMM70A	1	24	24	54.3	67.454	By MS/MS	By MS/MS	By MS/MS	By MS/MS	By MS/MS	By MS/MS		By MS/MS	By MS/MS		120540000	999410000	1151600000	1177000000	360970000	106850000	0	2189800000	1641200000	0
O94906	O94906	Pre-mRNA-processing factor 6	PRPF6	1	24	24	32.6	106.92	By MS/MS	By MS/MS	By MS/MS	By matching	By MS/MS	By MS/MS	By MS/MS	By MS/MS	By MS/MS		238510000	253430000	218320000	118790000	307250000	93413000	53241000	209040000	317660000	0
P00558;P07205	P00558	Phosphoglycerate kinase 1	PGK1	2	24	24	73.6	44.614	By MS/MS	By MS/MS	By MS/MS	By MS/MS	By MS/MS	By MS/MS	By MS/MS	By MS/MS	By MS/MS	By MS/MS	7650300000	9915500000	3858700000	2701400000	1206100000	15182000000	17866000000	45171000000	9297500000	17616000000
P06576	P06576	ATP synthase subunit beta, mitochondrial	ATP5B	1	24	24	70.7	56.559	By MS/MS	By MS/MS	By MS/MS	By MS/MS	By MS/MS	By MS/MS	By MS/MS	By MS/MS	By MS/MS	By MS/MS	40069000000	45636000000	44018000000	47442000000	7469200000	1927000000	3848900000	27371000000	24340000000	6456300000
P09972	P09972	Fructose-bisphosphate aldolase C	ALDOC	1	24	17	72.3	39.455	By MS/MS	By MS/MS	By matching	By matching	By matching	By MS/MS	By matching	By MS/MS	By MS/MS	By MS/MS	26299000	35848000	0	0	0	51651000	0	1982200000	98554000	52847000
P11310	P11310	Medium-chain specific acyl-CoA dehydrogenase, mitochondrial	ACADM	1	24	24	61.5	46.588	By MS/MS	By MS/MS	By MS/MS	By MS/MS	By MS/MS	By MS/MS	By matching	By MS/MS	By MS/MS	By MS/MS	5237300000	14469000000	14395000000	11699000000	1113700000	44170000	68127000	4551500000	2322700000	0
P13489	P13489	Ribonuclease inhibitor	RNH1	1	24	24	81.3	49.973	By MS/MS	By MS/MS	By MS/MS	By MS/MS	By MS/MS	By MS/MS	By MS/MS	By MS/MS	By MS/MS	By MS/MS	1055900000	1454500000	1192000000	372490000	76474000	2514400000	3760800000	2565900000	2029300000	4668700000
P17858	P17858	ATP-dependent 6-phosphofructokinase, liver type	PFKL	1	24	21	42.1	85.018	By MS/MS	By MS/MS	By MS/MS	By MS/MS	By MS/MS	By MS/MS	By MS/MS	By MS/MS	By MS/MS	By MS/MS	1011500000	1171100000	465610000	217580000	112890000	311140000	895870000	1722200000	1242100000	1190000000
P23368	P23368	NAD-dependent malic enzyme, mitochondrial	ME2	1	24	24	59.8	65.443	By MS/MS	By MS/MS	By MS/MS	By MS/MS	By MS/MS	By MS/MS	By MS/MS	By MS/MS	By MS/MS	By MS/MS	325370000	638460000	870470000	822150000	1515400000	605720000	800310000	435280000	2565100000	620250000
P23378	P23378	Glycine dehydrogenase (decarboxylating), mitochondrial	GLDC	1	24	24	40.7	112.73	By MS/MS	By MS/MS	By MS/MS	By MS/MS	By matching	By matching		By MS/MS			643410000	1618500000	941520000	600820000	63117000	89867000	0	27450000	0	0
P41218	P41218	Myeloid cell nuclear differentiation antigen	MNDA	1	24	24	51.8	45.836	By MS/MS	By MS/MS	By MS/MS	By MS/MS	By MS/MS	By MS/MS	By MS/MS	By MS/MS	By MS/MS	By MS/MS	0	92668000	4472600000	3160100000	12688000000	7594900000	34074000000	860560000	7990100000	30548000000
P48444	P48444	Coatomer subunit delta	ARCN1	1	24	24	50.7	57.21	By MS/MS	By MS/MS	By MS/MS	By MS/MS	By MS/MS		By MS/MS	By MS/MS	By MS/MS	By MS/MS	622510000	771810000	39608000	98906000	146070000	0	321990000	757870000	308590000	965880000
P49189	P49189	4-trimethylaminobutyraldehyde dehydrogenase	ALDH9A1	1	24	24	65.4	53.801	By MS/MS	By MS/MS	By MS/MS	By MS/MS	By MS/MS		By MS/MS	By MS/MS	By MS/MS	By MS/MS	3436400000	3560300000	3846000000	2978800000	327260000	0	378180000	3076800000	2825000000	244840000
P49753	P49753	Acyl-coenzyme A thioesterase 2, mitochondrial	ACOT2	1	24	1	64.2	53.218	By MS/MS	By MS/MS	By MS/MS	By MS/MS	By matching	By matching		By matching	By matching		270630000	217710000	70371000	50109000	0	0	0	43404000	16933000	0
P55160	P55160	Nck-associated protein 1-like	NCKAP1L	1	24	24	25.3	128.15		By matching		By matching	By MS/MS	By MS/MS	By MS/MS	By MS/MS	By MS/MS	By MS/MS	0	62230000	0	1253200000	37931000	188890000	1878900000	90231000	145350000	1046400000
P55786;A6NEC2	P55786	Puromycin-sensitive aminopeptidase	NPEPPS	2	24	24	34.4	103.28	By MS/MS	By MS/MS	By MS/MS	By MS/MS		By MS/MS	By MS/MS	By MS/MS	By MS/MS	By MS/MS	271980000	506070000	89405000	22255000	0	172160000	565750000	461030000	72066000	236020000
P68104;Q5VTE0;Q05639	P68104;Q5VTE0	Elongation factor 1-alpha 1;Putative elongation factor 1-alpha-like 3	EEF1A1;EEF1A1P5	3	24	24	68.6	50.14	By MS/MS	By MS/MS	By MS/MS	By MS/MS	By MS/MS	By MS/MS	By MS/MS	By MS/MS	By MS/MS	By MS/MS	23517000000	20219000000	17621000000	15156000000	2927800000	7637000000	7034700000	21011000000	16336000000	9920000000
P78347	P78347	General transcription factor II-I	GTF2I	1	24	24	32.8	112.42	By MS/MS	By MS/MS	By MS/MS	By MS/MS	By MS/MS	By MS/MS		By MS/MS	By MS/MS		707510000	246820000	204930000	702670000	85293000	64224000	0	549450000	92999000	0
Q13885	Q13885	Tubulin beta-2A chain	TUBB2A	1	24	1	63.1	49.906	By matching	By MS/MS	By MS/MS	By matching	By matching	By matching	By matching	By MS/MS	By matching	By matching	134390000	176150000	152580000	0	0	0	0	81280000	0	0
Q16134	Q16134	Electron transfer flavoprotein-ubiquinone oxidoreductase, mitochondrial	ETFDH	1	24	24	54	68.495	By MS/MS	By MS/MS	By MS/MS	By MS/MS	By MS/MS			By MS/MS	By MS/MS	By matching	1739600000	3956900000	4293000000	1971500000	41684000	0	0	423400000	205070000	40984000
Q6NVY1	Q6NVY1	3-hydroxyisobutyryl-CoA hydrolase, mitochondrial	HIBCH	1	24	24	65	43.482	By MS/MS	By MS/MS	By MS/MS	By MS/MS	By MS/MS	By matching		By MS/MS	By MS/MS	By MS/MS	2216200000	11672000000	8322700000	3770700000	38331000	24621000	0	813390000	275360000	15379000
Q8TAQ2	Q8TAQ2	SWI/SNF complex subunit SMARCC2	SMARCC2	1	24	24	25.8	132.88	By MS/MS	By MS/MS	By MS/MS	By MS/MS	By MS/MS	By MS/MS		By MS/MS	By MS/MS		257800000	266470000	289980000	343610000	672040000	507180000	0	614010000	704460000	0
Q92945	Q92945	Far upstream element-binding protein 2	KHSRP	1	24	24	46.8	73.114	By MS/MS	By MS/MS	By MS/MS	By matching	By MS/MS	By MS/MS		By MS/MS	By MS/MS	By matching	1005900000	810460000	178050000	17417000	109290000	713250000	0	1656400000	794680000	80025000
Q93052	Q93052	Lipoma-preferred partner	LPP	1	24	24	75	65.746	By MS/MS	By MS/MS	By MS/MS	By MS/MS				By MS/MS	By MS/MS	By matching	1331500000	2976500000	249120000	707350000	0	0	0	2598000000	585600000	38110000
Q93084	Q93084	Sarcoplasmic/endoplasmic reticulum calcium ATPase 3	ATP2A3	1	24	17	27.3	113.98		By matching	By matching	By matching	By MS/MS	By MS/MS	By MS/MS	By matching	By MS/MS	By MS/MS	0	0	0	43646000	3603000000	1335800000	89663000	0	109430000	197350000
Q96I99	Q96I99	Succinyl-CoA ligase [GDP-forming] subunit beta, mitochondrial	SUCLG2	1	24	24	67.8	46.51	By MS/MS	By MS/MS	By MS/MS	By MS/MS	By MS/MS	By MS/MS		By MS/MS	By MS/MS		4783600000	11646000000	11373000000	8496500000	1999200000	491420000	0	2139300000	3192600000	0
Q9H4A4	Q9H4A4	Aminopeptidase B	RNPEP	1	24	24	50	72.595	By MS/MS	By MS/MS	By MS/MS			By MS/MS	By MS/MS	By MS/MS	By MS/MS	By MS/MS	206800000	291030000	177240000	0	0	320770000	910540000	310260000	482350000	858280000
Q9UL12	Q9UL12	Sarcosine dehydrogenase, mitochondrial	SARDH	1	24	24	41.9	101.04	By MS/MS	By MS/MS	By MS/MS	By MS/MS	By matching				By matching	By matching	759980000	994320000	1474700000	433560000	22190000	0	0	0	104230000	58798000
Q9Y5B9	Q9Y5B9	FACT complex subunit SPT16	SUPT16H	1	24	24	26.7	119.91	By MS/MS	By MS/MS	By MS/MS	By MS/MS	By MS/MS	By MS/MS		By MS/MS	By MS/MS	By MS/MS	196460000	135100000	43150000	46968000	349210000	742740000	0	322970000	380330000	190400000
O60264;P28370	O60264	SWI/SNF-related matrix-associated actin-dependent regulator of chromatin subfamily A member 5	SMARCA5	2	23	23	23.3	121.9	By MS/MS	By MS/MS	By MS/MS	By MS/MS	By MS/MS	By MS/MS	By matching	By MS/MS	By MS/MS	By MS/MS	91981000	56928000	99112000	204880000	351230000	99625000	59062000	107190000	680190000	122920000
P01009	P01009	Alpha-1-antitrypsin;Short peptide from AAT	SERPINA1	1	23	23	63.9	46.736	By MS/MS	By MS/MS	By MS/MS	By MS/MS	By MS/MS	By MS/MS	By MS/MS	By MS/MS	By MS/MS	By MS/MS	2478800000	1662900000	2001700000	2950500000	1757200000	1872800000	4303600000	740660000	867470000	4294000000
P06727	P06727	Apolipoprotein A-IV	APOA4	1	23	23	61.4	45.398	By MS/MS	By MS/MS	By MS/MS	By MS/MS	By MS/MS	By matching	By MS/MS	By MS/MS	By MS/MS	By MS/MS	212490000	2796100000	3050800000	601930000	87696000	246700000	4084500000	52629000	164640000	5064200000
P11387;Q969P6	P11387	DNA topoisomerase 1	TOP1	2	23	23	32.3	90.725	By MS/MS	By MS/MS	By MS/MS	By MS/MS	By MS/MS	By MS/MS	By MS/MS	By MS/MS	By MS/MS	By matching	427270000	359890000	777130000	173000000	1303700000	449100000	87128000	720520000	1299200000	100690000
P12259	P12259	Coagulation factor V;Coagulation factor V heavy chain;Coagulation factor V light chain	F5	1	23	17	13.2	251.7	By matching		By matching	By matching	By MS/MS		By MS/MS		By matching	By MS/MS	0	0	0	0	333550000	0	193740000	0	0	237040000
P14866	P14866	Heterogeneous nuclear ribonucleoprotein L	HNRNPL	1	23	23	69.3	64.132	By MS/MS	By MS/MS	By MS/MS	By MS/MS	By MS/MS	By MS/MS	By MS/MS	By MS/MS	By MS/MS	By MS/MS	4067000000	3096900000	2034600000	1796400000	1476100000	1891200000	762870000	6566200000	3785000000	1202100000
P16284	P16284	Platelet endothelial cell adhesion molecule	PECAM1	1	23	23	43.8	82.535	By MS/MS	By MS/MS		By matching	By MS/MS	By MS/MS		By MS/MS	By MS/MS		135670000	487560000	0	14142000	518100000	208330000	0	1419100000	606630000	0
P17661	P17661	Desmin	DES	1	23	18	49.8	53.535	By MS/MS	By MS/MS	By MS/MS	By MS/MS	By matching	By matching	By matching	By matching	By matching	By matching	166550000	56120000	195730000	3678900000	0	0	0	0	0	0
P35611	P35611	Alpha-adducin	ADD1	1	23	23	55.2	80.954	By MS/MS	By MS/MS	By MS/MS	By MS/MS	By MS/MS	By MS/MS	By MS/MS	By MS/MS	By MS/MS	By MS/MS	720360000	998150000	307610000	409540000	464500000	352220000	1514700000	460410000	143430000	759360000
P49448	P49448	Glutamate dehydrogenase 2, mitochondrial	GLUD2	1	23	2	45	61.433	By matching	By MS/MS	By MS/MS	By matching	By matching	By matching		By MS/MS	By matching	By matching	0	64929000	0	0	0	0	0	64769000	0	0
P54578	P54578	Ubiquitin carboxyl-terminal hydrolase 14	USP14	1	23	23	60.5	56.068	By MS/MS	By MS/MS	By MS/MS	By matching		By matching	By MS/MS	By MS/MS	By MS/MS	By MS/MS	102790000	499620000	38690000	43562000	0	65434000	1789100000	354970000	29019000	1029700000
Q02952	Q02952	A-kinase anchor protein 12	AKAP12	1	23	23	20.3	191.48	By MS/MS	By MS/MS			By matching			By MS/MS			50417000	85928000	0	0	43626000	0	0	846010000	0	0
Q05655;Q04759	Q05655	Protein kinase C delta type;Protein kinase C delta type regulatory subunit;Protein kinase C delta type catalytic subunit	PRKCD	2	23	23	40.1	77.504	By MS/MS	By MS/MS	By matching		By MS/MS	By MS/MS	By MS/MS	By matching	By MS/MS	By MS/MS	35530000	168990000	75858000	0	593620000	2263700000	1027200000	202980000	471680000	901510000
Q08257	Q08257	Quinone oxidoreductase	CRYZ	1	23	23	84.2	35.206	By MS/MS	By MS/MS	By MS/MS	By MS/MS	By MS/MS			By MS/MS	By MS/MS		17318000000	21233000000	23503000000	19773000000	900380000	0	0	7566100000	3594200000	0
Q13201	Q13201	Multimerin-1;Platelet glycoprotein Ia*;155 kDa platelet multimerin	MMRN1	1	23	23	22.2	138.11	By matching	By matching			By MS/MS	By MS/MS					10651000	12093000	0	0	4387200000	221150000	0	0	0	0
Q14112	Q14112	Nidogen-2	NID2	1	23	22	26.2	151.25	By matching	By MS/MS	By MS/MS			By matching		By MS/MS			8275100	2642800000	258570000	0	0	29589000	0	20646000	0	0
Q16851	Q16851	UTP--glucose-1-phosphate uridylyltransferase	UGP2	1	23	23	52.2	56.94	By MS/MS	By MS/MS	By MS/MS	By MS/MS	By MS/MS	By MS/MS	By MS/MS	By MS/MS	By MS/MS	By MS/MS	698660000	954190000	182380000	201150000	465970000	1315300000	1031200000	1041900000	583390000	1696400000
Q6YN16	Q6YN16	Hydroxysteroid dehydrogenase-like protein 2	HSDL2	1	23	23	68.2	45.394	By MS/MS	By MS/MS	By MS/MS	By MS/MS	By MS/MS			By MS/MS	By MS/MS	By MS/MS	1872100000	2157000000	2055600000	2408000000	156890000	0	0	959450000	1119500000	19050000
Q70J99	Q70J99	Protein unc-13 homolog D	UNC13D	1	23	23	31.1	123.28					By MS/MS	By MS/MS	By MS/MS		By MS/MS	By MS/MS	0	0	0	0	1675600000	321110000	705680000	0	42490000	1257300000
Q92614	Q92614	Unconventional myosin-XVIIIa	MYO18A	1	23	23	16.1	233.11	By MS/MS	By MS/MS	By matching		By MS/MS	By MS/MS	By MS/MS	By MS/MS	By MS/MS	By MS/MS	30588000	42970000	21514000	0	310900000	98137000	309650000	33487000	153490000	106970000
Q96F07	Q96F07	Cytoplasmic FMR1-interacting protein 2	CYFIP2	1	23	23	21	148.4	By MS/MS	By MS/MS	By MS/MS	By matching	By MS/MS	By MS/MS	By MS/MS	By MS/MS	By MS/MS	By MS/MS	322680000	213500000	0	50293000	256230000	251160000	650920000	58892000	199720000	1022100000
Q96G03	Q96G03	Phosphoglucomutase-2	PGM2	1	23	23	49	68.283	By MS/MS	By MS/MS	By matching	By matching	By matching	By MS/MS	By MS/MS	By MS/MS	By MS/MS	By MS/MS	685970000	495710000	77840000	12004000	61569000	256760000	1675800000	696220000	211070000	1146200000
Q9BUF5	Q9BUF5	Tubulin beta-6 chain	TUBB6	1	23	12	77.4	49.857	By MS/MS	By MS/MS	By matching	By matching	By matching	By MS/MS	By matching	By MS/MS	By MS/MS	By matching	84761000	45109000	0	11857000	0	14975000	0	1077300000	31594000	20398000
Q9NZB2;Q5T035	Q9NZB2	Constitutive coactivator of PPAR-gamma-like protein 1	FAM120A	2	23	23	28.3	121.89	By MS/MS	By MS/MS	By MS/MS		By MS/MS	By MS/MS	By MS/MS	By MS/MS	By MS/MS	By MS/MS	271940000	445320000	24193000	0	48934000	80777000	22588000	89563000	26397000	143420000
Q9Y3I0	Q9Y3I0	tRNA-splicing ligase RtcB homolog	RTCB	1	23	23	54.7	55.21	By MS/MS	By MS/MS	By MS/MS	By MS/MS	By MS/MS	By MS/MS	By MS/MS	By MS/MS	By MS/MS	By MS/MS	958150000	1693900000	249350000	76400000	51128000	151600000	33251000	1853800000	993510000	202280000
O00410;O60518	O00410	Importin-5	IPO5	2	22	22	32.4	123.63	By MS/MS	By MS/MS	By matching	By matching			By MS/MS	By MS/MS	By MS/MS	By MS/MS	114530000	130740000	84951000	152130000	0	0	612820000	82160000	216850000	337580000
O14639	O14639	Actin-binding LIM protein 1	ABLIM1	1	22	22	33.4	87.687	By MS/MS	By MS/MS	By MS/MS	By MS/MS		By matching		By MS/MS	By matching		769110000	314180000	83922000	216710000	0	173250000	0	607770000	92516000	0
O14974	O14974	Protein phosphatase 1 regulatory subunit 12A	PPP1R12A	1	22	22	26.1	115.28	By MS/MS	By MS/MS	By MS/MS	By MS/MS	By MS/MS	By matching	By MS/MS	By MS/MS	By MS/MS	By MS/MS	270030000	637290000	147830000	81107000	76350000	51508000	88105000	787990000	105560000	33303000
O15061	O15061	Synemin	SYNM	1	22	22	18	172.77	By MS/MS	By matching		By MS/MS				By MS/MS			39150000	21043000	0	24629000	0	0	0	454040000	0	0
O15523;Q9NQI0	O15523	ATP-dependent RNA helicase DDX3Y	DDX3Y	2	22	2	38.9	73.153	By MS/MS	By matching	By matching	By MS/MS	By matching	By matching	By matching	By MS/MS	By MS/MS	By matching	25013000	19576000	0	23036000	0	0	0	32669000	29645000	0
P00505	P00505	Aspartate aminotransferase, mitochondrial	GOT2	1	22	22	65.3	47.517	By MS/MS	By MS/MS	By MS/MS	By MS/MS	By MS/MS	By MS/MS	By MS/MS	By MS/MS	By MS/MS	By matching	1263000000	2592000000	3127200000	1971100000	387820000	634810000	449390000	780290000	1129000000	95006000
P02647	P02647	Apolipoprotein A-I;Proapolipoprotein A-I;Truncated apolipoprotein A-I	APOA1	1	22	21	68.5	30.777	By MS/MS	By MS/MS	By MS/MS	By MS/MS	By MS/MS	By matching	By MS/MS	By MS/MS	By MS/MS	By MS/MS	620550000	2670900000	1561900000	1067700000	51562000	32609000	18235000000	356600000	567390000	14517000000
P02730	P02730	Band 3 anion transport protein	SLC4A1	1	22	22	37.9	101.79	By MS/MS	By MS/MS	By MS/MS	By MS/MS	By MS/MS		By MS/MS	By MS/MS	By matching	By MS/MS	11125000	287140000	71360000	67224000	11162000	0	4397000000	11835000	54350000	1647400000
P04003	P04003	C4b-binding protein alpha chain	C4BPA	1	22	21	51.9	67.033	By matching	By matching		By MS/MS			By MS/MS			By MS/MS	38855000	24147000	0	57357000	0	0	8885100000	0	0	9520900000
P04083	P04083	Annexin A1	ANXA1	1	22	22	67.1	38.714	By MS/MS	By MS/MS	By MS/MS	By MS/MS	By MS/MS	By MS/MS	By MS/MS	By MS/MS	By MS/MS	By MS/MS	3220500000	2002400000	2262700000	1213900000	8089000000	9366700000	2920100000	6812700000	4752300000	4758500000
P05556	P05556	Integrin beta-1	ITGB1	1	22	22	37.7	88.414	By MS/MS	By MS/MS	By MS/MS	By MS/MS	By MS/MS	By MS/MS		By MS/MS	By MS/MS		747440000	1525100000	664290000	417890000	1510300000	209490000	0	1867500000	517820000	0
P07911	P07911	Uromodulin;Uromodulin, secreted form	UMOD	1	22	22	33.3	69.76	By MS/MS	By MS/MS	By MS/MS	By MS/MS		By matching					31038000000	32743000000	86677000000	28527000000	0	1095300000	0	0	0	0
P07954	P07954	Fumarate hydratase, mitochondrial	FH	1	22	22	60.6	54.636	By MS/MS	By MS/MS	By MS/MS	By MS/MS	By MS/MS	By MS/MS	By matching	By MS/MS	By MS/MS	By MS/MS	2929500000	6543200000	4848100000	5419000000	2012100000	1717600000	1555000000	2483700000	2809100000	623930000
P08311	P08311	Cathepsin G	CTSG	1	22	22	63.5	28.837	By matching	By MS/MS	By MS/MS	By MS/MS	By MS/MS	By MS/MS	By MS/MS	By MS/MS	By MS/MS	By MS/MS	44340000	172400000	3380100000	1785600000	24094000000	27416000000	31576000000	668880000	4111600000	30529000000
P09493	P09493	Tropomyosin alpha-1 chain	TPM1	1	22	15	49.3	32.708	By MS/MS	By MS/MS	By MS/MS	By MS/MS	By MS/MS	By matching	By matching	By MS/MS	By MS/MS	By matching	2644700000	2862900000	915740000	3632000000	385840000	0	0	3675600000	360590000	0
P09917	P09917	Arachidonate 5-lipoxygenase	ALOX5	1	22	22	40.4	77.982			By MS/MS	By MS/MS	By MS/MS	By MS/MS	By MS/MS		By MS/MS	By MS/MS	0	0	17775000	34570000	1734000000	722180000	899530000	0	1334200000	1239600000
P12111	P12111	Collagen alpha-3(VI) chain	COL6A3	1	22	22	8.9	343.67	By MS/MS	By MS/MS	By MS/MS	By MS/MS		By matching	By MS/MS	By MS/MS	By MS/MS	By MS/MS	124980000	736950000	258400000	125350000	0	55297000	57408000	42406000	131760000	30915000
P21399	P21399	Cytoplasmic aconitate hydratase	ACO1	1	22	22	34.3	98.398	By MS/MS	By MS/MS	By MS/MS	By MS/MS			By matching	By MS/MS	By MS/MS		803830000	1038300000	74795000	15657000	0	0	9928700	201860000	42969000	0
P22695	P22695	Cytochrome b-c1 complex subunit 2, mitochondrial	UQCRC2	1	22	22	61.4	48.442	By MS/MS	By MS/MS	By MS/MS	By MS/MS	By MS/MS	By MS/MS	By MS/MS	By MS/MS	By MS/MS	By MS/MS	4555800000	10396000000	13538000000	12350000000	2982500000	987830000	466910000	3144200000	6309900000	1634000000
P23381	P23381	Tryptophan--tRNA ligase, cytoplasmic;T1-TrpRS;T2-TrpRS	WARS	1	22	22	63.9	53.165	By MS/MS	By MS/MS	By MS/MS	By MS/MS	By MS/MS	By MS/MS	By matching	By MS/MS	By MS/MS	By MS/MS	2166800000	1874800000	155630000	52528000	139390000	1237200000	37538000	2770900000	1192200000	71902000
P24557	P24557	Thromboxane-A synthase	TBXAS1	1	22	22	50.3	60.518	By matching		By MS/MS		By MS/MS	By MS/MS	By MS/MS	By matching	By MS/MS	By MS/MS	15591000	0	17706000	0	2456100000	849040000	37138000	7371600	2110700000	47546000
P31948	P31948	Stress-induced-phosphoprotein 1	STIP1	1	22	22	44.4	62.639	By MS/MS	By MS/MS	By MS/MS		By MS/MS	By MS/MS	By MS/MS	By MS/MS	By MS/MS	By MS/MS	333490000	339970000	73865000	0	229010000	642900000	67965000	1849500000	580060000	19101000
P40763	P40763	Signal transducer and activator of transcription 3	STAT3	1	22	22	42.6	88.067	By MS/MS	By MS/MS			By MS/MS	By MS/MS	By MS/MS	By MS/MS	By MS/MS	By MS/MS	609120000	321970000	0	0	46807000	357210000	574850000	138680000	122430000	391880000
P42765	P42765	3-ketoacyl-CoA thiolase, mitochondrial	ACAA2	1	22	22	77.1	41.924	By MS/MS	By MS/MS	By MS/MS	By MS/MS	By MS/MS	By MS/MS	By matching	By MS/MS	By MS/MS	By MS/MS	12624000000	22689000000	15711000000	9957300000	3247400000	1103600000	78776000	17251000000	7695200000	296150000
P43405;Q8NFD2	P43405	Tyrosine-protein kinase SYK	SYK	2	22	22	45.8	72.065		By matching	By MS/MS	By matching	By MS/MS	By MS/MS	By MS/MS		By MS/MS	By MS/MS	0	11245000	24239000	15912000	24256000	109130000	1394100000	0	1219700000	2255300000
P54136	P54136	Arginine--tRNA ligase, cytoplasmic	RARS	1	22	22	41.7	75.378	By MS/MS	By MS/MS	By MS/MS	By MS/MS	By MS/MS	By MS/MS	By MS/MS	By MS/MS	By MS/MS	By MS/MS	534230000	406130000	63933000	66302000	80047000	247430000	50670000	81723000	99059000	164490000
P68871	P68871	Hemoglobin subunit beta;LVV-hemorphin-7;Spinorphin	HBB	1	22	22	96.6	15.998	By MS/MS	By MS/MS	By MS/MS	By MS/MS	By MS/MS	By MS/MS	By MS/MS	By MS/MS	By MS/MS	By MS/MS	7404700000	86251000000	7354200000	66625000000	31045000000	3497000000	396680000000	42446000000	12755000000	283240000000
Q03154	Q03154	Aminoacylase-1	ACY1	1	22	22	71.3	45.884	By MS/MS	By MS/MS	By MS/MS	By MS/MS	By matching			By MS/MS	By matching		2791800000	2550200000	301100000	517600000	79703000	0	0	44425000	11380000	0
Q07065;Q96K21	Q07065	Cytoskeleton-associated protein 4	CKAP4	2	22	22	44.5	66.022	By MS/MS	By MS/MS	By MS/MS	By MS/MS	By MS/MS	By MS/MS	By MS/MS	By MS/MS	By MS/MS	By MS/MS	136850000	282240000	529810000	814510000	1409200000	468060000	46480000	784950000	932000000	0
Q0VF96	Q0VF96	Cingulin-like protein 1	CGNL1	1	22	22	23.7	149.08	By MS/MS	By MS/MS	By MS/MS	By MS/MS			By matching	By MS/MS			433870000	1197800000	411870000	117630000	0	0	86291000	85257000	0	0
Q14624	Q14624	Inter-alpha-trypsin inhibitor heavy chain H4;70 kDa inter-alpha-trypsin inhibitor heavy chain H4;35 kDa inter-alpha-trypsin inhibitor heavy chain H4	ITIH4	1	22	21	29.6	103.36	By MS/MS	By MS/MS	By matching	By MS/MS	By matching	By matching	By MS/MS		By MS/MS	By MS/MS	22925000	2741000	5122900	9325600	0	372010	2861600000	0	10152000	3312200000
Q15019	Q15019	Septin-2	SEPT2	1	22	22	70.9	41.487	By MS/MS	By MS/MS	By MS/MS	By MS/MS	By MS/MS	By MS/MS	By MS/MS	By MS/MS	By MS/MS	By MS/MS	2491900000	1834400000	405840000	206550000	97185000	141430000	79623000	3788400000	581750000	192040000
Q5T2W1;A8MUH7	Q5T2W1;A8MUH7	Na(+)/H(+) exchange regulatory cofactor NHE-RF3;Putative PDZ domain-containing protein 1P	PDZK1;PDZK1P1	2	22	22	54.7	57.129	By MS/MS	By MS/MS	By MS/MS	By MS/MS		By matching		By MS/MS			1599900000	1082600000	596310000	698590000	0	105670000	0	546030000	0	0
Q6NUK1	Q6NUK1	Calcium-binding mitochondrial carrier protein SCaMC-1	SLC25A24	1	22	22	57.4	53.354	By MS/MS	By MS/MS	By MS/MS	By MS/MS	By MS/MS	By MS/MS	By MS/MS	By MS/MS	By MS/MS	By MS/MS	246620000	812670000	1478600000	1477700000	2884700000	1100900000	0	1241400000	3030600000	441240000
Q709F0	Q709F0	Acyl-CoA dehydrogenase family member 11	ACAD11	1	22	22	43.2	87.282	By MS/MS	By MS/MS	By MS/MS	By MS/MS	By matching			By MS/MS	By MS/MS		628390000	462940000	836810000	295910000	26968000	0	0	192180000	12126000	0
Q8NBS9	Q8NBS9	Thioredoxin domain-containing protein 5	TXNDC5	1	22	22	69	47.628	By MS/MS	By MS/MS	By MS/MS	By MS/MS	By MS/MS	By MS/MS		By MS/MS	By MS/MS	By MS/MS	1866500000	1115000000	2392700000	3860800000	1119600000	284240000	0	3508200000	7717300000	0
Q99541	Q99541	Perilipin-2	PLIN2	1	22	22	68.6	48.075	By matching	By matching			By matching		By MS/MS	By MS/MS	By MS/MS	By MS/MS	54229000	73222000	0	0	25267000	0	41411000	4739600000	133830000	19409000
Q9UKV3	Q9UKV3	Apoptotic chromatin condensation inducer in the nucleus	ACIN1	1	22	22	23.8	151.86	By MS/MS	By MS/MS	By MS/MS	By MS/MS	By MS/MS	By MS/MS		By MS/MS	By MS/MS		362040000	454800000	289060000	365150000	425970000	449110000	0	667090000	924440000	0
O75131;Q8IYJ1;Q96A23;O95741;Q86YQ8;Q9UBL6	O75131	Copine-3	CPNE3	6	21	21	48.6	60.13	By MS/MS	By MS/MS	By matching	By matching	By MS/MS	By MS/MS	By MS/MS	By MS/MS	By MS/MS	By MS/MS	361680000	415800000	31246000	38132000	320810000	464450000	2132000000	390370000	569350000	2899400000
P01833	P01833	Polymeric immunoglobulin receptor;Secretory component	PIGR	1	21	21	36.5	83.283	By MS/MS	By MS/MS	By MS/MS	By MS/MS	By matching	By matching	By matching			By matching	2222400000	860210000	1151100000	472150000	337270000	182850000	205820000	0	0	191610000
P04899;P11488;P19087;A8MTJ3;P09471	P04899	Guanine nucleotide-binding protein G(i) subunit alpha-2	GNAI2	5	21	21	65.6	40.45	By MS/MS	By MS/MS	By MS/MS	By MS/MS	By MS/MS	By MS/MS	By MS/MS	By MS/MS	By MS/MS	By MS/MS	1223900000	1572900000	2529500000	2213400000	6774800000	6518900000	3781900000	1993000000	6708400000	5470300000
P05106	P05106	Integrin beta-3	ITGB3	1	21	21	36.8	87.057		By MS/MS			By MS/MS	By MS/MS	By MS/MS	By MS/MS		By MS/MS	0	0	0	0	9713300000	2504500000	215930000	105060000	0	12544000
P06756	P06756	Integrin alpha-V;Integrin alpha-V heavy chain;Integrin alpha-V light chain	ITGAV	1	21	21	24	116.04	By MS/MS	By MS/MS	By MS/MS	By MS/MS	By matching			By MS/MS	By MS/MS		159460000	255820000	93076000	106120000	17653000	0	0	540940000	114490000	0
P07099	P07099	Epoxide hydrolase 1	EPHX1	1	21	21	59.1	52.948	By MS/MS	By MS/MS	By MS/MS	By MS/MS	By MS/MS		By MS/MS	By MS/MS	By MS/MS	By MS/MS	1583200000	1222500000	818380000	1458300000	48597000	0	49569000	943420000	1106800000	48538000
P08758	P08758	Annexin A5	ANXA5	1	21	21	72.5	35.936	By MS/MS	By MS/MS	By MS/MS	By MS/MS	By MS/MS	By MS/MS	By MS/MS	By MS/MS	By MS/MS	By MS/MS	3652600000	3926600000	1766200000	1918300000	1390000000	2386500000	1426200000	6981800000	3710600000	1831600000
P10515	P10515	Dihydrolipoyllysine-residue acetyltransferase component of pyruvate dehydrogenase complex, mitochondrial	DLAT	1	21	21	40.3	68.996	By MS/MS	By MS/MS	By MS/MS	By MS/MS	By matching	By matching		By MS/MS	By MS/MS	By MS/MS	932990000	1388500000	2201200000	1449700000	63399000	43860000	0	1299500000	1085600000	33527000
P14598;A6NI72;A8MVU1	P14598;A6NI72;A8MVU1	Neutrophil cytosol factor 1;Putative neutrophil cytosol factor 1B;Putative neutrophil cytosol factor 1C	NCF1;NCF1B;NCF1C	3	21	21	53.8	44.651				By MS/MS	By matching	By MS/MS	By MS/MS		By MS/MS	By MS/MS	0	0	0	120330000	186180000	673720000	3689500000	0	801200000	7100900000
P22033	P22033	Methylmalonyl-CoA mutase, mitochondrial	MUT	1	21	21	43.6	83.134	By MS/MS	By MS/MS	By MS/MS	By MS/MS	By matching			By MS/MS	By MS/MS		722220000	1286000000	1415300000	504310000	63442000	0	0	262350000	288210000	0
P26640	P26640	Valine--tRNA ligase	VARS	1	21	21	22.5	140.47	By MS/MS	By MS/MS	By matching	By MS/MS	By MS/MS	By MS/MS	By MS/MS	By MS/MS	By MS/MS	By MS/MS	339210000	254880000	40474000	0	93472000	186210000	0	276680000	145870000	166110000
P35232	P35232	Prohibitin	PHB	1	21	21	83.8	29.804	By MS/MS	By MS/MS	By MS/MS	By MS/MS	By MS/MS	By MS/MS	By MS/MS	By MS/MS	By MS/MS	By MS/MS	5025100000	7677300000	7918100000	7312300000	3788000000	556580000	813910000	8483200000	6284700000	1641800000
P36578	P36578	60S ribosomal protein L4	RPL4	1	21	21	47.3	47.697	By MS/MS	By MS/MS	By MS/MS	By MS/MS	By MS/MS	By MS/MS	By MS/MS	By MS/MS	By MS/MS	By MS/MS	301810000	789980000	1083100000	566310000	1677600000	1388500000	158340000	715690000	1050300000	295340000
P40926	P40926	Malate dehydrogenase, mitochondrial	MDH2	1	21	21	68	35.503	By MS/MS	By MS/MS	By MS/MS	By MS/MS	By MS/MS	By MS/MS	By MS/MS	By MS/MS	By MS/MS	By MS/MS	12862000000	24481000000	22338000000	21174000000	11677000000	3376300000	1338200000	14341000000	15970000000	1948100000
P49821	P49821	NADH dehydrogenase [ubiquinone] flavoprotein 1, mitochondrial	NDUFV1	1	21	21	61.2	50.817	By MS/MS	By MS/MS	By MS/MS	By MS/MS	By MS/MS	By MS/MS	By matching	By MS/MS	By MS/MS	By matching	2564700000	3576700000	6611600000	3178100000	373410000	41209000	6553100	258110000	678180000	35966000
P50454	P50454	Serpin H1	SERPINH1	1	21	21	56.2	46.44	By MS/MS	By MS/MS	By MS/MS	By MS/MS			By MS/MS	By MS/MS	By MS/MS	By matching	1432900000	1396400000	466330000	1529200000	0	0	31806000	8608800000	2497700000	29677000
P52948	P52948	Nuclear pore complex protein Nup98-Nup96;Nuclear pore complex protein Nup98;Nuclear pore complex protein Nup96	NUP98	1	21	21	17.5	197.58	By MS/MS	By MS/MS	By MS/MS	By MS/MS	By MS/MS	By MS/MS		By MS/MS	By MS/MS		86347000	124540000	156440000	140150000	174940000	165700000	0	241260000	457610000	0
P54652	P54652	Heat shock-related 70 kDa protein 2	HSPA2	1	21	11	34.1	70.02	By MS/MS	By MS/MS	By MS/MS	By matching	By matching	By matching	By matching	By MS/MS	By MS/MS	By matching	467120000	847240000	46196000	21992000	17675000	0	0	242330000	8374700	0
P54868	P54868	Hydroxymethylglutaryl-CoA synthase, mitochondrial	HMGCS2	1	21	21	59.3	56.635	By MS/MS	By MS/MS	By MS/MS	By MS/MS							238990000	5894800000	4408000000	491500000	0	0	0	0	0	0
Q07075	Q07075	Glutamyl aminopeptidase	ENPEP	1	21	21	25.7	109.24	By MS/MS	By MS/MS	By MS/MS	By MS/MS		By matching		By MS/MS	By MS/MS		78317000	284600000	203150000	147160000	0	131460000	0	802390000	174420000	0
Q13510	Q13510	Acid ceramidase;Acid ceramidase subunit alpha;Acid ceramidase subunit beta	ASAH1	1	21	21	55.9	44.659	By MS/MS	By MS/MS	By MS/MS	By MS/MS	By MS/MS	By MS/MS		By MS/MS	By MS/MS	By MS/MS	1390800000	1572600000	1231300000	1701000000	1459200000	2863200000	0	1023400000	4380900000	217740000
Q13838	Q13838	Spliceosome RNA helicase DDX39B	DDX39B	1	21	21	59.1	48.991	By MS/MS	By MS/MS	By MS/MS	By MS/MS	By MS/MS	By MS/MS	By MS/MS	By MS/MS	By MS/MS	By MS/MS	2022600000	1628200000	959010000	705600000	2003100000	1315300000	1439700000	2009300000	1803500000	1699200000
Q14195	Q14195	Dihydropyrimidinase-related protein 3	DPYSL3	1	21	17	55.4	61.963	By MS/MS	By MS/MS			By matching	By matching	By matching	By MS/MS	By matching	By matching	470070000	546700000	0	0	96914000	0	1631300000	3437700000	156840000	1530300000
Q15063	Q15063	Periostin	POSTN	1	21	4	38.6	93.313	By matching	By matching	By matching	By matching	By matching	By matching	By MS/MS	By matching	By matching	By MS/MS	0	0	0	0	0	0	204960000	0	0	108160000
Q53SF7	Q53SF7	Cordon-bleu protein-like 1	COBLL1	1	21	21	28.1	131.79	By MS/MS	By MS/MS	By MS/MS	By matching				By matching			289900000	641850000	18230000	21366000	0	0	0	7633700	0	0
Q96AC1;Q9BQL6	Q96AC1	Fermitin family homolog 2	FERMT2	2	21	21	42.5	77.86	By MS/MS	By MS/MS	By matching	By MS/MS				By MS/MS			737750000	934180000	27596000	13269000	0	0	0	694860000	0	0
Q99832	Q99832	T-complex protein 1 subunit eta	CCT7	1	21	21	49.4	59.366	By MS/MS	By MS/MS	By MS/MS	By MS/MS	By matching	By MS/MS	By MS/MS	By MS/MS	By MS/MS	By MS/MS	896170000	1045000000	106630000	56014000	141020000	831230000	1852100000	1470100000	553390000	1520900000
Q9BYV1	Q9BYV1	Alanine--glyoxylate aminotransferase 2, mitochondrial	AGXT2	1	21	21	56.2	57.156	By MS/MS	By MS/MS	By MS/MS	By MS/MS				By MS/MS		By matching	1093000000	1663700000	1045500000	742840000	0	0	0	225630000	0	121480000
Q9BZQ8;REV__Q9UHV5	Q9BZQ8	Protein Niban	FAM129A	2	21	21	30.5	103.13	By matching			By matching	By MS/MS	By MS/MS	By MS/MS	By matching	By MS/MS	By MS/MS	82564000	0	0	53509000	39402000	578680000	649750000	109080000	350410000	601420000
Q9P0K7	Q9P0K7	Ankycorbin	RAI14	1	21	21	28.2	110.04	By MS/MS	By MS/MS	By MS/MS	By MS/MS				By MS/MS	By MS/MS		997420000	1176800000	741390000	256310000	0	0	0	1436600000	25570000	0
Q9UHG3	Q9UHG3	Prenylcysteine oxidase 1	PCYOX1	1	21	21	57.2	56.639	By MS/MS	By MS/MS	By MS/MS	By MS/MS	By MS/MS	By MS/MS	By matching	By MS/MS	By MS/MS	By MS/MS	2440700000	3610700000	3596800000	3334900000	76812000	0	65360000	2122700000	1605700000	20778000
Q9Y678	Q9Y678	Coatomer subunit gamma-1	COPG1	1	21	21	33.2	97.717	By MS/MS	By MS/MS	By MS/MS	By MS/MS	By MS/MS	By MS/MS	By MS/MS	By MS/MS	By MS/MS	By MS/MS	393560000	495050000	18787000	39027000	211590000	127700000	330010000	560920000	208910000	368110000
O00468	O00468	Agrin;Agrin N-terminal 110 kDa subunit;Agrin C-terminal 110 kDa subunit;Agrin C-terminal 90 kDa fragment;Agrin C-terminal 22 kDa fragment	AGRN	1	20	20	16.3	217.23	By MS/MS	By MS/MS	By MS/MS	By matching				By MS/MS			81250000	1690100000	215400000	14933000	0	0	0	422150000	0	0
O00754	O00754	Lysosomal alpha-mannosidase;Lysosomal alpha-mannosidase A peptide;Lysosomal alpha-mannosidase B peptide;Lysosomal alpha-mannosidase C peptide;Lysosomal alpha-mannosidase D peptide;Lysosomal alpha-mannosidase E peptide	MAN2B1	1	20	20	26.8	113.74	By MS/MS		By matching		By MS/MS	By MS/MS		By MS/MS	By MS/MS		301590000	0	379660000	0	149590000	218660000	0	338890000	910370000	0
O15143	O15143	Actin-related protein 2/3 complex subunit 1B	ARPC1B	1	20	20	71.2	40.949	By MS/MS	By MS/MS	By MS/MS	By MS/MS	By MS/MS	By MS/MS	By MS/MS	By MS/MS	By MS/MS	By MS/MS	2970200000	1261500000	2295800000	2776600000	6374400000	7034900000	8378900000	1795400000	5048800000	7646100000
O15144	O15144	Actin-related protein 2/3 complex subunit 2	ARPC2	1	20	20	74.3	34.333	By MS/MS	By MS/MS	By MS/MS	By MS/MS	By MS/MS	By MS/MS	By MS/MS	By MS/MS	By MS/MS	By MS/MS	2060200000	2012900000	1852400000	2283600000	4967000000	3542600000	5136100000	1301500000	3162400000	4901000000
O75306	O75306	NADH dehydrogenase [ubiquinone] iron-sulfur protein 2, mitochondrial	NDUFS2	1	20	20	60.3	52.545	By MS/MS	By MS/MS	By MS/MS	By MS/MS	By MS/MS			By MS/MS	By MS/MS	By MS/MS	2239400000	2280500000	1510600000	1587600000	348470000	0	0	129160000	561370000	81011000
O75390	O75390	Citrate synthase, mitochondrial	CS	1	20	20	53	51.712	By MS/MS	By MS/MS	By MS/MS	By MS/MS	By MS/MS	By MS/MS	By MS/MS	By MS/MS	By MS/MS	By MS/MS	2656900000	4671100000	4608800000	4040700000	6382800000	1587800000	338630000	2197100000	4356900000	945800000
O95479	O95479	GDH/6PGL endoplasmic bifunctional protein;Glucose 1-dehydrogenase;6-phosphogluconolactonase	H6PD	1	20	20	36.8	88.892	By MS/MS	By matching	By matching	By MS/MS	By MS/MS		By MS/MS	By MS/MS	By MS/MS	By MS/MS	8098500	17541000	14017000	16355000	8499900	0	0	450070000	884110000	0
P00390	P00390	Glutathione reductase, mitochondrial	GSR	1	20	20	61.9	56.256	By MS/MS	By MS/MS	By MS/MS	By MS/MS	By MS/MS	By MS/MS		By MS/MS	By MS/MS		1221700000	1897500000	1205400000	813340000	547670000	1069100000	0	1253900000	808760000	0
P02748	P02748	Complement component C9;Complement component C9a;Complement component C9b	C9	1	20	20	39.4	63.173	By MS/MS	By MS/MS	By MS/MS	By MS/MS			By MS/MS	By MS/MS	By MS/MS	By MS/MS	967020000	274630000	426160000	693720000	0	0	8979300000	73207000	711990000	6312400000
P07358	P07358	Complement component C8 beta chain	C8B	1	20	20	43.7	67.046	By matching	By matching	By matching	By MS/MS			By MS/MS		By matching	By MS/MS	9219400	21062000	0	0	0	0	1182400000	0	10657000	2038200000
P07384	P07384	Calpain-1 catalytic subunit	CAPN1	1	20	20	32.6	81.889	By MS/MS	By MS/MS	By MS/MS	By MS/MS	By MS/MS	By MS/MS	By MS/MS	By MS/MS	By MS/MS	By MS/MS	624010000	664640000	0	59882000	112460000	239150000	756300000	306580000	68006000	428640000
P10253	P10253	Lysosomal alpha-glucosidase;76 kDa lysosomal alpha-glucosidase;70 kDa lysosomal alpha-glucosidase	GAA	1	20	20	31.6	105.32	By MS/MS	By MS/MS	By MS/MS	By MS/MS	By MS/MS			By MS/MS	By MS/MS		444570000	742950000	273890000	373320000	227150000	0	0	923980000	1574300000	0
P11182	P11182	Lipoamide acyltransferase component of branched-chain alpha-keto acid dehydrogenase complex, mitochondrial	DBT	1	20	20	52.9	53.486	By MS/MS	By MS/MS	By MS/MS	By MS/MS	By MS/MS	By matching		By MS/MS	By MS/MS		1970100000	2774600000	2135800000	1724600000	107670000	77835000	0	744920000	234110000	0
P12236;Q9H0C2	P12236	ADP/ATP translocase 3;ADP/ATP translocase 3, N-terminally processed	SLC25A6	2	20	20	65.1	32.866	By MS/MS	By MS/MS	By MS/MS	By MS/MS	By MS/MS	By MS/MS	By MS/MS	By MS/MS	By MS/MS	By MS/MS	2736600000	7791800000	13203000000	8505900000	6551500000	2444600000	905250000	4708500000	7178900000	1273400000
P14314	P14314	Glucosidase 2 subunit beta	PRKCSH	1	20	20	53.4	59.425	By MS/MS	By MS/MS	By MS/MS	By MS/MS	By MS/MS	By MS/MS	By MS/MS	By MS/MS	By MS/MS	By MS/MS	3129400000	3959200000	3664600000	6955400000	3451900000	2357300000	52519000	6479900000	9975700000	21436000
P15121	P15121	Aldose reductase	AKR1B1	1	20	20	66.8	35.853	By MS/MS	By MS/MS	By MS/MS		By matching	By MS/MS	By MS/MS	By MS/MS	By MS/MS	By MS/MS	792510000	1984200000	560490000	0	47593000	264320000	280850000	4357300000	4783700000	81433000
P19971	P19971	Thymidine phosphorylase	TYMP	1	20	20	59.3	49.955	By MS/MS	By MS/MS	By MS/MS		By MS/MS	By MS/MS	By MS/MS	By MS/MS	By MS/MS	By MS/MS	129990000	168700000	140070000	0	45133000	1763300000	1005100000	1182200000	2628700000	1144400000
P21796	P21796	Voltage-dependent anion-selective channel protein 1	VDAC1	1	20	20	78.4	30.772	By MS/MS	By MS/MS	By MS/MS	By MS/MS	By MS/MS	By MS/MS	By MS/MS	By MS/MS	By MS/MS	By MS/MS	1770600000	5701700000	12749000000	10909000000	2832900000	1242300000	88875000	6244300000	6749300000	497920000
P22307	P22307	Non-specific lipid-transfer protein	SCP2	1	20	20	49.5	58.993	By MS/MS	By MS/MS	By MS/MS	By MS/MS	By MS/MS	By MS/MS	By MS/MS	By MS/MS	By MS/MS	By MS/MS	1713600000	2077900000	2194200000	2715500000	1334500000	1173200000	373360000	1785300000	2396000000	309970000
P30041	P30041	Peroxiredoxin-6	PRDX6	1	20	20	84.4	25.035	By MS/MS	By MS/MS	By MS/MS	By MS/MS	By MS/MS	By MS/MS	By MS/MS	By MS/MS	By MS/MS	By MS/MS	4710400000	5037300000	1267200000	2094700000	359830000	680500000	13989000000	4189400000	1816400000	15078000000
P42167	P42167	Lamina-associated polypeptide 2, isoforms beta/gamma;Thymopoietin;Thymopentin	TMPO	1	20	20	52.6	50.67	By MS/MS	By MS/MS	By MS/MS	By MS/MS	By MS/MS	By MS/MS	By matching	By MS/MS	By MS/MS	By MS/MS	369510000	537750000	1703900000	1009900000	2294300000	2320000000	17120000	1806900000	4117200000	51459000
P43155	P43155	Carnitine O-acetyltransferase	CRAT	1	20	20	42.8	70.857	By MS/MS	By MS/MS	By MS/MS	By MS/MS	By MS/MS	By matching		By MS/MS	By MS/MS		719130000	1185800000	1358700000	699950000	277700000	165080000	0	49048000	332680000	0
P54886	P54886	Delta-1-pyrroline-5-carboxylate synthase;Glutamate 5-kinase;Gamma-glutamyl phosphate reductase	ALDH18A1	1	20	20	33.3	87.301	By MS/MS	By MS/MS	By MS/MS	By MS/MS			By matching	By MS/MS	By MS/MS		96849000	132560000	327200000	189560000	0	0	16426000	879620000	486260000	0
P60842	P60842	Eukaryotic initiation factor 4A-I	EIF4A1	1	20	20	53.4	46.153	By MS/MS	By MS/MS	By MS/MS	By MS/MS	By MS/MS	By MS/MS	By MS/MS	By MS/MS	By MS/MS	By MS/MS	1088200000	934770000	633250000	226880000	76033000	1133600000	2797200000	1555900000	1289800000	2004800000
Q02818	Q02818	Nucleobindin-1	NUCB1	1	20	20	57.9	53.879	By MS/MS	By MS/MS	By MS/MS	By MS/MS	By MS/MS	By MS/MS	By matching	By MS/MS	By MS/MS	By MS/MS	1012400000	1071700000	778300000	535900000	45439000	62325000	7600000	1191700000	1249600000	20040000
Q02978	Q02978	Mitochondrial 2-oxoglutarate/malate carrier protein	SLC25A11	1	20	20	74.2	34.061	By MS/MS	By MS/MS	By MS/MS	By MS/MS	By MS/MS	By MS/MS	By matching	By MS/MS	By MS/MS	By matching	147200000	1542800000	1670500000	1326100000	332250000	85657000	14006000	865260000	1033900000	37433000
Q13228	Q13228	Selenium-binding protein 1	SELENBP1	1	20	20	57.4	52.39	By MS/MS	By MS/MS	By matching	By MS/MS			By MS/MS	By MS/MS		By MS/MS	504780000	590160000	39913000	55775000	0	0	1597300000	274230000	0	917290000
Q13418	Q13418	Integrin-linked protein kinase	ILK	1	20	20	57.7	51.419	By MS/MS	By MS/MS	By MS/MS	By MS/MS	By MS/MS	By MS/MS	By MS/MS	By MS/MS	By MS/MS	By MS/MS	965650000	1075300000	63465000	209300000	230830000	514770000	378710000	1210900000	379340000	262890000
Q14254	Q14254	Flotillin-2	FLOT2	1	20	20	50.5	47.064	By MS/MS	By MS/MS	By MS/MS	By MS/MS	By MS/MS	By MS/MS	By MS/MS	By MS/MS	By MS/MS	By MS/MS	404110000	788210000	662840000	831550000	1058900000	342890000	963060000	825540000	747680000	1006500000
Q14766	Q14766	Latent-transforming growth factor beta-binding protein 1	LTBP1	1	20	20	17.3	186.79					By MS/MS	By MS/MS					0	0	0	0	1768600000	540230000	0	0	0	0
Q15424	Q15424	Scaffold attachment factor B1	SAFB	1	20	20	28.3	102.64	By MS/MS	By MS/MS	By MS/MS	By MS/MS	By MS/MS	By matching		By MS/MS	By MS/MS		667730000	970260000	881500000	1060300000	354040000	240110000	0	783930000	781810000	0
Q15436	Q15436	Protein transport protein Sec23A	SEC23A	1	20	20	41.3	86.16	By MS/MS	By MS/MS	By MS/MS			By MS/MS	By MS/MS	By MS/MS	By MS/MS	By MS/MS	137990000	250320000	101210000	0	0	86885000	120440000	287980000	232940000	68763000
Q15942	Q15942	Zyxin	ZYX	1	20	20	56.6	61.277	By MS/MS	By MS/MS	By MS/MS		By MS/MS	By MS/MS	By MS/MS	By MS/MS	By MS/MS	By MS/MS	309920000	302190000	94983000	0	585980000	1774600000	480190000	776460000	694550000	450630000
Q16795	Q16795	NADH dehydrogenase [ubiquinone] 1 alpha subcomplex subunit 9, mitochondrial	NDUFA9	1	20	20	52.3	42.509	By MS/MS	By MS/MS	By MS/MS	By MS/MS	By MS/MS	By MS/MS	By matching	By MS/MS	By MS/MS	By MS/MS	2218100000	2482500000	2065100000	894060000	680850000	76748000	21166000	52276000	1044800000	113490000
Q63ZY3;Q5T7N3	Q63ZY3	KN motif and ankyrin repeat domain-containing protein 2	KANK2	2	20	20	38.3	91.173	By MS/MS	By MS/MS	By matching	By MS/MS	By matching	By MS/MS		By MS/MS	By matching		61483000	77816000	69653000	148600000	314650000	372660000	0	550930000	89670000	0
Q6WCQ1	Q6WCQ1	Myosin phosphatase Rho-interacting protein	MPRIP	1	20	20	26.1	116.53	By MS/MS	By MS/MS	By MS/MS	By MS/MS				By MS/MS			163380000	99660000	88937000	73898000	0	0	0	620290000	0	0
Q7L576	Q7L576	Cytoplasmic FMR1-interacting protein 1	CYFIP1	1	20	7	17.9	145.18	By MS/MS	By MS/MS	By matching		By matching	By MS/MS	By matching	By MS/MS	By MS/MS	By matching	0	49935000	0	0	0	0	0	30625000	65138000	0
Q86WU2	Q86WU2	Probable D-lactate dehydrogenase, mitochondrial	LDHD	1	20	20	68.8	54.87	By MS/MS	By MS/MS	By MS/MS	By MS/MS			By matching	By MS/MS	By matching		1249000000	2509400000	1245300000	417310000	0	0	140140000	12766000	7285900	0
Q8IX12	Q8IX12	Cell division cycle and apoptosis regulator protein 1	CCAR1	1	20	20	23.8	132.82	By MS/MS	By MS/MS	By MS/MS	By MS/MS	By MS/MS	By MS/MS	By matching	By MS/MS	By MS/MS	By MS/MS	167710000	201500000	445500000	160330000	121540000	293680000	449180000	307970000	382930000	294440000
Q8N1F7	Q8N1F7	Nuclear pore complex protein Nup93	NUP93	1	20	20	31.9	93.487	By MS/MS	By MS/MS	By MS/MS	By matching	By MS/MS	By MS/MS	By MS/MS	By MS/MS	By MS/MS	By MS/MS	149100000	280450000	167340000	60852000	387040000	77393000	0	137030000	604090000	0
Q93009	Q93009	Ubiquitin carboxyl-terminal hydrolase 7	USP7	1	20	20	23.2	128.3	By MS/MS	By MS/MS	By MS/MS		By matching	By MS/MS	By MS/MS	By MS/MS	By MS/MS	By MS/MS	90263000	409010000	30700000	0	50440000	61103000	65894000	180970000	82164000	95159000
Q96AY3	Q96AY3	Peptidyl-prolyl cis-trans isomerase FKBP10	FKBP10	1	20	20	43.8	64.244	By matching		By matching	By MS/MS	By matching			By MS/MS	By MS/MS		8368100	0	5269500	0	16514000	0	0	1968500000	54223000	0
Q96HE7;Q86YB8	Q96HE7	ERO1-like protein alpha	ERO1L	2	20	20	59.2	54.392	By MS/MS	By MS/MS	By MS/MS	By MS/MS	By MS/MS	By MS/MS	By MS/MS	By MS/MS	By MS/MS	By MS/MS	38947000	277150000	94569000	66223000	2062800000	1517800000	338460000	1990300000	1338700000	476120000
Q99460	Q99460	26S proteasome non-ATPase regulatory subunit 1	PSMD1	1	20	20	27.4	105.84	By MS/MS	By MS/MS	By MS/MS	By MS/MS	By MS/MS	By MS/MS	By MS/MS	By MS/MS	By MS/MS	By MS/MS	141130000	146220000	55865000	65690000	81149000	344730000	290910000	124300000	67581000	261560000
Q9H4G0	Q9H4G0	Band 4.1-like protein 1	EPB41L1	1	20	18	29.6	98.502	By MS/MS	By MS/MS	By matching	By MS/MS			By MS/MS	By MS/MS	By matching	By MS/MS	2109700000	701520000	87627000	243270000	0	0	283180000	79613000	5410600	77815000
Q9NTJ5	Q9NTJ5	Phosphatidylinositide phosphatase SAC1	SACM1L	1	20	20	35.1	66.966	By MS/MS	By MS/MS	By MS/MS	By MS/MS	By MS/MS	By MS/MS	By MS/MS	By MS/MS	By MS/MS	By MS/MS	36434000	171340000	127170000	78477000	2589700000	421100000	99997000	48578000	429570000	68714000
Q9UF12	Q9UF12	Probable proline dehydrogenase 2	PRODH2	1	20	20	51.5	58.87	By MS/MS	By MS/MS	By MS/MS	By MS/MS	By matching		By matching	By matching		By matching	2402100000	3931100000	2268500000	840460000	56270000	0	13541000	7257400	0	89573000
Q9UH99	Q9UH99	SUN domain-containing protein 2	SUN2	1	20	20	44.6	80.31	By MS/MS	By MS/MS	By MS/MS	By MS/MS	By MS/MS	By MS/MS	By MS/MS	By MS/MS	By MS/MS	By MS/MS	50862000	177570000	234930000	116560000	3239500000	710380000	77995000	281280000	779360000	275220000
Q9UI12	Q9UI12	V-type proton ATPase subunit H	ATP6V1H	1	20	20	55.7	55.882	By MS/MS	By MS/MS	By MS/MS	By MS/MS	By matching	By MS/MS	By MS/MS	By MS/MS	By MS/MS	By MS/MS	1290800000	1388900000	697960000	469100000	55966000	189670000	360350000	83283000	294940000	370550000
Q9UMS4	Q9UMS4	Pre-mRNA-processing factor 19	PRPF19	1	20	20	67.3	55.18	By MS/MS	By MS/MS	By MS/MS	By MS/MS	By MS/MS	By MS/MS	By MS/MS	By MS/MS	By MS/MS	By MS/MS	1166300000	1479900000	886180000	1260200000	1313900000	298020000	0	1660700000	2901600000	145770000
Q9UQ80	Q9UQ80	Proliferation-associated protein 2G4	PA2G4	1	20	20	61.9	43.786	By MS/MS	By MS/MS	By MS/MS	By matching	By MS/MS	By MS/MS	By MS/MS	By MS/MS	By MS/MS	By MS/MS	811060000	796870000	275560000	129800000	192510000	746730000	1233400000	1552900000	959730000	1036000000
Q9Y2D5	Q9Y2D5	A-kinase anchor protein 2	AKAP2	1	20	20	32.9	94.659	By MS/MS	By MS/MS	By MS/MS	By matching				By MS/MS	By MS/MS		864270000	149460000	27978000	24784000	0	0	0	129980000	23795000	0
Q9Y2J2	Q9Y2J2	Band 4.1-like protein 3;Band 4.1-like protein 3, N-terminally processed	EPB41L3	1	20	20	21.7	120.68	By MS/MS	By MS/MS	By MS/MS	By MS/MS	By MS/MS		By MS/MS	By MS/MS	By MS/MS	By MS/MS	720320000	582790000	400470000	629830000	183450000	0	1006300000	106330000	184640000	79060000
Q9Y2J8	Q9Y2J8	Protein-arginine deiminase type-2	PADI2	1	20	20	45.1	75.563		By matching		By matching	By MS/MS	By MS/MS	By MS/MS	By MS/MS	By MS/MS	By MS/MS	0	7366400	0	12580000	615500000	241650000	2786200000	0	318570000	3340700000
Q9Y2W1	Q9Y2W1	Thyroid hormone receptor-associated protein 3	THRAP3	1	20	20	23	108.66	By MS/MS	By MS/MS	By MS/MS	By MS/MS	By MS/MS	By MS/MS		By MS/MS	By MS/MS	By MS/MS	866120000	701420000	638400000	973330000	557850000	490130000	0	830940000	1350400000	166430000
O43491	O43491	Band 4.1-like protein 2	EPB41L2	1	19	14	23.6	112.59	By MS/MS	By MS/MS	By MS/MS	By MS/MS				By MS/MS	By MS/MS		132930000	89571000	49213000	91872000	0	0	0	113420000	127790000	0
O43795	O43795	Unconventional myosin-Ib	MYO1B	1	19	19	23.7	131.98	By MS/MS	By MS/MS	By MS/MS	By matching				By MS/MS	By matching		352330000	400280000	64598000	16568000	0	0	0	82229000	39091000	0
P00338;Q6ZMR3	P00338	L-lactate dehydrogenase A chain	LDHA	2	19	19	72.9	36.688	By MS/MS	By MS/MS	By MS/MS	By MS/MS	By MS/MS	By MS/MS	By MS/MS	By MS/MS	By MS/MS	By MS/MS	5124400000	3933500000	1424300000	1305900000	1709500000	5289600000	4482000000	18491000000	4275000000	3577700000
P00966	P00966	Argininosuccinate synthase	ASS1	1	19	19	59.7	46.53	By MS/MS	By MS/MS	By MS/MS	By MS/MS	By matching	By matching		By MS/MS		By matching	5194700000	3641100000	705910000	1343000000	55332000	104450000	0	299360000	0	46052000
P01008	P01008	Antithrombin-III	SERPINC1	1	19	12	40.1	52.602	By MS/MS	By MS/MS	By MS/MS	By MS/MS	By matching	By matching	By MS/MS	By matching	By matching	By MS/MS	287640000	45832000	57162000	151680000	11350000	30733000	1506100000	0	39913000	1335500000
P02649	P02649	Apolipoprotein E	APOE	1	19	19	61.8	36.154	By MS/MS	By MS/MS	By MS/MS	By MS/MS	By MS/MS	By MS/MS	By MS/MS	By MS/MS	By MS/MS	By MS/MS	446780000	625890000	1097400000	1031200000	598960000	250960000	5682900000	73078000	912850000	6145600000
P04406;O14556	P04406	Glyceraldehyde-3-phosphate dehydrogenase	GAPDH	2	19	19	76.4	36.053	By MS/MS	By MS/MS	By MS/MS	By MS/MS	By MS/MS	By MS/MS	By MS/MS	By MS/MS	By MS/MS	By MS/MS	22970000000	21806000000	7054100000	12096000000	5846200000	25475000000	33479000000	66345000000	21508000000	38108000000
P04839;Q9Y5S8	P04839	Cytochrome b-245 heavy chain	CYBB	2	19	19	37.2	65.335			By MS/MS	By MS/MS	By MS/MS	By MS/MS	By MS/MS	By matching	By MS/MS	By MS/MS	0	0	412700000	31701000	10501000000	5365400000	2616900000	92468000	2956600000	6005200000
P09104;P13929	P09104	Gamma-enolase	ENO2	2	19	16	69.8	47.268	By MS/MS	By MS/MS	By matching	By matching	By matching	By matching	By matching	By MS/MS	By MS/MS	By matching	48299000	121730000	0	0	29893000	0	0	5817000000	77753000	0
P09327	P09327	Villin-1	VIL1	1	19	19	33.6	92.694	By MS/MS	By MS/MS	By MS/MS	By MS/MS		By matching					756800000	400710000	187000000	131980000	0	390500000	0	0	0	0
P09622	P09622	Dihydrolipoyl dehydrogenase, mitochondrial	DLD	1	19	19	55.8	54.177	By MS/MS	By MS/MS	By MS/MS	By MS/MS	By MS/MS	By MS/MS	By matching	By MS/MS	By MS/MS	By MS/MS	6346500000	10133000000	7670900000	4836000000	2386500000	242870000	100730000	3105800000	3981300000	77618000
P10909	P10909	Clusterin;Clusterin beta chain;Clusterin alpha chain	CLU	1	19	19	40.1	52.494	By MS/MS	By MS/MS	By MS/MS	By MS/MS	By MS/MS		By MS/MS	By MS/MS	By MS/MS	By MS/MS	141110000	79339000	553640000	1189600000	418500000	0	8071800000	124800000	1565300000	6262900000
P12109	P12109	Collagen alpha-1(VI) chain	COL6A1	1	19	19	28.3	108.53	By MS/MS	By MS/MS	By MS/MS	By MS/MS	By MS/MS		By MS/MS	By MS/MS	By MS/MS	By MS/MS	192730000	1033200000	639870000	263460000	143440000	0	373670000	241890000	191420000	175060000
P13861	P13861	cAMP-dependent protein kinase type II-alpha regulatory subunit	PRKAR2A	1	19	19	53.7	45.518	By MS/MS	By MS/MS	By MS/MS	By MS/MS	By MS/MS	By MS/MS		By MS/MS	By MS/MS	By MS/MS	616030000	1035000000	212800000	155570000	50512000	22278000	0	796950000	115960000	32576000
P20810	P20810	Calpastatin	CAST	1	19	19	41.9	76.572	By MS/MS	By MS/MS	By MS/MS	By matching	By MS/MS	By MS/MS		By MS/MS	By MS/MS		750850000	549850000	41028000	48894000	61413000	200730000	0	828230000	289270000	0
P23396	P23396	40S ribosomal protein S3	RPS3	1	19	19	80.2	26.688	By MS/MS	By MS/MS	By MS/MS	By MS/MS	By MS/MS	By MS/MS	By MS/MS	By MS/MS	By MS/MS	By MS/MS	1774200000	1705500000	1438000000	1413900000	686550000	1058400000	763940000	1758400000	2616700000	989650000
P24752	P24752	Acetyl-CoA acetyltransferase, mitochondrial	ACAT1	1	19	19	69.3	45.199	By MS/MS	By MS/MS	By MS/MS	By MS/MS	By MS/MS	By MS/MS	By matching	By MS/MS	By MS/MS	By MS/MS	16942000000	25692000000	20079000000	17906000000	3415000000	1232800000	180210000	9064900000	6488400000	488600000
P26641	P26641	Elongation factor 1-gamma	EEF1G	1	19	19	57.4	50.118	By MS/MS	By MS/MS	By MS/MS	By MS/MS	By MS/MS	By MS/MS	By MS/MS	By MS/MS	By MS/MS	By MS/MS	1118000000	1381600000	479030000	390110000	344870000	1376500000	2102400000	1396400000	1282200000	2067100000
P34913	P34913	Bifunctional epoxide hydrolase 2;Cytosolic epoxide hydrolase 2;Lipid-phosphate phosphatase	EPHX2	1	19	19	49.2	62.615	By MS/MS	By MS/MS	By MS/MS	By MS/MS				By MS/MS			500440000	430680000	136740000	232900000	0	0	0	244830000	0	0
P35558	P35558	Phosphoenolpyruvate carboxykinase, cytosolic [GTP]	PCK1	1	19	16	39.5	69.194	By MS/MS	By MS/MS	By matching	By MS/MS			By matching	By matching	By matching		646560000	117220000	17377000	34239000	0	0	636730000	0	0	0
P35998	P35998	26S protease regulatory subunit 7	PSMC2	1	19	19	53.1	48.633	By MS/MS	By MS/MS	By MS/MS	By MS/MS	By MS/MS	By MS/MS	By MS/MS	By MS/MS	By MS/MS	By MS/MS	249650000	458050000	126520000	139880000	143070000	191720000	195150000	370280000	207880000	75204000
P40227;Q92526	P40227	T-complex protein 1 subunit zeta	CCT6A	2	19	19	43.5	58.024	By MS/MS	By MS/MS	By MS/MS	By MS/MS	By MS/MS	By MS/MS	By MS/MS	By MS/MS	By MS/MS	By MS/MS	873190000	846170000	272010000	361660000	386450000	908580000	1341300000	1434100000	864210000	1186200000
P45954	P45954	Short/branched chain specific acyl-CoA dehydrogenase, mitochondrial	ACADSB	1	19	19	56.9	47.485	By MS/MS	By MS/MS	By MS/MS	By MS/MS	By MS/MS			By MS/MS	By MS/MS		4401300000	4618200000	5186000000	3923500000	170270000	0	0	643230000	597330000	0
P51649	P51649	Succinate-semialdehyde dehydrogenase, mitochondrial	ALDH5A1	1	19	19	56.3	57.214	By MS/MS	By MS/MS	By MS/MS	By MS/MS				By MS/MS	By MS/MS		1002300000	1628900000	1600900000	1348200000	0	0	0	437760000	267490000	0
P54920;Q9H115	P54920	Alpha-soluble NSF attachment protein	NAPA	2	19	19	79.3	33.232	By MS/MS	By MS/MS	By MS/MS	By MS/MS	By MS/MS	By MS/MS	By MS/MS	By MS/MS	By MS/MS	By MS/MS	1032800000	934630000	694270000	246970000	528740000	1102700000	1434700000	670710000	1007900000	1223800000
P55809;Q9BYC2	P55809	Succinyl-CoA:3-ketoacid coenzyme A transferase 1, mitochondrial	OXCT1	2	19	19	46.7	56.157	By MS/MS	By MS/MS	By MS/MS	By MS/MS	By MS/MS	By matching		By MS/MS	By MS/MS		475360000	1818800000	1478900000	839830000	525220000	78150000	0	579900000	926380000	0
P60174	P60174	Triosephosphate isomerase	TPI1	1	19	19	77.3	30.791	By MS/MS	By MS/MS	By MS/MS	By MS/MS	By MS/MS	By MS/MS	By MS/MS	By MS/MS	By MS/MS	By MS/MS	10798000000	12394000000	4462800000	3290000000	2192900000	10451000000	5481900000	36818000000	9103600000	5091400000
P62136	P62136	Serine/threonine-protein phosphatase PP1-alpha catalytic subunit	PPP1CA	1	19	7	71.8	37.512	By MS/MS	By MS/MS	By MS/MS	By MS/MS	By MS/MS	By MS/MS	By MS/MS	By MS/MS	By MS/MS	By MS/MS	183760000	232370000	110070000	78463000	193210000	163390000	324850000	375740000	466480000	427520000
P62140	P62140	Serine/threonine-protein phosphatase PP1-beta catalytic subunit	PPP1CB	1	19	19	70.9	37.186	By MS/MS	By MS/MS	By MS/MS	By MS/MS	By MS/MS	By MS/MS	By MS/MS	By MS/MS	By MS/MS	By MS/MS	1969800000	1858200000	748650000	1164500000	763660000	753270000	1651000000	2771100000	2000000000	2326000000
Q01432;P23109	Q01432	AMP deaminase 3	AMPD3	2	19	19	26.7	88.811	By matching	By matching	By matching	By matching	By matching	By MS/MS	By MS/MS	By matching	By MS/MS	By MS/MS	94338000	68631000	92032000	115150000	65022000	106620000	1174100000	83205000	51427000	1867200000
Q04637	Q04637	Eukaryotic translation initiation factor 4 gamma 1	EIF4G1	1	19	19	16.3	175.49	By MS/MS	By MS/MS	By matching	By MS/MS		By matching	By matching	By MS/MS	By MS/MS	By MS/MS	294470000	211370000	58344000	0	0	31457000	48253000	148780000	61182000	73675000
Q07954	Q07954	Prolow-density lipoprotein receptor-related protein 1;Low-density lipoprotein receptor-related protein 1 85 kDa subunit;Low-density lipoprotein receptor-related protein 1 515 kDa subunit;Low-density lipoprotein receptor-related protein 1 intracellular domain	LRP1	1	19	19	5.7	504.6		By matching	By matching	By matching	By matching	By MS/MS		By MS/MS	By MS/MS		0	0	23454000	25247000	0	20661000	0	201680000	224150000	0
Q07955	Q07955	Serine/arginine-rich splicing factor 1	SRSF1	1	19	19	58.1	27.744	By MS/MS	By MS/MS	By MS/MS	By MS/MS	By MS/MS	By MS/MS		By MS/MS	By MS/MS	By MS/MS	1915900000	1485900000	1096100000	2415100000	1784500000	843320000	0	3291600000	2743900000	27845000
Q08477;Q9HCS2;Q9HBI6	Q08477	Docosahexaenoic acid omega-hydroxylase CYP4F3	CYP4F3	3	19	19	41.9	59.846			By MS/MS		By MS/MS	By MS/MS	By MS/MS			By MS/MS	0	0	47179000	0	1132900000	1238600000	326930000	0	0	401950000
Q09028	Q09028	Histone-binding protein RBBP4	RBBP4	1	19	19	68.7	47.655	By MS/MS	By MS/MS	By MS/MS	By MS/MS	By MS/MS	By MS/MS	By MS/MS	By MS/MS	By MS/MS	By MS/MS	818520000	833310000	776200000	964030000	625790000	910850000	204780000	1683400000	1436700000	173020000
Q12797	Q12797	Aspartyl/asparaginyl beta-hydroxylase	ASPH	1	19	19	37.1	85.862	By matching	By MS/MS	By MS/MS	By MS/MS	By matching			By MS/MS	By MS/MS		24392000	311680000	61934000	197240000	25827000	0	0	1121300000	622720000	0
Q14315	Q14315	Filamin-C	FLNC	1	19	6	8.6	291.02	By MS/MS	By MS/MS	By MS/MS	By matching	By MS/MS	By matching	By matching	By MS/MS	By matching	By matching	0	72850000	0	0	122540000	161730000	0	0	0	0
Q14554	Q14554	Protein disulfide-isomerase A5	PDIA5	1	19	19	57.4	59.594	By MS/MS	By MS/MS	By matching	By MS/MS	By MS/MS	By matching		By MS/MS	By MS/MS		756720000	307520000	92323000	45090000	190330000	31606000	0	1304200000	1207300000	0
Q15080	Q15080	Neutrophil cytosol factor 4	NCF4	1	19	19	57.5	39.031			By matching		By MS/MS	By MS/MS	By MS/MS		By MS/MS	By MS/MS	0	0	50245000	0	158370000	420590000	2477000000	0	363240000	2469500000
Q5JTV8	Q5JTV8	Torsin-1A-interacting protein 1	TOR1AIP1	1	19	19	39.1	66.248	By MS/MS	By MS/MS	By MS/MS	By MS/MS	By MS/MS	By MS/MS	By MS/MS	By MS/MS	By MS/MS	By MS/MS	168690000	259940000	989840000	684530000	1939900000	852320000	65207000	788280000	1512800000	418470000
Q92556	Q92556	Engulfment and cell motility protein 1	ELMO1	1	19	19	30.9	83.829		By matching	By MS/MS	By matching	By MS/MS	By MS/MS	By MS/MS	By MS/MS	By MS/MS	By MS/MS	0	14052000	4841600	3980800	388100000	520760000	271930000	6813600	664140000	469830000
Q96AE4	Q96AE4	Far upstream element-binding protein 1	FUBP1	1	19	17	40.8	67.56	By MS/MS	By MS/MS	By MS/MS		By matching	By MS/MS		By MS/MS	By MS/MS	By matching	796610000	528080000	204450000	0	95801000	1318900000	0	673550000	232750000	0
Q96CX2;Q68DU8	Q96CX2	BTB/POZ domain-containing protein KCTD12	KCTD12	2	19	19	61.8	35.7	By MS/MS	By MS/MS	By MS/MS	By MS/MS	By MS/MS	By MS/MS	By MS/MS	By MS/MS	By MS/MS	By MS/MS	283080000	614660000	79215000	56408000	122240000	687630000	187280000	9819400	2789500000	583980000
Q96PK6	Q96PK6	RNA-binding protein 14	RBM14	1	19	19	36	69.491	By MS/MS	By MS/MS	By MS/MS	By MS/MS	By matching	By matching	By MS/MS	By MS/MS	By MS/MS	By MS/MS	712840000	482080000	569230000	993960000	141290000	189010000	212620000	932650000	757640000	373410000
Q99424	Q99424	Peroxisomal acyl-coenzyme A oxidase 2	ACOX2	1	19	19	41.9	76.826	By MS/MS	By MS/MS	By MS/MS	By MS/MS				By matching			473140000	510520000	824940000	388760000	0	0	0	50082000	0	0
Q99536	Q99536	Synaptic vesicle membrane protein VAT-1 homolog	VAT1	1	19	19	68.4	41.92	By MS/MS	By MS/MS	By MS/MS	By MS/MS	By MS/MS	By MS/MS	By MS/MS	By MS/MS	By MS/MS	By MS/MS	1973500000	1709100000	712400000	432110000	1096200000	3370100000	2430800000	1421800000	1043600000	2665400000
Q99623	Q99623	Prohibitin-2	PHB2	1	19	19	69.6	33.296	By MS/MS	By MS/MS	By MS/MS	By MS/MS	By MS/MS	By MS/MS	By MS/MS	By MS/MS	By MS/MS	By MS/MS	6782100000	6678700000	9285700000	8835900000	2674900000	335310000	1062800000	6589400000	6280600000	1655200000
Q9BUJ2	Q9BUJ2	Heterogeneous nuclear ribonucleoprotein U-like protein 1	HNRNPUL1	1	19	19	29.2	95.737	By MS/MS	By MS/MS	By MS/MS	By MS/MS	By MS/MS	By MS/MS	By MS/MS	By MS/MS	By MS/MS	By MS/MS	624630000	564800000	399140000	184780000	169150000	0	749070000	859230000	880950000	627500000
Q9BX66	Q9BX66	Sorbin and SH3 domain-containing protein 1	SORBS1	1	19	18	20.1	142.51	By MS/MS	By MS/MS	By MS/MS	By MS/MS				By MS/MS	By MS/MS		65985000	18256000	76374000	61972000	0	0	0	947530000	19119000	0
Q9NVA2	Q9NVA2	Septin-11	SEPT11	1	19	19	57.6	49.398	By MS/MS	By MS/MS	By MS/MS	By MS/MS		By MS/MS	By MS/MS	By MS/MS	By MS/MS	By MS/MS	1574100000	1487700000	323440000	243090000	0	246120000	196800000	2303100000	730410000	248520000
Q9P2R7	Q9P2R7	Succinyl-CoA ligase [ADP-forming] subunit beta, mitochondrial	SUCLA2	1	19	19	51	50.317	By MS/MS	By MS/MS	By MS/MS	By MS/MS	By MS/MS	By matching		By MS/MS	By MS/MS		2479200000	4764300000	4282000000	2660400000	536830000	208650000	0	1351400000	1013500000	0
Q9UDY2	Q9UDY2	Tight junction protein ZO-2	TJP2	1	19	19	19.1	133.96	By MS/MS	By MS/MS		By MS/MS				By MS/MS			367620000	96391000	0	39610000	0	0	0	107790000	0	0
Q9UEY8	Q9UEY8	Gamma-adducin	ADD3	1	19	19	37.8	79.154	By MS/MS	By MS/MS	By MS/MS	By MS/MS	By MS/MS	By MS/MS	By matching	By MS/MS	By MS/MS	By MS/MS	834450000	730570000	317770000	261660000	78034000	79063000	40763000	617450000	36279000	43564000
Q9UJW2	Q9UJW2	Tubulointerstitial nephritis antigen	TINAG	1	19	19	43.1	54.604		By MS/MS	By MS/MS				By matching			By matching	0	4123800000	909470000	0	0	0	20172000	0	0	28423000
Q9Y305	Q9Y305	Acyl-coenzyme A thioesterase 9, mitochondrial	ACOT9	1	19	19	49.2	49.901	By MS/MS	By MS/MS	By MS/MS	By MS/MS	By MS/MS	By MS/MS		By MS/MS	By MS/MS		360580000	541240000	301240000	496040000	167180000	175700000	0	229100000	905210000	0
O00469	O00469	Procollagen-lysine,2-oxoglutarate 5-dioxygenase 2	PLOD2	1	18	18	31.9	84.685	By matching							By MS/MS	By MS/MS		15516000	0	0	0	0	0	0	1190600000	249130000	0
O43294	O43294	Transforming growth factor beta-1-induced transcript 1 protein	TGFB1I1	1	18	18	64.9	49.814	By MS/MS	By MS/MS	By MS/MS	By MS/MS				By MS/MS	By MS/MS		228040000	577720000	62728000	206460000	0	0	0	948850000	16432000	0
O60568	O60568	Procollagen-lysine,2-oxoglutarate 5-dioxygenase 3	PLOD3	1	18	18	34	84.784	By matching	By MS/MS	By MS/MS	By MS/MS				By MS/MS	By MS/MS		27997000	28658000	16208000	33745000	0	0	0	482210000	355160000	0
O75367	O75367	Core histone macro-H2A.1	H2AFY	1	18	18	53	39.617	By MS/MS	By MS/MS	By MS/MS	By MS/MS	By MS/MS	By MS/MS	By MS/MS	By MS/MS	By MS/MS	By MS/MS	1711900000	2707300000	5469000000	4497800000	8204300000	6346800000	2053600000	1484800000	5204800000	1806600000
O75489	O75489	NADH dehydrogenase [ubiquinone] iron-sulfur protein 3, mitochondrial	NDUFS3	1	18	18	63.3	30.241	By MS/MS	By MS/MS	By MS/MS	By MS/MS	By MS/MS		By MS/MS	By MS/MS	By MS/MS	By MS/MS	2447300000	3003000000	2105900000	2344900000	583570000	0	0	205530000	1030800000	58062000
O94874	O94874	E3 UFM1-protein ligase 1	UFL1	1	18	18	26.8	89.594	By MS/MS	By MS/MS	By MS/MS	By MS/MS	By MS/MS	By MS/MS		By MS/MS	By MS/MS	By matching	279240000	339740000	155610000	119160000	75832000	75132000	0	306760000	191120000	127630000
O94905	O94905	Erlin-2	ERLIN2	1	18	18	72	37.839	By MS/MS	By MS/MS	By MS/MS	By MS/MS	By MS/MS	By matching	By matching	By MS/MS	By MS/MS	By MS/MS	850890000	1445400000	1942000000	2020000000	357530000	59807000	40893000	1449100000	1176300000	70623000
O95352	O95352	Ubiquitin-like modifier-activating enzyme ATG7	ATG7	1	18	18	35.3	77.959	By MS/MS	By matching			By MS/MS	By MS/MS	By MS/MS	By MS/MS	By MS/MS	By MS/MS	28264000	9355700	0	0	0	39722000	835520000	21294000	110260000	464620000
O95954	O95954	Formimidoyltransferase-cyclodeaminase;Glutamate formimidoyltransferase;Formimidoyltetrahydrofolate cyclodeaminase	FTCD	1	18	18	52.7	58.926	By MS/MS	By MS/MS	By MS/MS	By MS/MS					By matching		586050000	493110000	64167000	98117000	0	0	0	0	27099000	0
P00387	P00387	NADH-cytochrome b5 reductase 3;NADH-cytochrome b5 reductase 3 membrane-bound form;NADH-cytochrome b5 reductase 3 soluble form	CYB5R3	1	18	18	69.4	34.234	By MS/MS	By MS/MS	By MS/MS	By MS/MS	By MS/MS	By MS/MS	By MS/MS	By MS/MS	By MS/MS	By MS/MS	1389700000	1985400000	1852300000	3027700000	2339400000	540800000	466180000	4141800000	3540900000	270410000
P00915	P00915	Carbonic anhydrase 1	CA1	1	18	18	92.7	28.87	By MS/MS	By MS/MS	By MS/MS	By MS/MS	By MS/MS	By matching	By MS/MS	By MS/MS	By MS/MS	By MS/MS	110780000	1506000000	119370000	6168200000	144160000	28787000	54120000000	1291800000	265070000	60421000000
P01871;P04220	P01871;P04220	Ig mu chain C region;Ig mu heavy chain disease protein	IGHM	2	18	18	50.6	49.439		By MS/MS	By MS/MS	By MS/MS	By MS/MS	By matching	By MS/MS		By MS/MS	By MS/MS	0	24266000	27249000	19702000	0	7650400	2458000000	0	53007000	3160600000
P03952;P03951	P03952	Plasma kallikrein;Plasma kallikrein heavy chain;Plasma kallikrein light chain	KLKB1	2	18	18	39.2	71.369		By matching	By MS/MS		By MS/MS	By matching	By MS/MS	By MS/MS	By MS/MS	By MS/MS	0	41837000	134690000	0	259640000	144670000	941390000	204830000	647920000	348970000
P04004	P04004	Vitronectin;Vitronectin V65 subunit;Vitronectin V10 subunit;Somatomedin-B	VTN	1	18	18	41.2	54.305	By MS/MS	By MS/MS	By MS/MS	By MS/MS	By MS/MS	By MS/MS	By MS/MS	By MS/MS	By MS/MS	By MS/MS	869080000	766160000	1851300000	3011800000	1495600000	354730000	25342000000	537260000	2224400000	22646000000
P05062	P05062	Fructose-bisphosphate aldolase B	ALDOB	1	18	17	69.5	39.473	By MS/MS	By MS/MS	By MS/MS	By MS/MS			By matching	By matching	By matching	By matching	8491800000	5826400000	4780800000	4465800000	0	0	0	0	0	0
P06753	P06753	Tropomyosin alpha-3 chain	TPM3	1	18	6	39.3	32.95	By MS/MS	By MS/MS	By MS/MS	By MS/MS	By MS/MS	By matching	By matching	By MS/MS	By MS/MS	By matching	1691700000	830020000	561580000	542470000	652970000	0	88404000	1693900000	916700000	0
P07339	P07339	Cathepsin D;Cathepsin D light chain;Cathepsin D heavy chain	CTSD	1	18	18	50.5	44.552	By MS/MS	By MS/MS	By MS/MS	By MS/MS	By MS/MS	By MS/MS	By MS/MS	By MS/MS	By MS/MS	By MS/MS	7654500000	12576000000	6479800000	5076000000	4061800000	2705700000	1715900000	6455800000	12934000000	3120500000
P08621	P08621	U1 small nuclear ribonucleoprotein 70 kDa	SNRNP70	1	18	18	45.5	51.556	By MS/MS	By MS/MS	By MS/MS	By MS/MS	By MS/MS	By MS/MS	By MS/MS	By MS/MS	By MS/MS	By MS/MS	893560000	729940000	696360000	53108000	430700000	727830000	0	1823200000	1132900000	102330000
P09651;Q32P51	P09651;Q32P51	Heterogeneous nuclear ribonucleoprotein A1;Heterogeneous nuclear ribonucleoprotein A1, N-terminally processed;Heterogeneous nuclear ribonucleoprotein A1-like 2	HNRNPA1;HNRNPA1L2	2	18	17	45.2	38.746	By MS/MS	By MS/MS	By MS/MS	By MS/MS	By MS/MS	By MS/MS	By MS/MS	By MS/MS	By MS/MS	By MS/MS	5466500000	4376800000	2098000000	2254800000	2186400000	5418600000	2304600000	10485000000	6388900000	3448500000
P12235	P12235	ADP/ATP translocase 1	SLC25A4	1	18	5	58.4	33.064	By MS/MS	By MS/MS	By MS/MS	By MS/MS	By matching	By matching	By matching	By MS/MS	By MS/MS	By matching	155830000	581980000	1159300000	682320000	0	0	0	337210000	344080000	0
P16219	P16219	Short-chain specific acyl-CoA dehydrogenase, mitochondrial	ACADS	1	18	18	61.2	44.297	By MS/MS	By MS/MS	By MS/MS	By MS/MS	By MS/MS	By MS/MS		By MS/MS	By MS/MS		1870300000	2226700000	2529200000	2208700000	648720000	0	0	2985600000	1747300000	0
P22830	P22830	Ferrochelatase, mitochondrial	FECH	1	18	18	59.8	47.862	By MS/MS	By MS/MS	By MS/MS	By MS/MS	By MS/MS			By MS/MS	By MS/MS		1335200000	2197900000	1375500000	1625500000	51974000	0	0	578930000	886320000	0
P26440	P26440	Isovaleryl-CoA dehydrogenase, mitochondrial	IVD	1	18	18	54.8	46.319	By MS/MS	By MS/MS	By MS/MS	By MS/MS	By MS/MS	By matching	By matching	By MS/MS	By MS/MS		1978700000	3906100000	6317700000	2127200000	217250000	32486000	5790100	1316500000	2726500000	0
P26599	P26599	Polypyrimidine tract-binding protein 1	PTBP1	1	18	18	59.5	57.221	By MS/MS	By MS/MS	By MS/MS	By MS/MS	By MS/MS	By MS/MS	By MS/MS	By MS/MS	By MS/MS	By MS/MS	2974400000	2991300000	835560000	1082700000	626590000	1923300000	1150000000	4111600000	2526200000	1640200000
P27144	P27144	Adenylate kinase 4, mitochondrial	AK4	1	18	18	76.2	25.268	By MS/MS	By MS/MS	By MS/MS	By MS/MS				By MS/MS	By MS/MS		3936800000	5360100000	7297800000	3426900000	0	0	0	3178800000	403710000	0
P28482	P28482	Mitogen-activated protein kinase 1	MAPK1	1	18	18	69.7	41.389	By MS/MS	By MS/MS	By MS/MS			By MS/MS	By MS/MS	By MS/MS	By MS/MS	By MS/MS	531570000	457460000	155760000	0	0	1016600000	1129200000	396640000	661750000	1350300000
P30453;P30457;P16190;P16189;P01891	P30453;P30457;P16190;P16189;P01891	HLA class I histocompatibility antigen, A-34 alpha chain;HLA class I histocompatibility antigen, A-66 alpha chain;HLA class I histocompatibility antigen, A-33 alpha chain;HLA class I histocompatibility antigen, A-31 alpha chain;HLA class I histocompatibility antigen, A-68 alpha chain	HLA-A	5	18	18	58.6	41.054	By MS/MS	By MS/MS	By MS/MS	By MS/MS	By MS/MS	By MS/MS	By MS/MS	By MS/MS	By MS/MS	By MS/MS	786250000	2141000000	1680100000	1530100000	4123000000	2565700000	379950000	3433100000	4096000000	153580000
P30740;O75830	P30740	Leukocyte elastase inhibitor	SERPINB1	2	18	18	53.3	42.741	By MS/MS	By MS/MS	By MS/MS	By MS/MS	By MS/MS	By MS/MS	By MS/MS	By MS/MS	By MS/MS	By MS/MS	642290000	488170000	60128000	39344000	673860000	700240000	1297300000	705220000	951720000	1676200000
P31939	P31939	Bifunctional purine biosynthesis protein PURH;Phosphoribosylaminoimidazolecarboxamide formyltransferase;IMP cyclohydrolase	ATIC	1	18	18	44.8	64.615	By MS/MS	By MS/MS				By MS/MS	By MS/MS	By MS/MS	By MS/MS	By MS/MS	99607000	168930000	0	0	0	0	208670000	288700000	119130000	211930000
P31943	P31943	Heterogeneous nuclear ribonucleoprotein H;Heterogeneous nuclear ribonucleoprotein H, N-terminally processed	HNRNPH1	1	18	18	49.9	49.229	By MS/MS	By MS/MS	By MS/MS	By MS/MS	By MS/MS	By MS/MS	By MS/MS	By MS/MS	By MS/MS	By MS/MS	3734600000	2471900000	2211100000	2794400000	1207500000	2063800000	1220700000	3721900000	4081700000	1495100000
P32121	P32121	Beta-arrestin-2	ARRB2	1	18	18	53.3	46.105		By matching		By matching	By MS/MS	By MS/MS	By MS/MS	By matching	By MS/MS	By MS/MS	0	75811000	0	71235000	355550000	596430000	967660000	22874000	902020000	629970000
P36957	P36957	Dihydrolipoyllysine-residue succinyltransferase component of 2-oxoglutarate dehydrogenase complex, mitochondrial	DLST	1	18	18	43.9	48.755	By MS/MS	By MS/MS	By MS/MS	By MS/MS	By MS/MS	By MS/MS	By MS/MS	By MS/MS	By MS/MS	By MS/MS	2460300000	4973000000	4491400000	6865200000	805570000	160480000	0	2601200000	3709000000	101220000
P38919	P38919	Eukaryotic initiation factor 4A-III;Eukaryotic initiation factor 4A-III, N-terminally processed	EIF4A3	1	18	17	58.4	46.871	By MS/MS	By MS/MS	By MS/MS	By MS/MS	By MS/MS	By MS/MS	By MS/MS	By MS/MS	By MS/MS	By MS/MS	896820000	713100000	739190000	899690000	955010000	218030000	389810000	1394700000	1942700000	722840000
P50416	P50416	Carnitine O-palmitoyltransferase 1, liver isoform	CPT1A	1	18	18	25.7	88.367	By MS/MS	By MS/MS	By MS/MS	By MS/MS	By MS/MS	By matching	By MS/MS	By MS/MS	By MS/MS	By MS/MS	138130000	699500000	552390000	192000000	791190000	322290000	47923000	132270000	536760000	0
P83111	P83111	Serine beta-lactamase-like protein LACTB, mitochondrial	LACTB	1	18	18	46.4	60.693	By MS/MS	By MS/MS	By MS/MS	By MS/MS	By MS/MS			By MS/MS	By MS/MS		413100000	573130000	409800000	511260000	231020000	0	0	446030000	1768800000	0
Q03518	Q03518	Antigen peptide transporter 1	TAP1	1	18	18	36.5	87.217	By matching	By matching			By MS/MS	By MS/MS		By MS/MS	By MS/MS	By MS/MS	4539400	5515400	0	0	260320000	64493000	0	48823000	1739300000	9386100
Q13561	Q13561	Dynactin subunit 2	DCTN2	1	18	18	58.9	44.23	By MS/MS	By MS/MS	By MS/MS	By MS/MS		By MS/MS		By MS/MS	By MS/MS		580870000	579990000	63076000	150790000	0	0	0	976490000	350140000	0
Q15833	Q15833	Syntaxin-binding protein 2	STXBP2	1	18	18	42	66.452	By matching	By MS/MS	By MS/MS	By MS/MS	By MS/MS	By MS/MS	By MS/MS	By MS/MS	By MS/MS	By MS/MS	30516000	131850000	97265000	99065000	262690000	166600000	1399100000	62769000	601330000	1143800000
Q16181;Q6ZU15	Q16181	Septin-7	SEPT7	2	18	18	49	50.679	By MS/MS	By MS/MS	By MS/MS	By MS/MS	By MS/MS	By MS/MS	By MS/MS	By MS/MS	By MS/MS	By MS/MS	1968900000	1679000000	380680000	51214000	66260000	1141800000	342730000	3126300000	624310000	247030000
Q3LXA3	Q3LXA3	Bifunctional ATP-dependent dihydroxyacetone kinase/FAD-AMP lyase (cyclizing);ATP-dependent dihydroxyacetone kinase;FAD-AMP lyase (cyclizing)	DAK	1	18	18	50.4	58.946	By MS/MS	By MS/MS	By MS/MS	By MS/MS			By MS/MS	By MS/MS	By matching	By MS/MS	400920000	563900000	83719000	43843000	0	0	178560000	57850000	23674000	195970000
Q49A26	Q49A26	Putative oxidoreductase GLYR1	GLYR1	1	18	18	46.7	60.556	By MS/MS	By MS/MS	By MS/MS	By MS/MS	By MS/MS	By MS/MS	By MS/MS	By MS/MS	By MS/MS	By matching	315330000	249880000	149210000	240980000	442860000	311930000	0	1104600000	965160000	27892000
Q6IB77	Q6IB77	Glycine N-acyltransferase	GLYAT	1	18	18	86.5	33.924	By MS/MS	By MS/MS	By MS/MS	By MS/MS	By matching			By MS/MS	By MS/MS		2909500000	7246400000	6144200000	3792200000	61392000	0	0	677070000	27975000	0
Q6PI48	Q6PI48	Aspartate--tRNA ligase, mitochondrial	DARS2	1	18	18	40.6	73.562	By MS/MS	By MS/MS	By MS/MS	By MS/MS	By MS/MS			By MS/MS	By MS/MS		368000000	620820000	665010000	363910000	133320000	0	0	221640000	324870000	0
Q7L5N7	Q7L5N7	Lysophosphatidylcholine acyltransferase 2	LPCAT2	1	18	18	41.9	60.207		By MS/MS	By MS/MS	By MS/MS	By MS/MS	By MS/MS	By MS/MS		By MS/MS	By MS/MS	0	64034000	48654000	10425000	1086400000	145570000	199220000	0	824510000	249480000
Q8NBJ5	Q8NBJ5	Procollagen galactosyltransferase 1	COLGALT1	1	18	18	32.2	71.635	By matching	By MS/MS	By matching	By MS/MS	By matching	By matching		By MS/MS	By MS/MS	By matching	48833000	6616600	61415000	98628000	17137000	56935000	0	475730000	1248300000	17700000
Q92973	Q92973	Transportin-1	TNPO1	1	18	18	28.7	102.35	By MS/MS	By MS/MS	By matching		By MS/MS	By MS/MS	By MS/MS	By MS/MS	By MS/MS	By MS/MS	216930000	304320000	102390000	0	55121000	150250000	267370000	79244000	108980000	187530000
Q96HC4	Q96HC4	PDZ and LIM domain protein 5	PDLIM5	1	18	18	41.8	63.944	By MS/MS	By MS/MS		By MS/MS	By matching	By MS/MS	By MS/MS	By MS/MS	By MS/MS		1344800000	568460000	0	125480000	39976000	89525000	0	1596200000	72759000	0
Q96HY7	Q96HY7	Probable 2-oxoglutarate dehydrogenase E1 component DHKTD1, mitochondrial	DHTKD1	1	18	18	33	103.08	By MS/MS	By MS/MS	By MS/MS	By MS/MS			By matching	By MS/MS	By MS/MS		306780000	715340000	325130000	407070000	0	0	66357000	246940000	125370000	0
Q96RP9	Q96RP9	Elongation factor G, mitochondrial	GFM1	1	18	18	29.7	83.471	By MS/MS	By MS/MS	By MS/MS	By MS/MS				By MS/MS	By MS/MS		238850000	381250000	414450000	456820000	0	0	0	209210000	148920000	0
Q9BWM7	Q9BWM7	Sideroflexin-3	SFXN3	1	18	18	67.3	35.503	By MS/MS	By MS/MS	By MS/MS	By MS/MS	By MS/MS	By MS/MS	By MS/MS	By MS/MS	By MS/MS		428350000	928630000	732610000	614090000	582880000	184000000	62014000	1230100000	1152500000	0
Q9BXP5	Q9BXP5	Serrate RNA effector molecule homolog	SRRT	1	18	18	22.7	100.67	By MS/MS	By MS/MS	By MS/MS	By MS/MS	By MS/MS	By MS/MS	By MS/MS	By MS/MS	By MS/MS	By MS/MS	496670000	322120000	338400000	288000000	399800000	399410000	72597000	778720000	319910000	127360000
Q9H6R3;REV__Q9NYC9	Q9H6R3	Acyl-CoA synthetase short-chain family member 3, mitochondrial	ACSS3	2	18	18	37.6	74.777	By MS/MS	By MS/MS	By MS/MS	By MS/MS							319520000	897940000	753660000	289110000	0	0	0	0	0	0
Q9H845	Q9H845	Acyl-CoA dehydrogenase family member 9, mitochondrial	ACAD9	1	18	18	35.7	68.76	By MS/MS	By MS/MS	By MS/MS	By MS/MS	By MS/MS	By matching	By matching	By MS/MS	By MS/MS		611620000	683940000	858940000	321190000	80958000	238710000	156590000	488720000	617710000	0
Q9NUB1	Q9NUB1	Acetyl-coenzyme A synthetase 2-like, mitochondrial	ACSS1	1	18	18	39	74.856	By MS/MS	By MS/MS	By MS/MS	By MS/MS	By matching			By MS/MS	By MS/MS		381030000	1320400000	1088200000	616750000	74552000	0	0	146270000	263960000	0
Q9UIJ7	Q9UIJ7	GTP:AMP phosphotransferase AK3, mitochondrial	AK3	1	18	18	78	25.565	By MS/MS	By MS/MS	By MS/MS	By MS/MS	By MS/MS	By MS/MS		By MS/MS	By MS/MS		1986900000	2674400000	2154800000	2331500000	792750000	0	0	1042100000	1087100000	0
Q9UQ35	Q9UQ35	Serine/arginine repetitive matrix protein 2	SRRM2	1	18	18	10.3	299.61	By MS/MS	By MS/MS	By MS/MS	By MS/MS	By MS/MS			By MS/MS	By MS/MS		83657000	91733000	139900000	68094000	66605000	0	0	273950000	793120000	0
Q9Y2X3;REV__Q9Y2X3	Q9Y2X3	Nucleolar protein 58	NOP58	2	18	18	43.5	59.578	By MS/MS	By MS/MS	By MS/MS	By MS/MS	By MS/MS	By MS/MS	By MS/MS	By MS/MS	By MS/MS	By MS/MS	502780000	307690000	674670000	232550000	1242500000	436420000	97075000	821900000	1209400000	157770000
Q9Y4F1	Q9Y4F1	FERM, RhoGEF and pleckstrin domain-containing protein 1	FARP1	1	18	18	25	118.63	By MS/MS	By MS/MS	By MS/MS	By MS/MS				By MS/MS	By matching	By matching	436820000	734190000	144850000	218540000	0	0	0	227870000	18127000	0
Q9Y4W6	Q9Y4W6	AFG3-like protein 2	AFG3L2	1	18	18	25.2	88.583		By MS/MS	By MS/MS	By MS/MS	By matching		By matching	By MS/MS	By MS/MS	By matching	0	519790000	990060000	607320000	293250000	0	625720000	362300000	581430000	429970000
A0FGR8	A0FGR8	Extended synaptotagmin-2	ESYT2	1	17	17	25.1	102.36	By MS/MS	By MS/MS	By MS/MS	By MS/MS	By MS/MS	By MS/MS		By MS/MS	By MS/MS	By matching	61825000	326190000	100890000	103790000	224170000	380460000	0	348760000	76294000	12252000
O00151	O00151	PDZ and LIM domain protein 1	PDLIM1	1	17	17	82.7	36.071	By MS/MS	By MS/MS	By MS/MS	By MS/MS	By MS/MS	By MS/MS	By matching	By MS/MS	By MS/MS	By matching	759380000	415680000	59139000	32541000	61196000	36236000	26475000	4986800000	34333000	21571000
O00299	O00299	Chloride intracellular channel protein 1	CLIC1	1	17	17	84.6	26.922	By MS/MS	By MS/MS	By MS/MS	By MS/MS	By MS/MS	By MS/MS	By MS/MS	By MS/MS	By MS/MS	By MS/MS	1745600000	1889000000	632190000	781360000	1501400000	5425000000	7822700000	2777900000	2343900000	7694300000
O15382	O15382	Branched-chain-amino-acid aminotransferase, mitochondrial	BCAT2	1	17	17	51.5	44.287	By MS/MS	By MS/MS	By MS/MS	By MS/MS	By MS/MS	By MS/MS		By MS/MS	By MS/MS		675150000	1239100000	872950000	1017000000	123060000	18094000	0	585450000	498040000	0
O60664	O60664	Perilipin-3	PLIN3	1	17	17	63.1	47.074	By MS/MS	By MS/MS	By MS/MS	By MS/MS		By matching	By MS/MS	By MS/MS	By MS/MS		658240000	140330000	16195000	13518000	0	41867000	206090000	1443600000	539310000	0
O75746	O75746	Calcium-binding mitochondrial carrier protein Aralar1	SLC25A12	1	17	11	32.6	74.761	By MS/MS	By MS/MS	By MS/MS	By MS/MS	By MS/MS	By MS/MS		By MS/MS	By MS/MS		36713000	228310000	266160000	210710000	218370000	48185000	0	135470000	274730000	0
O75874	O75874	Isocitrate dehydrogenase [NADP] cytoplasmic	IDH1	1	17	15	50.7	46.659	By MS/MS	By MS/MS	By MS/MS	By MS/MS	By matching	By MS/MS	By MS/MS	By MS/MS	By MS/MS	By MS/MS	337260000	733370000	517480000	57586000	59111000	639240000	223680000	690150000	435530000	338400000
O94832	O94832	Unconventional myosin-Id	MYO1D	1	17	16	21.9	116.2	By MS/MS	By MS/MS	By matching	By MS/MS	By matching	By matching		By MS/MS	By matching		186370000	160900000	117810000	88836000	0	109160000	0	84757000	55551000	0
P00738;P00739	P00738;P00739	Haptoglobin;Haptoglobin alpha chain;Haptoglobin beta chain;Haptoglobin-related protein	HP;HPR	2	17	17	47.3	45.205			By MS/MS	By MS/MS	By MS/MS	By MS/MS	By MS/MS	By matching	By MS/MS	By MS/MS	0	0	255670000	71353000	2102800000	5486200000	2338800000	24265000	909350000	4925900000
P04844	P04844	Dolichyl-diphosphooligosaccharide--protein glycosyltransferase subunit 2	RPN2	1	17	17	40.7	69.283	By MS/MS	By MS/MS	By MS/MS	By MS/MS	By MS/MS	By MS/MS	By MS/MS	By MS/MS	By MS/MS	By MS/MS	115020000	622770000	784870000	505440000	379220000	169340000	270270000	1044300000	2194500000	756000000
P05141	P05141	ADP/ATP translocase 2;ADP/ATP translocase 2, N-terminally processed	SLC25A5	1	17	5	48.3	32.852	By MS/MS	By MS/MS	By MS/MS	By MS/MS	By MS/MS	By MS/MS	By matching	By MS/MS	By MS/MS	By MS/MS	888330000	1446200000	2457700000	1721800000	706250000	199330000	0	489160000	1113600000	52139000
P05455	P05455	Lupus La protein	SSB	1	17	17	46.3	46.836	By MS/MS	By MS/MS	By MS/MS	By MS/MS		By MS/MS	By matching	By MS/MS	By MS/MS	By MS/MS	766200000	738320000	209350000	128080000	0	681790000	47965000	1928800000	859270000	225390000
P07195;P07864	P07195	L-lactate dehydrogenase B chain	LDHB	2	17	16	59	36.638	By MS/MS	By MS/MS	By MS/MS	By MS/MS	By MS/MS	By MS/MS	By MS/MS	By MS/MS	By MS/MS	By MS/MS	6563900000	7703500000	2306300000	2637800000	1226200000	4807500000	1118500000	2980600000	1156000000	772970000
P08631;Q9H6Q3	P08631	Tyrosine-protein kinase HCK	HCK	2	17	17	39	59.599	By MS/MS	By MS/MS	By MS/MS	By matching	By MS/MS	By MS/MS	By MS/MS	By MS/MS	By MS/MS	By MS/MS	19131000	19923000	26223000	54760000	1001900000	735990000	133860000	0	650800000	1156800000
P09110	P09110	3-ketoacyl-CoA thiolase, peroxisomal	ACAA1	1	17	17	63.9	44.292	By MS/MS	By MS/MS	By MS/MS	By MS/MS	By MS/MS	By matching	By matching	By MS/MS	By MS/MS	By MS/MS	3412900000	4379800000	4762700000	4833100000	54294000	38912000	9264500	443300000	1003800000	43675000
P12277;P06732	P12277	Creatine kinase B-type	CKB	2	17	17	66.7	42.644	By MS/MS	By MS/MS	By MS/MS	By MS/MS				By MS/MS	By MS/MS		1122700000	2425200000	175270000	39440000	0	0	0	1425200000	55128000	0
P12694	P12694	2-oxoisovalerate dehydrogenase subunit alpha, mitochondrial	BCKDHA	1	17	17	50.8	50.47	By MS/MS	By MS/MS	By MS/MS	By MS/MS	By matching	By matching		By MS/MS	By MS/MS		652410000	1734100000	1879900000	831960000	54845000	161260000	0	338110000	688390000	0
P13804	P13804	Electron transfer flavoprotein subunit alpha, mitochondrial	ETFA	1	17	17	70.3	35.079	By MS/MS	By MS/MS	By MS/MS	By MS/MS	By MS/MS	By matching	By matching	By MS/MS	By MS/MS	By MS/MS	4320200000	9599000000	9819100000	6392000000	1523500000	1375500	15674000	3262700000	3532700000	190260000
P17480	P17480	Nucleolar transcription factor 1	UBTF	1	17	17	28.1	89.405	By MS/MS	By MS/MS	By MS/MS	By MS/MS	By MS/MS	By MS/MS		By MS/MS	By MS/MS		189860000	102920000	284070000	234610000	437440000	311860000	0	223270000	454570000	0
P23141;Q9UKY3	P23141	Liver carboxylesterase 1	CES1	2	17	17	38.3	62.52	By MS/MS	By MS/MS	By MS/MS	By MS/MS	By MS/MS	By MS/MS			By MS/MS	By matching	48578000	65705000	115360000	113790000	992960000	121720000	0	0	654640000	30572000
P23526	P23526	Adenosylhomocysteinase	AHCY	1	17	17	42.6	47.716	By MS/MS	By MS/MS	By MS/MS	By MS/MS		By MS/MS	By MS/MS	By MS/MS	By MS/MS	By MS/MS	1088500000	868700000	495940000	120380000	0	470040000	1932100000	583000000	956580000	1532500000
P30084	P30084	Enoyl-CoA hydratase, mitochondrial	ECHS1	1	17	17	69.3	31.387	By MS/MS	By MS/MS	By MS/MS	By MS/MS	By MS/MS	By MS/MS	By MS/MS	By MS/MS	By MS/MS	By MS/MS	20775000000	23713000000	24000000000	17281000000	2613800000	755280000	173650000	6829200000	5438700000	346020000
P30462;P03989	P30462	HLA class I histocompatibility antigen, B-14 alpha chain	HLA-B	2	17	11	56.6	40.358	By MS/MS	By MS/MS	By MS/MS	By MS/MS	By MS/MS	By MS/MS	By MS/MS	By MS/MS	By MS/MS	By MS/MS	575990000	893220000	1182900000	1083400000	3693400000	772340000	120810000	1539100000	2900100000	221960000
P33241	P33241	Lymphocyte-specific protein 1	LSP1	1	17	17	68.4	37.191			By MS/MS	By MS/MS	By MS/MS	By MS/MS		By MS/MS	By MS/MS	By MS/MS	0	0	1325700000	466700000	4770600000	4088200000	0	0	3165300000	256140000
P35237	P35237	Serpin B6	SERPINB6	1	17	17	57.7	42.621	By MS/MS	By MS/MS	By matching	By MS/MS			By matching	By MS/MS	By MS/MS		391010000	458250000	104020000	14524000	0	0	23786000	1220700000	140770000	0
P35658	P35658	Nuclear pore complex protein Nup214	NUP214	1	17	17	15.2	213.62	By matching	By MS/MS	By matching	By MS/MS	By MS/MS	By matching		By MS/MS	By MS/MS		6818900	23559000	18815000	31020000	16412000	8998700	0	93666000	194790000	0
P37802	P37802	Transgelin-2	TAGLN2	1	17	17	89.9	22.391	By MS/MS	By MS/MS	By MS/MS	By MS/MS	By MS/MS	By MS/MS	By MS/MS	By MS/MS	By MS/MS	By MS/MS	3935000000	2590300000	164350000	278960000	723150000	3487800000	2571000000	7482100000	1679500000	2254800000
P38117	P38117	Electron transfer flavoprotein subunit beta	ETFB	1	17	17	72.5	27.843	By MS/MS	By MS/MS	By MS/MS	By MS/MS	By MS/MS		By MS/MS	By MS/MS	By MS/MS	By MS/MS	2987000000	4954100000	5213300000	5668600000	506380000	0	0	1747200000	3916100000	97475000
P49959	P49959	Double-strand break repair protein MRE11A	MRE11A	1	17	17	27.7	80.592	By MS/MS	By MS/MS	By MS/MS	By MS/MS	By matching	By matching		By MS/MS	By MS/MS		165220000	199270000	143820000	82487000	75143000	50338000	0	307490000	131140000	0
P50895	P50895	Basal cell adhesion molecule	BCAM	1	17	17	43.5	67.404	By MS/MS	By MS/MS	By MS/MS	By MS/MS			By matching	By MS/MS			109120000	704730000	724790000	539000000	0	0	48957000	389820000	0	0
P50991	P50991	T-complex protein 1 subunit delta	CCT4	1	17	17	41.7	57.924	By MS/MS	By MS/MS	By MS/MS	By MS/MS	By MS/MS	By MS/MS	By MS/MS	By MS/MS	By MS/MS	By MS/MS	894550000	1004100000	406720000	33903000	70539000	388240000	1793200000	1016000000	675280000	1618700000
P51648;P48448;P30838	P51648	Fatty aldehyde dehydrogenase	ALDH3A2	3	17	17	35.5	54.847	By MS/MS	By MS/MS	By MS/MS	By MS/MS	By matching	By matching		By MS/MS	By MS/MS		664270000	1481800000	2461600000	2274600000	27723000	50632000	0	338540000	305160000	0
P52597	P52597	Heterogeneous nuclear ribonucleoprotein F;Heterogeneous nuclear ribonucleoprotein F, N-terminally processed	HNRNPF	1	17	15	61.9	45.671	By MS/MS	By MS/MS	By MS/MS	By MS/MS	By MS/MS	By MS/MS	By MS/MS	By MS/MS	By MS/MS	By MS/MS	828930000	801840000	756780000	616040000	283660000	1511000000	285670000	1230300000	1262900000	563310000
P53004	P53004	Biliverdin reductase A	BLVRA	1	17	17	59.1	33.428	By MS/MS	By MS/MS	By matching	By MS/MS	By matching	By MS/MS	By MS/MS	By MS/MS	By MS/MS	By MS/MS	36244000	53184000	19117000	0	18007000	128420000	2029400000	86659000	263570000	831200000
P54819	P54819	Adenylate kinase 2, mitochondrial;Adenylate kinase 2, mitochondrial, N-terminally processed	AK2	1	17	17	73.2	26.477	By MS/MS	By MS/MS	By MS/MS	By MS/MS	By MS/MS	By MS/MS		By MS/MS	By MS/MS	By MS/MS	3064000000	3417800000	3271400000	3111500000	2768900000	1881600000	0	3119800000	3183600000	40691000
P57737	P57737	Coronin-7	CORO7	1	17	17	33.2	100.6	By MS/MS	By MS/MS	By MS/MS		By MS/MS	By MS/MS	By MS/MS	By MS/MS	By MS/MS	By MS/MS	40904000	57035000	98915000	0	31971000	110920000	437910000	29507000	718790000	351800000
P61160	P61160	Actin-related protein 2	ACTR2	1	17	17	51	44.76	By MS/MS	By MS/MS	By MS/MS	By MS/MS	By MS/MS	By MS/MS	By MS/MS	By MS/MS	By MS/MS	By MS/MS	1782300000	1713800000	1249600000	1776700000	3335600000	2366900000	4335000000	1657700000	3057800000	6138600000
Q00341	Q00341	Vigilin	HDLBP	1	17	17	17.9	141.45	By MS/MS	By MS/MS	By matching	By MS/MS		By MS/MS		By MS/MS	By MS/MS		55590000	90627000	16649000	31240000	0	0	0	480200000	81511000	0
Q06323	Q06323	Proteasome activator complex subunit 1	PSME1	1	17	17	75.1	28.723	By MS/MS	By MS/MS	By MS/MS	By MS/MS	By MS/MS	By MS/MS	By MS/MS	By MS/MS	By MS/MS	By MS/MS	904870000	955210000	488080000	44520000	387610000	3237000000	2331400000	1253500000	1205400000	2815500000
Q0VD83	Q0VD83	Apolipoprotein B receptor	APOBR	1	17	17	26.9	114.87		By matching	By MS/MS	By matching	By MS/MS	By MS/MS	By matching	By matching	By MS/MS	By matching	0	101500000	28727000	18800000	258530000	1756300000	173010000	82093000	1114300000	161490000
Q13596	Q13596	Sorting nexin-1	SNX1	1	17	17	38.7	59.069	By MS/MS	By MS/MS	By MS/MS		By matching	By MS/MS	By MS/MS	By MS/MS	By MS/MS	By matching	252480000	235380000	199030000	0	48205000	92912000	162800000	330600000	129320000	111020000
Q14240	Q14240	Eukaryotic initiation factor 4A-II;Eukaryotic initiation factor 4A-II, N-terminally processed	EIF4A2	1	17	6	42	46.402	By MS/MS	By MS/MS	By MS/MS	By matching	By matching	By matching	By matching	By MS/MS	By MS/MS	By MS/MS	101050000	80240000	0	0	0	0	209290000	0	92737000	0
Q14258	Q14258	E3 ubiquitin/ISG15 ligase TRIM25	TRIM25	1	17	17	40.8	70.973	By MS/MS	By MS/MS	By MS/MS	By MS/MS	By MS/MS	By MS/MS	By matching	By MS/MS	By MS/MS	By MS/MS	268300000	174600000	55175000	80773000	176950000	293870000	65895000	263000000	156850000	109760000
Q15084	Q15084	Protein disulfide-isomerase A6	PDIA6	1	17	17	56.1	48.121	By MS/MS	By MS/MS	By MS/MS	By MS/MS	By MS/MS	By MS/MS	By MS/MS	By MS/MS	By MS/MS	By MS/MS	2986100000	3193500000	3236000000	3853400000	3402600000	1095900000	141840000	5744300000	7502600000	885580000
Q15599	Q15599	Na(+)/H(+) exchange regulatory cofactor NHE-RF2	SLC9A3R2	1	17	17	68	37.413	By MS/MS	By MS/MS	By matching	By MS/MS				By MS/MS	By MS/MS		1491300000	698300000	108970000	252190000	0	0	0	904220000	78673000	0
Q16698	Q16698	2,4-dienoyl-CoA reductase, mitochondrial	DECR1	1	17	17	61.2	36.067	By MS/MS	By MS/MS	By MS/MS	By MS/MS	By MS/MS	By MS/MS	By MS/MS	By MS/MS	By MS/MS	By MS/MS	5911000000	10905000000	10308000000	6653000000	4181100000	633260000	55021000	3450100000	4345100000	134490000
Q53FZ2	Q53FZ2	Acyl-coenzyme A synthetase ACSM3, mitochondrial	ACSM3	1	17	17	43.2	66.152	By MS/MS	By MS/MS	By MS/MS	By MS/MS				By matching			706400000	972480000	394970000	212050000	0	0	0	19573000	0	0
Q6DD88	Q6DD88	Atlastin-3	ATL3	1	17	17	42.9	60.541	By MS/MS	By MS/MS	By MS/MS	By MS/MS	By MS/MS	By MS/MS	By MS/MS	By MS/MS	By MS/MS	By MS/MS	280510000	324320000	158500000	335180000	1373200000	823420000	137290000	636760000	938030000	73470000
Q7L014	Q7L014	Probable ATP-dependent RNA helicase DDX46	DDX46	1	17	16	18.8	117.36	By MS/MS	By MS/MS	By matching	By MS/MS	By matching	By matching		By MS/MS	By MS/MS	By MS/MS	75396000	13920000	7483800	4133000	0	0	0	309920000	94641000	0
Q93088	Q93088	Betaine--homocysteine S-methyltransferase 1	BHMT	1	17	17	59.1	44.998	By MS/MS	By MS/MS	By MS/MS	By MS/MS				By MS/MS	By matching		1929200000	1882600000	1383300000	1015900000	0	0	0	1819600000	12509000	0
Q9BPW8	Q9BPW8	Protein NipSnap homolog 1	NIPSNAP1	1	17	17	65.1	33.31	By MS/MS	By MS/MS	By MS/MS	By MS/MS	By MS/MS	By MS/MS		By MS/MS	By MS/MS		2130100000	4939000000	4124500000	2285800000	745500000	152220000	0	2392600000	1333000000	0
Q9BUQ8	Q9BUQ8	Probable ATP-dependent RNA helicase DDX23	DDX23	1	17	17	25.2	95.581	By MS/MS	By MS/MS	By MS/MS	By MS/MS		By matching		By MS/MS	By MS/MS	By matching	39026000	39416000	18663000	53602000	0	38806000	0	552300000	193500000	38178000
Q9H2U2	Q9H2U2	Inorganic pyrophosphatase 2, mitochondrial	PPA2	1	17	17	65.9	37.92	By MS/MS	By MS/MS	By MS/MS	By MS/MS	By MS/MS	By MS/MS	By MS/MS	By MS/MS	By MS/MS	By MS/MS	3051100000	4569000000	3735700000	3909800000	1761000000	305600000	138620000	3129300000	2707300000	330900000
Q9H307	Q9H307	Pinin	PNN	1	17	17	26.2	81.613	By MS/MS	By MS/MS	By MS/MS	By MS/MS	By MS/MS	By MS/MS	By matching	By MS/MS	By MS/MS	By matching	160820000	301580000	273550000	55326000	189450000	244510000	101620000	339060000	646650000	26725000
Q9NNW7	Q9NNW7	Thioredoxin reductase 2, mitochondrial	TXNRD2	1	17	17	53.4	56.506	By MS/MS	By MS/MS	By MS/MS	By MS/MS	By MS/MS	By MS/MS		By MS/MS	By MS/MS		751410000	1202100000	1704200000	1031300000	598000000	229810000	0	572330000	960530000	0
Q9UNM6	Q9UNM6	26S proteasome non-ATPase regulatory subunit 13	PSMD13	1	17	17	55.9	42.945	By MS/MS	By MS/MS	By MS/MS	By MS/MS	By MS/MS	By MS/MS	By MS/MS	By MS/MS	By MS/MS	By MS/MS	232340000	350590000	53615000	50380000	31612000	20798000	459730000	116560000	177480000	484010000
Q9Y265	Q9Y265	RuvB-like 1	RUVBL1	1	17	17	53.5	50.227	By MS/MS	By MS/MS	By MS/MS	By MS/MS	By MS/MS	By MS/MS	By MS/MS	By MS/MS	By MS/MS	By MS/MS	505040000	484280000	411500000	507440000	104880000	116420000	485620000	806940000	980270000	583350000
A1L0T0	A1L0T0	Acetolactate synthase-like protein	ILVBL	1	16	16	39.9	67.867	By MS/MS	By MS/MS	By MS/MS	By MS/MS	By MS/MS		By matching	By MS/MS	By MS/MS		481030000	565260000	334370000	399460000	144540000	0	18093000	641710000	496830000	0
O00423;Q6ZMW3	O00423	Echinoderm microtubule-associated protein-like 1	EML1	2	16	16	25.5	89.86	By MS/MS	By MS/MS						By MS/MS		By matching	111470000	272750000	0	0	0	0	0	192840000	0	82451000
O15031;Q9Y4D7	O15031	Plexin-B2	PLXNB2	2	16	16	12.5	205.12	By MS/MS	By MS/MS	By MS/MS		By MS/MS			By MS/MS	By MS/MS		29620000	71723000	118830000	0	27193000	0	0	186830000	139650000	0
O43615	O43615	Mitochondrial import inner membrane translocase subunit TIM44	TIMM44	1	16	16	39.6	51.355	By MS/MS	By MS/MS	By MS/MS	By MS/MS	By matching	By matching		By MS/MS	By MS/MS		43719000	340890000	190260000	44390000	47727000	14032000	0	488590000	51334000	0
O43837	O43837	Isocitrate dehydrogenase [NAD] subunit beta, mitochondrial	IDH3B	1	16	16	54.5	42.183	By MS/MS	By MS/MS	By MS/MS	By MS/MS	By MS/MS	By matching	By matching	By MS/MS	By MS/MS	By matching	267580000	1340000000	904140000	573230000	278850000	37156000	664190000	474220000	1161100000	47629000
O43852	O43852	Calumenin	CALU	1	16	16	64.8	37.106	By MS/MS	By MS/MS	By MS/MS	By MS/MS	By MS/MS	By MS/MS		By MS/MS	By MS/MS		1026000000	943510000	1006800000	1470100000	60646000	95123000	0	2921600000	1749700000	0
O75475	O75475	PC4 and SFRS1-interacting protein	PSIP1	1	16	15	31.1	60.103	By MS/MS	By MS/MS	By MS/MS	By MS/MS	By MS/MS	By MS/MS		By MS/MS	By MS/MS	By MS/MS	323730000	258190000	254660000	305380000	839590000	175770000	0	252960000	415370000	0
O94760	O94760	N(G),N(G)-dimethylarginine dimethylaminohydrolase 1	DDAH1	1	16	16	80	31.121	By MS/MS	By MS/MS	By MS/MS	By MS/MS				By MS/MS			1020800000	1403600000	130850000	57381000	0	0	0	1320900000	0	0
P00491	P00491	Purine nucleoside phosphorylase	PNP	1	16	16	75.1	32.118	By MS/MS	By MS/MS	By MS/MS	By MS/MS	By MS/MS	By MS/MS	By MS/MS	By MS/MS	By MS/MS	By MS/MS	976090000	1032700000	395070000	301500000	186820000	1183500000	172720000	1202300000	351140000	222200000
P00736	P00736	Complement C1r subcomponent;Complement C1r subcomponent heavy chain;Complement C1r subcomponent light chain	C1R	1	16	16	29.2	80.118				By matching			By MS/MS	By matching	By MS/MS	By MS/MS	0	0	0	9778300	0	0	1267700000	15208000	181070000	1431100000
P02511	P02511	Alpha-crystallin B chain	CRYAB	1	16	16	93.7	20.159	By MS/MS	By MS/MS	By MS/MS	By MS/MS		By matching		By MS/MS	By MS/MS		8923900000	4998200000	7456500000	14427000000	0	398090000	0	36346000000	3496300000	0
P07602	P07602	Prosaposin;Saposin-A;Saposin-B-Val;Saposin-B;Saposin-C;Saposin-D	PSAP	1	16	16	33.2	58.112	By MS/MS	By MS/MS	By MS/MS	By MS/MS	By MS/MS	By MS/MS	By MS/MS	By MS/MS	By MS/MS	By MS/MS	3775500000	3943000000	3843000000	5946500000	7107200000	4753800000	421610000	4005200000	8368800000	1724400000
P07686	P07686	Beta-hexosaminidase subunit beta;Beta-hexosaminidase subunit beta chain B;Beta-hexosaminidase subunit beta chain A	HEXB	1	16	16	36.5	63.111	By MS/MS	By MS/MS	By MS/MS	By MS/MS	By MS/MS	By MS/MS	By MS/MS	By MS/MS	By MS/MS	By MS/MS	418090000	613840000	232160000	472860000	1637000000	678310000	57156000	657820000	2603800000	25998000
P08195	P08195	4F2 cell-surface antigen heavy chain	SLC3A2	1	16	16	34	67.993	By MS/MS	By MS/MS	By MS/MS	By MS/MS	By MS/MS	By matching	By matching	By MS/MS	By MS/MS		447870000	947190000	1233300000	337880000	105670000	22957000	64888000	15517000	178450000	0
P13807;P54840	P13807	Glycogen [starch] synthase, muscle	GYS1	2	16	16	31.6	83.785		By matching			By MS/MS	By MS/MS	By MS/MS	By MS/MS	By MS/MS	By MS/MS	0	11953000	0	0	58510000	207420000	791530000	1550100000	71986000	834420000
P17174	P17174	Aspartate aminotransferase, cytoplasmic	GOT1	1	16	16	56.4	46.247	By MS/MS	By MS/MS	By MS/MS					By MS/MS	By MS/MS		892890000	1439200000	27915000	0	0	0	0	555740000	42362000	0
P17213	P17213	Bactericidal permeability-increasing protein	BPI	1	16	16	53.6	53.899	By matching		By MS/MS	By MS/MS	By MS/MS	By MS/MS	By MS/MS	By MS/MS	By MS/MS	By MS/MS	106640000	0	1004400000	19733000	9292800000	8887600000	2280500000	19407000	986360000	3613100000
P17980	P17980	26S protease regulatory subunit 6A	PSMC3	1	16	16	46.7	49.203	By MS/MS	By MS/MS	By MS/MS	By MS/MS	By MS/MS	By MS/MS	By MS/MS	By MS/MS	By MS/MS	By MS/MS	224380000	266770000	151080000	60967000	28250000	149080000	14493000	504480000	256970000	53408000
P19440;A6NGU5;P36268;Q14390;B5MD39;Q9BX51	P19440;A6NGU5;P36268	Gamma-glutamyltranspeptidase 1;Gamma-glutamyltranspeptidase 1 heavy chain;Gamma-glutamyltranspeptidase 1 light chain;Putative gamma-glutamyltranspeptidase 3;Putative gamma-glutamyltranspeptidase 3 heavy chain;Putative gamma-glutamyltranspeptidase 3 light chain;Inactive gamma-glutamyltranspeptidase 2	GGT1;GGT3P;GGT2	6	16	16	36.4	61.409	By MS/MS	By MS/MS	By MS/MS	By MS/MS				By MS/MS	By MS/MS	By matching	572700000	1181600000	1467700000	540320000	0	0	0	567000000	75369000	188370000
P20592	P20592	Interferon-induced GTP-binding protein Mx2	MX2	1	16	16	29.9	82.088		By MS/MS				By MS/MS	By MS/MS			By MS/MS	0	0	0	0	0	210500000	159810000	0	0	129540000
P20701	P20701	Integrin alpha-L	ITGAL	1	16	16	19.6	128.77			By MS/MS	By matching	By MS/MS	By MS/MS			By MS/MS	By MS/MS	0	0	102570000	13237000	1987500000	901680000	0	0	208590000	130030000
P21283	P21283	V-type proton ATPase subunit C 1	ATP6V1C1	1	16	16	44.8	43.941	By MS/MS	By MS/MS	By MS/MS	By MS/MS	By matching	By MS/MS	By MS/MS	By MS/MS	By MS/MS	By MS/MS	647440000	454300000	151750000	75816000	30735000	64067000	209410000	39862000	11691000	103950000
P21397	P21397	Amine oxidase [flavin-containing] A	MAOA	1	16	15	43.3	59.681	By MS/MS	By MS/MS	By MS/MS	By MS/MS	By matching		By matching	By MS/MS	By MS/MS		1516200000	2001900000	1701500000	1060000000	0	0	79091000	1305200000	229930000	0
P21912	P21912	Succinate dehydrogenase [ubiquinone] iron-sulfur subunit, mitochondrial	SDHB	1	16	16	51.1	31.629	By MS/MS	By MS/MS	By MS/MS	By MS/MS	By MS/MS	By MS/MS	By MS/MS	By MS/MS	By MS/MS	By MS/MS	4617500000	4885900000	6543600000	6240900000	879280000	406660000	22357000	1729500000	1606900000	85030000
P22087	P22087	rRNA 2-O-methyltransferase fibrillarin	FBL	1	16	16	58.9	33.784	By MS/MS	By MS/MS	By MS/MS	By MS/MS	By MS/MS	By MS/MS	By matching	By MS/MS	By MS/MS	By MS/MS	775000000	726690000	956570000	1323000000	921590000	283410000	77251000	3066700000	2341600000	281530000
P22570	P22570	NADPH:adrenodoxin oxidoreductase, mitochondrial	FDXR	1	16	16	44.8	53.836	By matching	By MS/MS	By MS/MS	By MS/MS				By MS/MS	By MS/MS	By matching	107660000	163080000	567360000	704800000	0	0	0	1273500000	317550000	240580000
P29692	P29692	Elongation factor 1-delta	EEF1D	1	16	16	69.4	31.121	By MS/MS	By MS/MS	By MS/MS	By MS/MS	By matching	By MS/MS	By MS/MS	By MS/MS	By MS/MS	By MS/MS	1176800000	1242100000	686940000	540210000	54344000	733870000	365030000	1557000000	1451700000	435560000
P34896	P34896	Serine hydroxymethyltransferase, cytosolic	SHMT1	1	16	15	52.8	53.082	By MS/MS	By MS/MS	By MS/MS	By MS/MS		By matching		By MS/MS	By MS/MS		1270700000	902630000	145910000	574980000	0	13983000	0	1105800000	63311000	0
P36873	P36873	Serine/threonine-protein phosphatase PP1-gamma catalytic subunit	PPP1CC	1	16	2	61.3	36.983	By MS/MS	By MS/MS	By matching	By matching	By MS/MS	By MS/MS	By matching	By MS/MS	By MS/MS	By matching	58888000	0	32568000	0	0	0	0	36861000	49506000	0
P37837	P37837	Transaldolase	TALDO1	1	16	16	55.2	37.54	By MS/MS	By MS/MS	By MS/MS	By MS/MS	By MS/MS	By MS/MS	By MS/MS	By MS/MS	By MS/MS	By MS/MS	1004900000	2031700000	184580000	161360000	767090000	7763200000	4567400000	2616200000	2055100000	5536800000
P41091;Q2VIR3	P41091;Q2VIR3	Eukaryotic translation initiation factor 2 subunit 3;Putative eukaryotic translation initiation factor 2 subunit 3-like protein	EIF2S3;EIF2S3L	2	16	16	43.4	51.109	By MS/MS	By MS/MS	By MS/MS	By MS/MS	By MS/MS	By MS/MS	By MS/MS	By MS/MS	By MS/MS	By MS/MS	438420000	438160000	117420000	118640000	194300000	511190000	543670000	563160000	230080000	607560000
P42330	P42330	Aldo-keto reductase family 1 member C3	AKR1C3	1	16	16	67.8	36.853	By MS/MS	By MS/MS	By MS/MS	By MS/MS		By matching	By MS/MS	By MS/MS	By MS/MS		1026300000	621000000	213150000	176720000	0	65379000	270350000	1413800000	31840000	0
P43686	P43686	26S protease regulatory subunit 6B	PSMC4	1	16	16	60.8	47.366	By MS/MS	By MS/MS	By MS/MS	By MS/MS	By matching	By matching	By MS/MS	By MS/MS	By MS/MS	By MS/MS	230560000	253050000	234980000	279190000	85313000	57768000	312990000	768250000	374540000	216390000
P47897	P47897	Glutamine--tRNA ligase	QARS	1	16	15	29.5	87.798	By MS/MS	By MS/MS		By matching		By matching	By MS/MS	By MS/MS	By MS/MS	By MS/MS	200840000	335590000	0	36259000	0	22336000	38757000	53176000	20628000	35354000
P50148;O95837;Q03113	P50148	Guanine nucleotide-binding protein G(q) subunit alpha	GNAQ	3	16	16	54.3	42.142	By MS/MS	By MS/MS	By MS/MS		By MS/MS	By MS/MS	By MS/MS	By MS/MS	By MS/MS	By MS/MS	170840000	536740000	93486000	0	732830000	298070000	175010000	287940000	151570000	326490000
P50552	P50552	Vasodilator-stimulated phosphoprotein	VASP	1	16	16	47.9	39.829	By MS/MS	By MS/MS	By MS/MS	By MS/MS	By MS/MS	By MS/MS	By MS/MS	By MS/MS	By MS/MS	By MS/MS	376110000	287220000	192780000	140940000	240270000	1906400000	1861100000	610750000	756490000	1728300000
P50995	P50995	Annexin A11	ANXA11	1	16	16	35	54.389	By MS/MS	By MS/MS	By MS/MS	By MS/MS	By MS/MS	By MS/MS	By MS/MS	By MS/MS	By MS/MS	By MS/MS	1100100000	1127600000	340340000	508520000	1150500000	1264600000	2394500000	748260000	726220000	2836400000
P51687	P51687	Sulfite oxidase, mitochondrial	SUOX	1	16	16	48.1	60.282	By MS/MS	By MS/MS	By MS/MS	By MS/MS	By matching			By MS/MS			519580000	957300000	573310000	860080000	66348000	0	0	102980000	0	0
P51858	P51858	Hepatoma-derived growth factor	HDGF	1	16	16	73.3	26.788	By MS/MS	By MS/MS	By MS/MS	By MS/MS	By MS/MS	By MS/MS	By MS/MS	By MS/MS	By MS/MS	By MS/MS	1316700000	1671000000	404560000	192700000	407300000	2109600000	90499000	3316500000	1072200000	120160000
P51991	P51991	Heterogeneous nuclear ribonucleoprotein A3	HNRNPA3	1	16	14	47.6	39.594	By MS/MS	By MS/MS	By MS/MS	By MS/MS	By MS/MS	By MS/MS	By MS/MS	By MS/MS	By MS/MS	By MS/MS	9023300000	5079500000	2688600000	3827800000	2791600000	2881900000	2133500000	10405000000	8054500000	3802200000
P61247	P61247	40S ribosomal protein S3a	RPS3A	1	16	16	55.3	29.945	By MS/MS	By MS/MS	By MS/MS	By MS/MS	By MS/MS	By MS/MS	By MS/MS	By MS/MS	By MS/MS	By MS/MS	1610100000	1771600000	1689500000	1161600000	1376300000	2468600000	707800000	1230700000	1697000000	927650000
P62258	P62258	14-3-3 protein epsilon	YWHAE	1	16	16	68.6	29.174	By MS/MS	By MS/MS	By MS/MS	By MS/MS	By MS/MS	By MS/MS	By MS/MS	By MS/MS	By MS/MS	By MS/MS	7570400000	6471400000	2505300000	2338900000	1654600000	2423500000	2261000000	8758800000	3410800000	2913300000
P62333	P62333	26S protease regulatory subunit 10B	PSMC6	1	16	16	53.5	44.172	By MS/MS	By MS/MS	By matching	By MS/MS	By matching	By matching	By MS/MS	By MS/MS	By MS/MS	By MS/MS	275260000	249080000	13530000	51546000	163970000	69488000	680760000	338070000	405990000	421220000
P62701	P62701	40S ribosomal protein S4, X isoform	RPS4X	1	16	16	60.5	29.597	By MS/MS	By MS/MS	By MS/MS	By MS/MS	By MS/MS	By MS/MS	By MS/MS	By MS/MS	By MS/MS	By MS/MS	1407800000	1219800000	1199600000	1281800000	701850000	1461400000	148860000	1825800000	1918800000	312450000
P63244	P63244	Guanine nucleotide-binding protein subunit beta-2-like 1;Guanine nucleotide-binding protein subunit beta-2-like 1, N-terminally processed	GNB2L1	1	16	16	63.7	35.076	By MS/MS	By MS/MS	By MS/MS	By MS/MS	By MS/MS	By MS/MS	By MS/MS	By MS/MS	By MS/MS	By MS/MS	1535400000	1583700000	558970000	53457000	0	2467900000	939190000	1700800000	1742300000	1323800000
P78417	P78417	Glutathione S-transferase omega-1	GSTO1	1	16	16	61.8	27.566	By MS/MS	By MS/MS	By MS/MS	By MS/MS	By MS/MS	By MS/MS	By MS/MS	By MS/MS	By MS/MS	By MS/MS	1074000000	1214600000	159990000	233570000	0	885480000	6276200000	1303700000	756760000	4963000000
Q13011	Q13011	Delta(3,5)-Delta(2,4)-dienoyl-CoA isomerase, mitochondrial	ECH1	1	16	16	71	35.816	By MS/MS	By MS/MS	By MS/MS	By MS/MS	By MS/MS	By MS/MS	By MS/MS	By MS/MS	By MS/MS	By MS/MS	5056300000	7629600000	9786200000	6389600000	2718800000	257370000	60288000	6476100000	5481500000	419750000
Q13509	Q13509	Tubulin beta-3 chain	TUBB3	1	16	1	33.8	50.432	By matching	By matching	By matching	By matching	By matching	By matching	By matching	By MS/MS	By matching	By matching	0	18391000	0	0	0	0	0	2435400	0	0
Q13617	Q13617	Cullin-2	CUL2	1	16	16	26.7	86.982		By matching					By MS/MS			By MS/MS	0	143780000	0	0	0	0	364260000	0	0	391780000
Q15046	Q15046	Lysine--tRNA ligase	KARS	1	16	16	31.7	68.047	By MS/MS	By MS/MS	By MS/MS	By MS/MS	By MS/MS	By MS/MS	By MS/MS	By MS/MS	By MS/MS	By MS/MS	308220000	743950000	158480000	46950000	11658000	244380000	109040000	296140000	362630000	48406000
Q15365	Q15365	Poly(rC)-binding protein 1	PCBP1	1	16	16	80.1	37.497	By MS/MS	By MS/MS	By MS/MS	By MS/MS	By MS/MS	By MS/MS	By MS/MS	By MS/MS	By MS/MS	By MS/MS	2350800000	2631600000	1489000000	1668700000	550310000	1385800000	2271800000	2925200000	2739100000	2103900000
Q16401	Q16401	26S proteasome non-ATPase regulatory subunit 5	PSMD5	1	16	16	42.1	56.195	By MS/MS	By MS/MS	By matching	By MS/MS		By MS/MS	By MS/MS	By MS/MS	By MS/MS	By MS/MS	126750000	285650000	62142000	24112000	0	0	151260000	59690000	61152000	225010000
Q16576	Q16576	Histone-binding protein RBBP7	RBBP7	1	16	9	55.1	47.82	By MS/MS	By MS/MS	By matching	By MS/MS	By matching	By MS/MS	By matching	By MS/MS	By MS/MS	By MS/MS	300460000	160580000	36646000	155250000	160670000	37653000	32186000	268000000	428490000	71039000
Q16658	Q16658	Fascin	FSCN1	1	16	16	37.7	54.529	By MS/MS	By MS/MS	By matching	By matching			By MS/MS	By MS/MS	By MS/MS	By matching	475350000	830510000	62627000	26821000	0	0	136940000	1533100000	76652000	60283000
Q6IBS0	Q6IBS0	Twinfilin-2	TWF2	1	16	16	59.6	39.548	By MS/MS	By MS/MS	By matching		By MS/MS	By MS/MS	By MS/MS	By MS/MS	By MS/MS	By MS/MS	304860000	174220000	110880000	0	434390000	1044300000	594720000	480130000	620450000	790690000
Q6JQN1	Q6JQN1	Acyl-CoA dehydrogenase family member 10	ACAD10	1	16	16	19.4	118.83	By MS/MS	By MS/MS	By MS/MS	By MS/MS	By matching	By matching					97605000	401150000	366000000	178940000	280150000	205280000	0	0	0	0
Q6XQN6	Q6XQN6	Nicotinate phosphoribosyltransferase	NAPRT	1	16	16	47.6	57.578	By MS/MS	By MS/MS			By matching	By MS/MS	By MS/MS		By matching	By MS/MS	31690000	62432000	0	0	23558000	41500000	925470000	0	24679000	278290000
Q8N142	Q8N142	Adenylosuccinate synthetase isozyme 1	ADSSL1	1	16	16	48.8	50.208		By matching			By matching		By MS/MS	By MS/MS	By MS/MS	By MS/MS	0	2071400	0	0	7916000	0	28690000	3972400000	13623000	45903000
Q8TEM1	Q8TEM1	Nuclear pore membrane glycoprotein 210	NUP210	1	16	16	13.6	205.11		By MS/MS	By MS/MS		By MS/MS	By MS/MS			By MS/MS	By MS/MS	0	66668000	107450000	0	233580000	59649000	0	0	336140000	49553000
Q92619	Q92619	Minor histocompatibility protein HA-1;Minor histocompatibility antigen HA-1	HMHA1	1	16	16	20.8	124.61	By matching		By MS/MS		By MS/MS	By MS/MS	By MS/MS	By matching	By MS/MS	By MS/MS	118020000	0	145410000	0	91054000	495750000	526820000	365200000	210780000	954010000
Q92747	Q92747	Actin-related protein 2/3 complex subunit 1A	ARPC1A	1	16	14	48.6	41.569	By MS/MS	By MS/MS	By MS/MS	By MS/MS			By matching	By MS/MS	By matching	By MS/MS	425030000	524340000	0	0	0	0	136060000	736790000	0	0
Q92835;O15357	Q92835	Phosphatidylinositol 3,4,5-trisphosphate 5-phosphatase 1	INPP5D	2	16	16	17.9	133.29			By MS/MS		By MS/MS	By MS/MS	By MS/MS		By MS/MS	By MS/MS	0	0	0	0	58598000	0	220880000	0	63607000	344510000
Q92888	Q92888	Rho guanine nucleotide exchange factor 1	ARHGEF1	1	16	16	22	102.43	By matching		By matching		By MS/MS	By MS/MS	By MS/MS	By MS/MS	By MS/MS	By MS/MS	58398000	0	75446000	0	226140000	274940000	454820000	50672000	204290000	1144500000
Q95365	Q95365	HLA class I histocompatibility antigen, B-38 alpha chain	HLA-B	1	16	2	53.3	40.416	By matching	By matching	By matching	By matching	By MS/MS	By MS/MS	By matching	By MS/MS	By MS/MS	By matching	0	7418400	0	0	22808000	71489000	0	15179000	39012000	0
Q96CW1	Q96CW1	AP-2 complex subunit mu	AP2M1	1	16	16	37.9	49.654	By MS/MS	By MS/MS	By MS/MS	By MS/MS	By MS/MS	By MS/MS	By MS/MS	By MS/MS	By MS/MS	By MS/MS	793900000	819790000	265380000	1047900000	291360000	350320000	541910000	547210000	961650000	831520000
Q99459	Q99459	Cell division cycle 5-like protein	CDC5L	1	16	16	28.9	92.25	By MS/MS	By MS/MS	By MS/MS	By MS/MS	By MS/MS	By MS/MS		By MS/MS	By MS/MS		261020000	191100000	135800000	0	213750000	72853000	0	294780000	334380000	0
Q99714	Q99714	3-hydroxyacyl-CoA dehydrogenase type-2	HSD17B10	1	16	16	90	26.923	By MS/MS	By MS/MS	By MS/MS	By MS/MS	By MS/MS	By MS/MS	By matching	By MS/MS	By MS/MS	By MS/MS	3968500000	4974000000	3328000000	3985900000	764140000	136290000	39888000	2818300000	3852700000	140560000
Q9BS26	Q9BS26	Endoplasmic reticulum resident protein 44	ERP44	1	16	16	41.6	46.971	By MS/MS	By MS/MS	By MS/MS	By MS/MS	By MS/MS	By MS/MS	By MS/MS	By MS/MS	By MS/MS	By MS/MS	1369300000	1194900000	1273600000	1842600000	1200500000	112330000	728160000	1044300000	2174800000	986980000
Q9C0C2	Q9C0C2	182 kDa tankyrase-1-binding protein	TNKS1BP1	1	16	16	15.5	181.79	By MS/MS	By MS/MS		By matching		By matching		By MS/MS			222440000	130630000	0	119280000	0	89785000	0	204380000	0	0
Q9H9B4	Q9H9B4	Sideroflexin-1	SFXN1	1	16	15	62.7	35.619	By MS/MS	By MS/MS	By MS/MS	By MS/MS	By MS/MS	By MS/MS	By matching	By MS/MS	By MS/MS	By matching	1411000000	2322100000	3672900000	2511400000	2217100000	985110000	0	1024300000	1956600000	109780000
Q9NYL9	Q9NYL9	Tropomodulin-3	TMOD3	1	16	16	58.5	39.594	By MS/MS	By MS/MS	By MS/MS	By MS/MS	By MS/MS	By MS/MS	By MS/MS	By MS/MS	By MS/MS	By MS/MS	783700000	1258700000	733070000	757320000	977220000	479000000	55657000	1435500000	576900000	262670000
Q9P0Z9	Q9P0Z9	Peroxisomal sarcosine oxidase	PIPOX	1	16	16	46.9	44.065	By MS/MS	By MS/MS	By MS/MS	By MS/MS	By matching				By matching		995280000	1091600000	1497600000	1084200000	188320000	0	0	0	5308700	0
Q9P258	Q9P258	Protein RCC2	RCC2	1	16	16	42.1	56.084	By MS/MS	By MS/MS			By matching	By MS/MS	By MS/MS	By MS/MS	By MS/MS	By MS/MS	73221000	68553000	0	0	42459000	502770000	388750000	103010000	336070000	140830000
Q9UDR5	Q9UDR5	Alpha-aminoadipic semialdehyde synthase, mitochondrial;Lysine ketoglutarate reductase;Saccharopine dehydrogenase	AASS	1	16	16	24.4	102.13	By MS/MS	By MS/MS	By MS/MS	By MS/MS	By matching	By matching		By MS/MS			158700000	612870000	218490000	64079000	25427000	25169000	0	206480000	0	0
Q9UJZ1	Q9UJZ1	Stomatin-like protein 2, mitochondrial	STOML2	1	16	16	64	38.534	By MS/MS	By MS/MS	By MS/MS	By MS/MS	By MS/MS	By MS/MS		By MS/MS	By MS/MS	By MS/MS	1772900000	1647100000	1947500000	3445500000	827250000	324830000	0	1872100000	1148600000	37439000
Q9ULV4;Q6QEF8	Q9ULV4	Coronin-1C	CORO1C	2	16	16	35	53.248	By MS/MS	By MS/MS	By MS/MS	By MS/MS	By MS/MS	By MS/MS	By MS/MS	By MS/MS	By MS/MS	By MS/MS	390100000	275670000	84515000	133420000	896280000	146420000	617220000	876840000	779680000	634220000
Q9UNF0	Q9UNF0	Protein kinase C and casein kinase substrate in neurons protein 2	PACSIN2	1	16	16	42.4	55.738	By MS/MS	By MS/MS	By matching	By MS/MS	By matching	By MS/MS	By MS/MS	By MS/MS	By MS/MS	By MS/MS	466590000	513520000	203390000	204350000	382200000	264920000	137500000	230770000	161350000	307930000
Q9Y2S2	Q9Y2S2	Lambda-crystallin homolog	CRYL1	1	16	16	62.7	35.419	By MS/MS	By MS/MS	By MS/MS	By MS/MS				By MS/MS	By MS/MS	By matching	649770000	941910000	367660000	85558000	0	0	0	945330000	289990000	243700000
Q9Y5S2	Q9Y5S2	Serine/threonine-protein kinase MRCK beta	CDC42BPB	1	16	16	12.2	194.31	By MS/MS	By MS/MS		By MS/MS				By MS/MS	By MS/MS		127400000	112980000	0	77733000	0	0	0	122250000	55058000	0
Q9Y696	Q9Y696	Chloride intracellular channel protein 4	CLIC4	1	16	16	81.8	28.772	By MS/MS	By MS/MS	By MS/MS	By MS/MS		By matching	By MS/MS	By MS/MS	By MS/MS	By MS/MS	1692100000	2101900000	169190000	11806000	0	17638000	19451000	2352900000	245700000	28628000
O00148	O00148	ATP-dependent RNA helicase DDX39A	DDX39A	1	15	4	39.6	49.129	By matching	By matching	By matching	By matching	By MS/MS	By MS/MS	By MS/MS	By matching	By MS/MS	By MS/MS	0	0	43088000	32382000	29860000	125960000	0	29012000	198940000	104400000
O00186	O00186	Syntaxin-binding protein 3	STXBP3	1	15	15	38.9	67.764	By MS/MS	By MS/MS	By MS/MS	By MS/MS	By MS/MS	By MS/MS	By matching	By MS/MS	By MS/MS	By MS/MS	267820000	356830000	17946000	6869800	27682000	0	7203800	330820000	33712000	0
O00231	O00231	26S proteasome non-ATPase regulatory subunit 11	PSMD11	1	15	15	44.1	47.463	By MS/MS	By MS/MS	By MS/MS	By MS/MS	By matching	By MS/MS	By MS/MS	By MS/MS	By MS/MS	By MS/MS	173080000	492590000	89011000	146580000	62120000	128690000	507060000	472910000	208810000	339220000
O43451;Q2M2H8;P14410	O43451	Maltase-glucoamylase, intestinal;Maltase;Glucoamylase	MGAM	3	15	15	12.1	209.85		By MS/MS	By MS/MS	By MS/MS	By MS/MS	By MS/MS	By MS/MS			By MS/MS	0	82888000	188600000	54840000	805830000	174340000	181340000	0	0	251030000
O60749	O60749	Sorting nexin-2	SNX2	1	15	13	33.7	58.47	By MS/MS	By MS/MS	By matching		By matching	By MS/MS	By matching	By MS/MS	By MS/MS	By MS/MS	68850000	149240000	0	0	64134000	299890000	0	109780000	222080000	65328000
O60832	O60832	H/ACA ribonucleoprotein complex subunit 4	DKC1	1	15	15	37.4	57.673	By MS/MS	By MS/MS	By MS/MS	By MS/MS	By MS/MS	By MS/MS	By MS/MS	By MS/MS	By MS/MS	By MS/MS	354700000	198910000	252630000	395930000	327460000	90862000	0	270340000	439290000	55166000
O75323	O75323	Protein NipSnap homolog 2	GBAS	1	15	13	65.7	33.742	By MS/MS	By MS/MS	By MS/MS	By MS/MS	By MS/MS	By MS/MS		By MS/MS	By MS/MS	By MS/MS	1567700000	3189300000	2044700000	2366600000	622140000	365970000	0	1013300000	1570100000	0
O94776	O94776	Metastasis-associated protein MTA2	MTA2	1	15	15	26.5	75.022	By MS/MS	By MS/MS	By MS/MS	By MS/MS	By MS/MS	By MS/MS		By MS/MS	By MS/MS	By matching	29360000	24754000	120980000	28771000	947560000	977270000	0	69194000	248220000	50026000
O94804	O94804	Serine/threonine-protein kinase 10	STK10	1	15	15	19.5	112.13					By MS/MS	By MS/MS	By MS/MS		By MS/MS	By MS/MS	0	0	0	0	281270000	1394200000	361390000	0	411510000	540550000
O95810	O95810	Serum deprivation-response protein	SDPR	1	15	15	44.7	47.173	By MS/MS	By MS/MS	By MS/MS	By MS/MS	By MS/MS	By matching	By matching	By MS/MS	By MS/MS		2111300000	1513800000	109440000	326830000	711310000	124640000	73903000	2784100000	383380000	0
P01857	P01857	Ig gamma-1 chain C region	IGHG1	1	15	9	64.2	36.105	By MS/MS	By MS/MS	By MS/MS	By MS/MS	By MS/MS	By MS/MS	By MS/MS	By MS/MS	By MS/MS	By MS/MS	6793200000	2525700000	1428700000	1610900000	664050000	881520000	5901600000	2820300000	3404500000	6504500000
P01860	P01860	Ig gamma-3 chain C region	IGHG3	1	15	15	54.9	41.287	By MS/MS	By MS/MS	By MS/MS	By MS/MS	By MS/MS	By MS/MS	By MS/MS	By MS/MS	By MS/MS	By MS/MS	5384100000	2505100000	1289500000	2449200000	484380000	320520000	5960400000	2210100000	2936600000	5441500000
P01876	P01876	Ig alpha-1 chain C region	IGHA1	1	15	15	65.2	37.654	By MS/MS	By MS/MS	By MS/MS	By MS/MS	By MS/MS	By matching	By MS/MS	By MS/MS	By MS/MS	By MS/MS	9851500000	6719900000	5474900000	6086200000	53628000	21796000	10446000000	528010000	6955500000	9361600000
P02042	P02042	Hemoglobin subunit delta	HBD	1	15	8	92.5	16.055	By MS/MS	By MS/MS	By matching	By MS/MS	By MS/MS	By matching	By MS/MS	By MS/MS	By MS/MS	By MS/MS	0	3015600000	0	568260000	298090000	0	14457000000	1053900000	9380800	10169000000
P04114	P04114	Apolipoprotein B-100;Apolipoprotein B-48	APOB	1	15	15	4.3	515.6					By MS/MS	By MS/MS	By MS/MS			By MS/MS	0	0	0	0	266340000	93650000	258700000	0	0	291860000
P04792	P04792	Heat shock protein beta-1	HSPB1	1	15	15	86.3	22.782	By MS/MS	By MS/MS	By MS/MS	By MS/MS	By matching	By matching	By matching	By MS/MS	By MS/MS	By matching	16839000000	16401000000	13670000000	26999000000	116030000	70180000	193400000	8037600000	3333000000	32218000
P05534;P30511	P05534	HLA class I histocompatibility antigen, A-24 alpha chain	HLA-A	2	15	9	48.2	40.688	By MS/MS	By MS/MS	By matching	By MS/MS	By MS/MS	By matching	By matching	By MS/MS	By MS/MS	By matching	46548000	42339000	0	80829000	866830000	0	0	1117200000	1204600000	0
P05937	P05937	Calbindin	CALB1	1	15	15	62.5	30.025	By MS/MS	By MS/MS	By MS/MS	By MS/MS				By matching			1892500000	11082000000	1602300000	69306000	0	0	0	176290000	0	0
P07948	P07948	Tyrosine-protein kinase Lyn	LYN	1	15	12	33	58.573	By matching	By matching	By MS/MS	By matching	By MS/MS	By MS/MS	By MS/MS	By matching	By MS/MS	By MS/MS	19307000	0	57966000	18437000	813520000	587740000	101420000	0	211380000	118600000
P08237	P08237	ATP-dependent 6-phosphofructokinase, muscle type	PFKM	1	15	12	22.9	85.182	By MS/MS	By MS/MS	By MS/MS	By matching	By matching	By matching	By matching	By MS/MS	By matching	By matching	1377200000	1416100000	578480000	740120000	1067100000	1085700000	400470000	467690000	0	0
P09769	P09769	Tyrosine-protein kinase Fgr	FGR	1	15	15	34.4	59.478		By matching			By MS/MS	By MS/MS	By MS/MS		By MS/MS	By MS/MS	0	54761000	0	0	522840000	165860000	446260000	0	145380000	166020000
P10314;P30512	P10314;P30512	HLA class I histocompatibility antigen, A-32 alpha chain;HLA class I histocompatibility antigen, A-29 alpha chain	HLA-A	2	15	4	52.6	41.048	By matching	By MS/MS	By MS/MS	By MS/MS	By MS/MS	By matching	By matching	By MS/MS	By MS/MS	By matching	0	0	0	94625000	292970000	0	0	347710000	367920000	0
P11171	P11171	Protein 4.1	EPB41	1	15	11	18.9	97.016	By MS/MS	By MS/MS		By MS/MS	By MS/MS	By matching	By MS/MS	By MS/MS	By matching	By MS/MS	0	38530000	0	0	0	28161000	1568800000	30812000	10475000	362410000
P11177	P11177	Pyruvate dehydrogenase E1 component subunit beta, mitochondrial	PDHB	1	15	15	64.9	39.233	By MS/MS	By MS/MS	By MS/MS	By MS/MS	By MS/MS	By MS/MS	By matching	By MS/MS	By MS/MS	By matching	1867000000	3786700000	3590900000	3320000000	439700000	64009000	30185000	1145600000	1780100000	22898000
P12268	P12268	Inosine-5-monophosphate dehydrogenase 2	IMPDH2	1	15	15	42.2	55.804	By MS/MS		By MS/MS	By matching	By MS/MS	By MS/MS	By MS/MS	By MS/MS	By MS/MS	By MS/MS	29637000	0	0	8435800	29732000	0	341240000	276780000	603680000	1074600000
P15498;Q9UKW4	P15498	Proto-oncogene vav	VAV1	2	15	15	21.5	98.313					By MS/MS	By MS/MS	By MS/MS		By MS/MS	By MS/MS	0	0	0	0	26886000	116190000	142970000	0	514740000	254570000
P16444	P16444	Dipeptidase 1	DPEP1	1	15	15	54.5	45.673	By MS/MS	By MS/MS	By MS/MS	By MS/MS							420050000	828610000	712750000	473760000	0	0	0	0	0	0
P18754	P18754	Regulator of chromosome condensation	RCC1	1	15	15	58	44.969	By MS/MS	By MS/MS	By MS/MS	By MS/MS	By MS/MS	By MS/MS	By MS/MS	By MS/MS	By MS/MS		537140000	277100000	91631000	292610000	72567000	69268000	10887000	1060500000	778650000	0
P19827	P19827	Inter-alpha-trypsin inhibitor heavy chain H1	ITIH1	1	15	15	23.4	101.39	By MS/MS	By MS/MS		By MS/MS		By matching	By MS/MS	By MS/MS	By MS/MS	By MS/MS	189320000	63680000	0	34034000	0	9557000	3060500000	168670000	1079800000	3189300000
P20073	P20073	Annexin A7	ANXA7	1	15	15	35.7	52.739	By MS/MS	By MS/MS	By MS/MS	By MS/MS	By MS/MS	By MS/MS	By MS/MS	By MS/MS	By MS/MS	By MS/MS	593240000	769570000	306640000	261320000	155480000	468020000	685050000	403220000	232210000	448230000
P20702;Q13349	P20702	Integrin alpha-X	ITGAX	2	15	13	18.6	127.83			By matching		By MS/MS	By matching	By matching		By MS/MS	By MS/MS	0	0	0	0	179060000	18862000	0	0	375930000	15308000
P21810;P07585	P21810	Biglycan	BGN	2	15	15	55.2	41.654	By MS/MS	By MS/MS	By MS/MS	By MS/MS	By matching	By matching	By MS/MS	By MS/MS		By MS/MS	127580000	917400000	4056300000	2975500000	31203000	26764000	43714000	26131000	0	77478000
P23634;Q16720;Q01814	P23634	Plasma membrane calcium-transporting ATPase 4	ATP2B4	3	15	15	17.2	137.92	By MS/MS	By MS/MS	By MS/MS	By MS/MS	By MS/MS	By MS/MS		By MS/MS	By MS/MS		44656000	94339000	90678000	86116000	274850000	0	0	259720000	174940000	0
P24539	P24539	ATP synthase F(0) complex subunit B1, mitochondrial	ATP5F1	1	15	15	56.2	28.908	By MS/MS	By MS/MS	By MS/MS	By MS/MS	By MS/MS	By MS/MS	By MS/MS	By MS/MS	By MS/MS	By MS/MS	898440000	2422700000	6152400000	3850500000	535910000	814490000	207900000	2049700000	3049200000	548070000
P25786	P25786	Proteasome subunit alpha type-1	PSMA1	1	15	15	76.8	29.555	By MS/MS	By MS/MS	By MS/MS	By MS/MS	By MS/MS	By MS/MS	By MS/MS	By MS/MS	By MS/MS	By MS/MS	831650000	854240000	389130000	0	275450000	502440000	0	1182600000	779530000	124790000
P26006	P26006	Integrin alpha-3;Integrin alpha-3 heavy chain;Integrin alpha-3 light chain	ITGA3	1	15	15	14.5	116.61	By MS/MS	By MS/MS		By MS/MS				By MS/MS	By matching		166450000	296420000	0	78377000	0	0	0	152330000	49547000	0
P26368	P26368	Splicing factor U2AF 65 kDa subunit	U2AF2	1	15	15	47.4	53.5	By MS/MS	By MS/MS	By MS/MS	By MS/MS	By MS/MS	By MS/MS	By MS/MS	By MS/MS	By MS/MS	By MS/MS	458960000	343800000	353030000	265220000	365550000	285390000	0	945500000	1045700000	84919000
P26639;A2RTX5	P26639	Threonine--tRNA ligase, cytoplasmic	TARS	2	15	15	25	83.434	By MS/MS	By MS/MS				By MS/MS	By MS/MS	By MS/MS	By MS/MS	By MS/MS	82402000	67658000	0	0	0	60930000	89815000	144920000	82234000	169850000
P27695	P27695	DNA-(apurinic or apyrimidinic site) lyase;DNA-(apurinic or apyrimidinic site) lyase, mitochondrial	APEX1	1	15	15	67.6	35.554	By MS/MS	By MS/MS	By MS/MS	By MS/MS	By MS/MS	By MS/MS	By MS/MS	By MS/MS	By MS/MS	By MS/MS	764000000	840320000	437800000	136260000	389730000	1602000000	876650000	1795100000	796020000	879770000
P30460	P30460	HLA class I histocompatibility antigen, B-8 alpha chain	HLA-B	1	15	2	51.1	40.33	By matching	By MS/MS	By matching	By matching	By MS/MS	By MS/MS	By matching	By MS/MS	By matching	By matching	0	0	0	0	0	123870000	0	70416000	94925000	0
P30479;Q04826	P30479;Q04826	HLA class I histocompatibility antigen, B-41 alpha chain;HLA class I histocompatibility antigen, B-40 alpha chain	HLA-B	2	15	2	47	40.539	By matching	By matching	By MS/MS	By matching	By MS/MS	By MS/MS	By matching	By matching	By matching	By matching	0	0	0	0	257180000	0	0	0	0	0
P30490;P18464	P30490;P18464	HLA class I histocompatibility antigen, B-52 alpha chain;HLA class I histocompatibility antigen, B-51 alpha chain	HLA-B	2	15	3	52.2	40.521	By MS/MS	By matching	By matching	By MS/MS	By MS/MS	By matching	By matching	By MS/MS	By MS/MS	By matching	35870000	0	6517700	64288000	119030000	14829000	0	106240000	270310000	0
P30508;Q29960;Q07000;P30501	P30508;Q29960;Q07000	HLA class I histocompatibility antigen, Cw-12 alpha chain;HLA class I histocompatibility antigen, Cw-16 alpha chain;HLA class I histocompatibility antigen, Cw-15 alpha chain	HLA-C	4	15	8	47.5	40.885	By MS/MS	By MS/MS	By MS/MS	By MS/MS	By MS/MS	By matching	By matching	By MS/MS	By MS/MS	By MS/MS	208100000	70209000	506380000	171150000	313770000	0	160920000	406070000	1351400000	139590000
P30520	P30520	Adenylosuccinate synthetase isozyme 2	ADSS	1	15	14	42.1	50.097	By matching	By matching				By MS/MS	By MS/MS	By MS/MS	By MS/MS	By MS/MS	12106000	20565000	0	0	0	10911000	840910000	0	17943000	827510000
P30533	P30533	Alpha-2-macroglobulin receptor-associated protein	LRPAP1	1	15	15	42	41.465	By MS/MS	By MS/MS	By MS/MS	By MS/MS	By MS/MS	By MS/MS		By MS/MS	By MS/MS		213610000	334620000	272140000	487640000	297150000	236870000	0	809510000	422180000	0
P31689	P31689	DnaJ homolog subfamily A member 1	DNAJA1	1	15	15	51.4	44.868	By MS/MS	By MS/MS	By MS/MS	By MS/MS	By MS/MS	By MS/MS	By MS/MS	By MS/MS	By MS/MS	By MS/MS	553440000	724410000	268460000	598090000	175850000	0	0	437320000	746510000	194040000
P32119	P32119	Peroxiredoxin-2	PRDX2	1	15	14	65.7	21.892	By MS/MS	By MS/MS	By MS/MS	By MS/MS	By MS/MS	By MS/MS	By MS/MS	By MS/MS	By MS/MS	By MS/MS	2308700000	5391300000	878820000	1029300000	923470000	1185500000	8557700000	5248300000	874500000	6024200000
P42166	P42166	Lamina-associated polypeptide 2, isoform alpha;Thymopoietin;Thymopentin	TMPO	1	15	3	27.5	75.491	By matching	By matching	By MS/MS	By matching	By matching	By matching		By MS/MS	By matching	By MS/MS	0	78924000	0	0	0	0	0	28596000	0	0
P43034	P43034	Platelet-activating factor acetylhydrolase IB subunit alpha	PAFAH1B1	1	15	15	49.5	46.637	By MS/MS	By MS/MS				By matching	By MS/MS	By MS/MS	By MS/MS	By MS/MS	327590000	293070000	0	0	0	130440000	1396300000	587530000	188380000	923560000
P45880	P45880	Voltage-dependent anion-selective channel protein 2	VDAC2	1	15	15	60.2	31.566	By MS/MS	By MS/MS	By MS/MS	By MS/MS	By MS/MS	By MS/MS		By MS/MS	By MS/MS	By matching	798920000	3903300000	4855400000	3681700000	1833400000	875450000	0	3870300000	4057500000	77984000
P47756	P47756	F-actin-capping protein subunit beta	CAPZB	1	15	15	61.7	31.35	By MS/MS	By MS/MS	By MS/MS	By MS/MS	By MS/MS	By MS/MS	By MS/MS	By MS/MS	By MS/MS	By MS/MS	2225300000	1540600000	1505900000	2083200000	2499600000	4593300000	2569200000	2137400000	2782500000	3372700000
P49756	P49756	RNA-binding protein 25	RBM25	1	15	15	24.3	100.18	By MS/MS	By MS/MS	By MS/MS	By MS/MS	By MS/MS	By MS/MS		By MS/MS	By MS/MS		203980000	387400000	228680000	460350000	426860000	181970000	0	935650000	477070000	0
P50213	P50213	Isocitrate dehydrogenase [NAD] subunit alpha, mitochondrial	IDH3A	1	15	15	44.5	39.591	By MS/MS	By MS/MS	By MS/MS	By MS/MS	By MS/MS	By matching		By MS/MS	By MS/MS	By matching	1514800000	1827300000	1544800000	1485100000	412140000	107060000	0	1233600000	1995500000	9440600
P51149	P51149	Ras-related protein Rab-7a	RAB7A	1	15	15	76.8	23.489	By MS/MS	By MS/MS	By MS/MS	By MS/MS	By MS/MS	By MS/MS	By MS/MS	By MS/MS	By MS/MS	By MS/MS	520170000	931590000	767240000	755870000	866620000	1349400000	1623700000	1191700000	1892900000	1517000000
P55060	P55060	Exportin-2	CSE1L	1	15	15	23	110.42	By MS/MS	By MS/MS	By matching	By matching	By MS/MS	By MS/MS	By MS/MS	By MS/MS	By MS/MS	By MS/MS	98022000	116380000	27473000	21153000	97831000	257550000	460120000	121860000	82142000	191090000
P55795	P55795	Heterogeneous nuclear ribonucleoprotein H2	HNRNPH2	1	15	8	46.5	49.263	By MS/MS	By MS/MS	By MS/MS	By MS/MS	By MS/MS	By MS/MS	By MS/MS	By MS/MS	By MS/MS	By MS/MS	1464600000	1164100000	1388600000	1062500000	128570000	84569000	235660000	1150600000	1385800000	474320000
P55884	P55884	Eukaryotic translation initiation factor 3 subunit B	EIF3B	1	15	15	28.5	92.48	By MS/MS	By MS/MS		By MS/MS	By matching		By MS/MS	By MS/MS	By MS/MS	By MS/MS	161100000	278360000	0	51725000	53832000	0	125170000	280170000	174160000	195720000
P56192	P56192	Methionine--tRNA ligase, cytoplasmic	MARS	1	15	15	25.6	101.11	By MS/MS	By MS/MS	By MS/MS	By MS/MS	By MS/MS	By MS/MS	By MS/MS	By MS/MS	By matching	By MS/MS	152180000	293400000	40694000	29648000	69887000	97232000	65085000	63608000	16710000	71308000
P61163	P61163	Alpha-centractin	ACTR1A	1	15	15	59.3	42.613	By MS/MS	By MS/MS	By MS/MS	By MS/MS	By MS/MS	By MS/MS	By MS/MS	By MS/MS	By MS/MS	By MS/MS	672800000	812610000	215300000	268200000	171520000	742410000	891770000	776210000	421210000	653550000
P62879	P62879	Guanine nucleotide-binding protein G(I)/G(S)/G(T) subunit beta-2	GNB2	1	15	15	69.1	37.331	By MS/MS	By MS/MS	By MS/MS	By MS/MS	By MS/MS	By MS/MS	By MS/MS	By MS/MS	By MS/MS	By MS/MS	4004200000	3029000000	2744300000	3153900000	5448700000	2842900000	2728300000	5719100000	6870800000	3476900000
P69905	P69905	Hemoglobin subunit alpha	HBA1	1	15	15	95.8	15.257	By MS/MS	By MS/MS	By MS/MS	By MS/MS	By MS/MS	By MS/MS	By MS/MS	By MS/MS	By MS/MS	By MS/MS	8203600000	65174000000	6135600000	22666000000	18915000000	2900900000	252430000000	35770000000	6636600000	150330000000
P80365	P80365	Corticosteroid 11-beta-dehydrogenase isozyme 2	HSD11B2	1	15	15	59	44.126	By MS/MS	By MS/MS	By MS/MS	By MS/MS				By matching			558230000	4465000000	1872500000	350400000	0	0	0	3870500	0	0
Q01740;P49326	Q01740	Dimethylaniline monooxygenase [N-oxide-forming] 1	FMO1	2	15	15	33.3	60.31	By MS/MS	By MS/MS	By MS/MS	By MS/MS				By MS/MS			281840000	1290300000	2141000000	641500000	0	0	0	106400000	0	0
Q01995	Q01995	Transgelin	TAGLN	1	15	15	74.6	22.611	By MS/MS	By MS/MS	By MS/MS	By MS/MS			By MS/MS	By MS/MS	By matching	By MS/MS	4632100000	3826900000	280900000	715950000	0	0	309470000	1758700000	3889500	364100000
Q03519;Q9NUT2;Q9NRK6	Q03519	Antigen peptide transporter 2	TAP2	3	15	15	33.4	75.663		By matching	By MS/MS	By matching	By MS/MS	By matching	By MS/MS	By MS/MS	By MS/MS	By MS/MS	0	14823000	38853000	15080000	224610000	54522000	69971000	71704000	1461500000	74833000
Q06830	Q06830	Peroxiredoxin-1	PRDX1	1	15	15	72.9	22.11	By MS/MS	By MS/MS	By MS/MS	By MS/MS	By MS/MS	By MS/MS	By MS/MS	By MS/MS	By MS/MS	By MS/MS	9835200000	10303000000	5384300000	4946000000	904000000	3868500000	3796100000	11224000000	7680800000	4119000000
Q12905	Q12905	Interleukin enhancer-binding factor 2	ILF2	1	15	15	53.6	43.062	By MS/MS	By MS/MS	By MS/MS	By MS/MS	By matching		By MS/MS	By MS/MS	By MS/MS	By MS/MS	1036700000	752180000	232940000	436510000	113330000	0	73783000	1053100000	763780000	89497000
Q13177;Q13153;O75914	Q13177	Serine/threonine-protein kinase PAK 2;PAK-2p27;PAK-2p34	PAK2	3	15	15	37.8	58.042	By MS/MS	By MS/MS				By MS/MS	By MS/MS	By MS/MS	By MS/MS	By MS/MS	112240000	158330000	0	0	0	331560000	201600000	134630000	120340000	315260000
Q13724	Q13724	Mannosyl-oligosaccharide glucosidase	MOGS	1	15	15	23.4	91.916	By MS/MS	By MS/MS	By MS/MS	By MS/MS	By MS/MS	By MS/MS	By MS/MS	By MS/MS	By MS/MS	By MS/MS	15698000	116720000	138960000	49071000	221440000	104120000	47287000	125560000	390310000	101430000
Q14141	Q14141	Septin-6	SEPT6	1	15	8	47.9	49.716	By MS/MS	By MS/MS	By MS/MS	By MS/MS	By MS/MS	By MS/MS	By matching	By MS/MS	By MS/MS	By MS/MS	282500000	146180000	137030000	50878000	227210000	377270000	0	74530000	119600000	586130000
Q14151	Q14151	Scaffold attachment factor B2	SAFB2	1	15	9	21.4	107.47	By MS/MS	By MS/MS	By MS/MS	By MS/MS	By MS/MS	By MS/MS		By MS/MS	By MS/MS		0	106550000	0	136020000	175090000	48633000	0	141540000	101320000	0
Q15052	Q15052	Rho guanine nucleotide exchange factor 6	ARHGEF6	1	15	15	24.2	87.498		By MS/MS	By MS/MS		By MS/MS	By MS/MS	By MS/MS	By MS/MS	By MS/MS	By MS/MS	0	74005000	0	0	52888000	59799000	81637000	105970000	154660000	104240000
Q15181	Q15181	Inorganic pyrophosphatase	PPA1	1	15	15	67.5	32.66	By MS/MS	By MS/MS	By matching	By matching	By matching	By matching	By MS/MS	By MS/MS	By MS/MS	By MS/MS	211230000	739460000	45425000	17918000	23753000	24501000	464130000	287810000	101740000	485490000
Q15293	Q15293	Reticulocalbin-1	RCN1	1	15	15	58.9	38.89	By MS/MS	By MS/MS	By MS/MS	By MS/MS	By MS/MS	By matching	By MS/MS	By MS/MS	By MS/MS	By MS/MS	1377900000	945070000	1013700000	1103500000	104550000	87281000	0	3245900000	1433600000	0
Q15691	Q15691	Microtubule-associated protein RP/EB family member 1	MAPRE1	1	15	15	74.3	29.999	By MS/MS	By MS/MS	By MS/MS		By MS/MS	By MS/MS	By MS/MS	By MS/MS	By MS/MS	By MS/MS	642380000	565700000	239850000	0	76468000	831980000	920410000	826960000	745080000	1370600000
Q16762	Q16762	Thiosulfate sulfurtransferase	TST	1	15	15	66.7	33.429	By MS/MS	By MS/MS	By MS/MS	By MS/MS	By MS/MS	By matching		By MS/MS	By MS/MS		4869400000	4742400000	4367600000	4885200000	355440000	51457000	0	1115700000	812830000	0
Q4G176	Q4G176	Acyl-CoA synthetase family member 3, mitochondrial	ACSF3	1	15	15	28.3	64.129	By MS/MS	By MS/MS	By MS/MS	By MS/MS	By MS/MS	By matching		By MS/MS	By MS/MS		103910000	326940000	307090000	159450000	64466000	31655000	0	0	87705000	0
Q5T5P2	Q5T5P2	Sickle tail protein homolog	KIAA1217	1	15	15	10.4	214.11	By MS/MS	By MS/MS	By MS/MS	By MS/MS				By MS/MS			257430000	272810000	119990000	211170000	0	0	0	159610000	0	0
Q68CZ2	Q68CZ2	Tensin-3	TNS3	1	15	13	18.8	155.26	By MS/MS	By MS/MS	By MS/MS	By matching				By MS/MS	By matching		126380000	318990000	77991000	18626000	0	0	0	75113000	29474000	0
Q6NZI2	Q6NZI2	Polymerase I and transcript release factor	PTRF	1	15	15	43.8	43.476	By MS/MS	By MS/MS	By MS/MS	By MS/MS				By MS/MS	By MS/MS		5538000000	2811800000	1831100000	5187900000	0	0	0	11292000000	2219100000	0
Q7Z3D6	Q7Z3D6	UPF0317 protein C14orf159, mitochondrial	C14orf159	1	15	15	36.5	66.436	By MS/MS	By MS/MS	By MS/MS	By MS/MS				By MS/MS	By MS/MS		183920000	707510000	311290000	214780000	0	0	0	36221000	140870000	0
Q7Z4W1	Q7Z4W1	L-xylulose reductase	DCXR	1	15	15	68	25.913	By MS/MS	By MS/MS	By MS/MS	By MS/MS	By MS/MS	By matching	By MS/MS	By MS/MS	By MS/MS	By MS/MS	2401200000	3391800000	2270000000	2637400000	312900000	88956000	575550000	183990000	484660000	535400000
Q7Z6Z7	Q7Z6Z7	E3 ubiquitin-protein ligase HUWE1	HUWE1	1	15	15	4.4	481.89	By MS/MS	By MS/MS	By matching		By matching	By matching	By MS/MS	By MS/MS	By matching	By MS/MS	159440000	207530000	139410000	0	161580000	191830000	238490000	203870000	160810000	250390000
Q86W92;Q8ND30	Q86W92	Liprin-beta-1	PPFIBP1	2	15	15	20.7	114.02	By MS/MS	By MS/MS	By matching	By matching				By MS/MS	By matching		88301000	151950000	142050000	153810000	0	0	0	298540000	83166000	0
Q8N0X4	Q8N0X4	Citrate lyase subunit beta-like protein, mitochondrial	CLYBL	1	15	15	53.8	37.359	By MS/MS	By MS/MS	By MS/MS	By MS/MS			By MS/MS	By MS/MS	By MS/MS	By MS/MS	516740000	1166100000	779570000	546650000	0	0	411410000	441490000	179150000	355370000
Q93008;O00507	Q93008	Probable ubiquitin carboxyl-terminal hydrolase FAF-X	USP9X	2	15	15	8.5	292.28	By MS/MS	By MS/MS			By matching	By MS/MS	By MS/MS		By MS/MS	By MS/MS	64542000	51003000	0	0	70140000	28507000	104140000	0	0	59750000
Q96C19	Q96C19	EF-hand domain-containing protein D2	EFHD2	1	15	15	65	26.697	By MS/MS	By MS/MS	By MS/MS	By MS/MS	By MS/MS	By MS/MS	By MS/MS	By MS/MS	By MS/MS	By MS/MS	327000000	301060000	443550000	335390000	582960000	594710000	38120000	137570000	2396000000	429270000
Q96DC8	Q96DC8	Enoyl-CoA hydratase domain-containing protein 3, mitochondrial	ECHDC3	1	15	15	62.7	32.633	By MS/MS	By MS/MS	By MS/MS	By MS/MS				By MS/MS	By MS/MS		1527400000	3208600000	2608300000	1414000000	0	0	0	1080800000	355390000	0
Q9BSE5	Q9BSE5	Agmatinase, mitochondrial	AGMAT	1	15	15	45.5	37.66	By MS/MS	By MS/MS	By MS/MS	By MS/MS		By matching		By MS/MS	By MS/MS		3340800000	14252000000	18558000000	3784900000	0	9320300	0	329290000	118710000	0
Q9BT78	Q9BT78	COP9 signalosome complex subunit 4	COPS4	1	15	15	53.9	46.268	By MS/MS	By MS/MS	By matching		By matching		By MS/MS	By MS/MS	By MS/MS	By MS/MS	33935000	249730000	40273000	0	35300000	0	194350000	335750000	97382000	296870000
Q9H3G5	Q9H3G5	Probable serine carboxypeptidase CPVL	CPVL	1	15	15	40.5	54.163	By MS/MS	By MS/MS	By MS/MS	By MS/MS	By MS/MS	By MS/MS		By MS/MS	By MS/MS		2907600000	1721100000	1097900000	1467300000	815600000	659270000	0	268870000	3838700000	0
Q9HAV0;Q9BRK4	Q9HAV0	Guanine nucleotide-binding protein subunit beta-4	GNB4	2	15	9	64.4	37.567	By MS/MS	By MS/MS	By MS/MS	By MS/MS	By MS/MS	By matching	By MS/MS	By MS/MS	By MS/MS	By MS/MS	63241000	182760000	23527000	51790000	190980000	34993000	173000000	122410000	1092200000	606670000
Q9HDC9	Q9HDC9	Adipocyte plasma membrane-associated protein	APMAP	1	15	15	52.2	46.48	By matching	By MS/MS	By MS/MS	By MS/MS	By MS/MS	By MS/MS	By MS/MS	By MS/MS	By MS/MS	By MS/MS	102970000	884700000	1415100000	1071600000	3510100000	2162400000	1929300000	1134700000	2878300000	2726900000
Q9NTK5	Q9NTK5	Obg-like ATPase 1	OLA1	1	15	15	43.7	44.743	By MS/MS	By MS/MS		By matching		By matching	By MS/MS	By MS/MS	By MS/MS	By MS/MS	203380000	213910000	0	30577000	0	250580000	1156300000	198830000	74827000	308830000
Q9NYF8	Q9NYF8	Bcl-2-associated transcription factor 1	BCLAF1	1	15	14	20.7	106.12	By MS/MS	By MS/MS	By MS/MS	By MS/MS	By MS/MS	By MS/MS		By MS/MS	By MS/MS	By MS/MS	472110000	453910000	658270000	930520000	186580000	156160000	0	796150000	1321600000	73081000
Q9NYQ3	Q9NYQ3	Hydroxyacid oxidase 2	HAO2	1	15	15	59.3	38.838	By MS/MS	By MS/MS	By MS/MS	By MS/MS				By matching	By matching		1440400000	1446900000	1754500000	1387300000	0	0	0	6052800	37970000	0
Q9P2J5	Q9P2J5	Leucine--tRNA ligase, cytoplasmic	LARS	1	15	15	16.1	134.46	By MS/MS	By MS/MS	By matching					By MS/MS	By MS/MS	By MS/MS	106230000	183390000	0	0	0	0	0	25464000	0	67942000
Q9UJ70	Q9UJ70	N-acetyl-D-glucosamine kinase	NAGK	1	15	15	51.5	37.375	By MS/MS	By MS/MS	By MS/MS	By MS/MS	By MS/MS	By MS/MS	By MS/MS	By MS/MS	By MS/MS	By MS/MS	46089000	179210000	75723000	81754000	0	603470000	1041500000	121280000	1100100000	831470000
Q9UJU6	Q9UJU6	Drebrin-like protein	DBNL	1	15	15	41.9	48.207	By MS/MS	By MS/MS	By MS/MS	By MS/MS	By MS/MS	By MS/MS	By MS/MS	By MS/MS	By MS/MS	By MS/MS	503810000	420400000	223970000	37423000	422050000	1355100000	378820000	557440000	627190000	615760000
Q9UKM9	Q9UKM9	RNA-binding protein Raly	RALY	1	15	15	59.2	32.463	By MS/MS	By MS/MS	By MS/MS	By MS/MS	By MS/MS	By MS/MS	By MS/MS	By MS/MS	By MS/MS	By MS/MS	1485300000	823110000	838740000	1510200000	476350000	770920000	179880000	1668800000	1664200000	1070600000
Q9UKU7	Q9UKU7	Isobutyryl-CoA dehydrogenase, mitochondrial	ACAD8	1	15	15	45.1	45.069	By MS/MS	By MS/MS	By MS/MS	By MS/MS				By MS/MS	By MS/MS		441690000	1586700000	894980000	340170000	0	0	0	105250000	167430000	0
Q9UL46	Q9UL46	Proteasome activator complex subunit 2	PSME2	1	15	15	73.6	27.401	By MS/MS	By MS/MS	By MS/MS	By MS/MS	By MS/MS	By MS/MS	By MS/MS	By MS/MS	By MS/MS	By MS/MS	703370000	708030000	480300000	97261000	272230000	2842500000	2617200000	891490000	1111700000	1857900000
Q9Y230	Q9Y230	RuvB-like 2	RUVBL2	1	15	15	40.8	51.156	By MS/MS	By MS/MS	By MS/MS	By MS/MS	By MS/MS	By MS/MS	By MS/MS	By MS/MS	By MS/MS	By MS/MS	568580000	309530000	139400000	422910000	516580000	470540000	199750000	759260000	540880000	141630000
A0AVT1	A0AVT1	Ubiquitin-like modifier-activating enzyme 6	UBA6	1	14	14	17.1	117.97	By MS/MS	By MS/MS			By matching	By MS/MS	By MS/MS	By MS/MS	By MS/MS	By MS/MS	68085000	19955000	0	0	14100000	79602000	147510000	83571000	51244000	236090000
A3KMH1	A3KMH1	von Willebrand factor A domain-containing protein 8	VWA8	1	14	14	9.8	214.82	By MS/MS	By MS/MS	By MS/MS	By MS/MS	By matching			By MS/MS	By matching		41613000	250760000	315880000	66676000	9497200	0	0	27293000	12498000	0
O00748;Q5XG92;P22303	O00748	Cocaine esterase	CES2	3	14	14	34.5	61.806	By MS/MS	By MS/MS	By MS/MS	By MS/MS				By MS/MS	By MS/MS		506060000	388180000	395530000	577180000	0	0	0	615310000	436060000	0
O14745	O14745	Na(+)/H(+) exchange regulatory cofactor NHE-RF1	SLC9A3R1	1	14	14	52.5	38.868	By MS/MS	By MS/MS	By MS/MS	By MS/MS	By MS/MS	By MS/MS		By MS/MS	By MS/MS		947890000	808890000	647520000	427220000	50894000	522080000	0	544280000	138310000	0
O14975	O14975	Very long-chain acyl-CoA synthetase	SLC27A2	1	14	14	34.5	70.311	By MS/MS	By MS/MS	By MS/MS	By MS/MS	By matching	By MS/MS	By MS/MS	By matching	By matching	By MS/MS	252780000	693090000	940240000	150190000	18232000	14906000	0	1708200	2159700	9212900
O43175	O43175	D-3-phosphoglycerate dehydrogenase	PHGDH	1	14	14	33.8	56.65	By MS/MS	By MS/MS	By MS/MS	By MS/MS	By MS/MS	By MS/MS	By MS/MS	By MS/MS	By MS/MS		144810000	1146000000	166310000	23536000	7547800	39791000	22009000	19888000	9443700	0
O60504	O60504	Vinexin	SORBS3	1	14	14	36.1	75.34	By MS/MS	By MS/MS	By MS/MS	By MS/MS	By matching	By matching		By MS/MS	By matching		145930000	126020000	38768000	157230000	242210000	238750000	0	295230000	19891000	0
O60701	O60701	UDP-glucose 6-dehydrogenase	UGDH	1	14	14	39.9	55.023	By MS/MS	By MS/MS	By MS/MS	By MS/MS	By matching	By matching		By MS/MS	By MS/MS	By matching	73086000	206550000	41606000	36175000	26950000	13526000	0	620690000	5785500	18917000
O60884	O60884	DnaJ homolog subfamily A member 2	DNAJA2	1	14	14	50	45.745	By MS/MS	By MS/MS	By MS/MS	By MS/MS	By MS/MS	By MS/MS	By MS/MS	By MS/MS	By MS/MS	By MS/MS	365170000	339100000	214230000	294030000	321070000	693210000	129340000	409770000	403850000	227760000
O75356;REV__Q5VUR7;REV__Q5TYW2;REV__Q5SQ80;REV__Q5CZ79;REV__Q4UJ75;REV__Q8N2N9;REV__Q5JPF3;REV__A6QL64	O75356	Ectonucleoside triphosphate diphosphohydrolase 5	ENTPD5	9	14	14	43.9	47.517	By MS/MS	By MS/MS	By MS/MS	By MS/MS				By MS/MS			354130000	180510000	228220000	158610000	0	0	0	0	0	0
O75521	O75521	Enoyl-CoA delta isomerase 2, mitochondrial	ECI2	1	14	14	51.8	43.585	By MS/MS	By MS/MS	By MS/MS	By MS/MS	By MS/MS	By matching		By MS/MS	By MS/MS		1208000000	3550100000	3590100000	2734000000	99438000	26303000	0	861930000	413150000	0
O94979	O94979	Protein transport protein Sec31A	SEC31A	1	14	14	14.6	133.01	By MS/MS	By MS/MS	By matching	By matching	By matching	By MS/MS	By matching	By MS/MS	By MS/MS	By MS/MS	88158000	150830000	77402000	355940000	262440000	84221000	409890000	539480000	157310000	47626000
O95299	O95299	NADH dehydrogenase [ubiquinone] 1 alpha subcomplex subunit 10, mitochondrial	NDUFA10	1	14	14	56.1	40.75	By MS/MS	By MS/MS	By MS/MS	By MS/MS	By MS/MS	By MS/MS	By MS/MS	By MS/MS	By MS/MS	By MS/MS	2525500000	3428000000	4121800000	3633000000	488700000	165740000	31544000	481470000	1380600000	34819000
P01042	P01042	Kininogen-1;Kininogen-1 heavy chain;T-kinin;Bradykinin;Lysyl-bradykinin;Kininogen-1 light chain;Low molecular weight growth-promoting factor	KNG1	1	14	13	25.8	71.957	By MS/MS	By MS/MS	By MS/MS	By MS/MS	By matching	By matching	By MS/MS	By matching	By matching	By MS/MS	144790000	926350000	39406000	235560000	0	9883900	2945900000	0	31775000	2703000000
P04181	P04181	Ornithine aminotransferase, mitochondrial;Ornithine aminotransferase, hepatic form;Ornithine aminotransferase, renal form	OAT	1	14	14	43.5	48.534	By MS/MS	By MS/MS	By MS/MS	By MS/MS				By MS/MS	By MS/MS		225770000	349480000	421130000	207160000	0	0	0	255160000	143560000	0
P05388;Q8NHW5	P05388;Q8NHW5	60S acidic ribosomal protein P0;60S acidic ribosomal protein P0-like	RPLP0;RPLP0P6	2	14	14	56.2	34.273	By MS/MS	By MS/MS	By MS/MS	By MS/MS	By MS/MS	By MS/MS	By MS/MS	By MS/MS	By MS/MS	By MS/MS	2361500000	1780000000	1520000000	1920500000	969990000	186120000	459190000	2702500000	2028900000	747540000
P07910;P0DMR1;O60812;B7ZW38;B2RXH8	P07910;P0DMR1;O60812;B7ZW38;B2RXH8	Heterogeneous nuclear ribonucleoproteins C1/C2;Heterogeneous nuclear ribonucleoprotein C-like 4;Heterogeneous nuclear ribonucleoprotein C-like 1;Heterogeneous nuclear ribonucleoprotein C-like 3;Heterogeneous nuclear ribonucleoprotein C-like 2	HNRNPC;HNRNPCL4;HNRNPCL1;HNRNPCL3;HNRNPCL2	5	14	14	39.2	33.67	By MS/MS	By MS/MS	By MS/MS	By MS/MS	By MS/MS	By MS/MS	By MS/MS	By MS/MS	By MS/MS	By MS/MS	6351200000	4471700000	3288700000	3844600000	2215400000	2588900000	2450200000	7947700000	5896800000	3213700000
P09543	P09543	2,3-cyclic-nucleotide 3-phosphodiesterase	CNP	1	14	14	36.3	47.578	By MS/MS	By MS/MS	By MS/MS	By MS/MS	By MS/MS	By MS/MS	By matching	By MS/MS	By MS/MS	By MS/MS	322570000	1052700000	242480000	341430000	130100000	0	23093000	191670000	87870000	40093000
P11766	P11766	Alcohol dehydrogenase class-3	ADH5	1	14	14	51.3	39.724	By MS/MS	By MS/MS	By MS/MS	By MS/MS	By MS/MS	By MS/MS	By MS/MS	By MS/MS	By MS/MS	By MS/MS	1622200000	1459300000	640310000	329590000	206360000	741880000	692720000	1259800000	601230000	763900000
P12955	P12955	Xaa-Pro dipeptidase	PEPD	1	14	14	39.1	54.548	By MS/MS	By MS/MS	By MS/MS	By MS/MS	By matching	By MS/MS		By MS/MS	By MS/MS		419300000	261430000	203520000	97280000	147600000	120320000	0	121850000	159340000	0
P13674	P13674	Prolyl 4-hydroxylase subunit alpha-1	P4HA1	1	14	14	36	61.049		By matching	By matching	By MS/MS				By MS/MS	By MS/MS	By matching	0	12455000	5948400	7661800	0	0	0	1292600000	447210000	5625300
P14550	P14550	Alcohol dehydrogenase [NADP(+)]	AKR1A1	1	14	14	61.8	36.573	By MS/MS	By MS/MS	By MS/MS	By MS/MS		By MS/MS	By MS/MS	By MS/MS	By MS/MS	By MS/MS	1208400000	935360000	263770000	329780000	0	220030000	282380000	906210000	808390000	339650000
P16152	P16152	Carbonyl reductase [NADPH] 1	CBR1	1	14	14	70.4	30.375	By MS/MS	By MS/MS	By MS/MS	By MS/MS	By MS/MS	By MS/MS	By MS/MS	By MS/MS	By MS/MS	By MS/MS	2079600000	2189900000	924970000	889240000	0	41657000	770500000	1500200000	693470000	723200000
P16452	P16452	Erythrocyte membrane protein band 4.2	EPB42	1	14	13	28.9	77.008		By MS/MS					By MS/MS	By matching	By matching	By MS/MS	0	0	0	0	0	0	1393400000	3325800	0	30038000
P20591	P20591	Interferon-induced GTP-binding protein Mx1;Interferon-induced GTP-binding protein Mx1, N-terminally processed	MX1	1	14	12	24.3	75.519	By MS/MS	By MS/MS				By MS/MS	By MS/MS			By MS/MS	0	110470000	0	0	0	361470000	197600000	0	0	215470000
P21964	P21964	Catechol O-methyltransferase	COMT	1	14	14	68.3	30.037	By MS/MS	By MS/MS	By MS/MS	By MS/MS	By MS/MS	By MS/MS	By MS/MS	By MS/MS	By MS/MS	By MS/MS	466100000	672610000	326320000	342060000	311480000	232210000	356370000	583800000	1426400000	526670000
P23284	P23284	Peptidyl-prolyl cis-trans isomerase B	PPIB	1	14	14	52.3	23.742	By MS/MS	By MS/MS	By MS/MS	By MS/MS	By MS/MS	By MS/MS	By MS/MS	By MS/MS	By MS/MS	By MS/MS	2984300000	3468000000	2484000000	4718700000	3306700000	1147100000	1402100000	5287100000	8166400000	1707500000
P25789	P25789	Proteasome subunit alpha type-4	PSMA4	1	14	14	71.3	29.483	By MS/MS	By MS/MS	By MS/MS	By MS/MS	By MS/MS	By MS/MS	By matching	By MS/MS	By MS/MS		463310000	548210000	190440000	29942000	49672000	464250000	16890000	976970000	469920000	0
P27694	P27694	Replication protein A 70 kDa DNA-binding subunit;Replication protein A 70 kDa DNA-binding subunit, N-terminally processed	RPA1	1	14	14	27.6	68.137	By MS/MS	By MS/MS	By MS/MS	By MS/MS	By MS/MS	By MS/MS	By MS/MS	By MS/MS	By MS/MS	By MS/MS	90167000	183780000	131720000	0	78122000	259360000	86841000	493900000	273480000	204040000
P30042	P30042	ES1 protein homolog, mitochondrial	C21orf33	1	14	14	71.3	28.17	By MS/MS	By MS/MS	By MS/MS	By MS/MS	By MS/MS	By MS/MS	By MS/MS	By MS/MS	By MS/MS	By MS/MS	5690800000	7689800000	8718600000	6363600000	1353500000	126720000	12800000	3449700000	4344600000	100670000
P30876	P30876	DNA-directed RNA polymerase II subunit RPB2	POLR2B	1	14	14	13.7	133.9	By MS/MS	By MS/MS	By MS/MS	By MS/MS	By MS/MS	By MS/MS	By MS/MS	By MS/MS	By MS/MS	By matching	107710000	83724000	105640000	64710000	89118000	85689000	126770000	45016000	140790000	61278000
P31937	P31937	3-hydroxyisobutyrate dehydrogenase, mitochondrial	HIBADH	1	14	14	65.8	35.329	By MS/MS	By MS/MS	By MS/MS	By MS/MS	By MS/MS	By MS/MS		By MS/MS	By MS/MS	By matching	2586700000	5024600000	4817200000	2744400000	137460000	0	0	1903700000	1617900000	10915000
P35573	P35573	Glycogen debranching enzyme;4-alpha-glucanotransferase;Amylo-alpha-1,6-glucosidase	AGL	1	14	14	12.1	174.76	By matching	By MS/MS					By MS/MS	By MS/MS	By matching	By MS/MS	6541200	40639000	0	0	0	0	334250000	33571000	15684000	376940000
P35858	P35858	Insulin-like growth factor-binding protein complex acid labile subunit	IGFALS	1	14	14	31.2	66.034							By MS/MS			By MS/MS	0	0	0	0	0	0	1792300000	0	0	1299100000
P39023;Q92901	P39023	60S ribosomal protein L3	RPL3	2	14	14	38.5	46.108	By MS/MS	By MS/MS	By MS/MS	By MS/MS	By MS/MS	By MS/MS		By MS/MS	By MS/MS	By MS/MS	548510000	970360000	711150000	767850000	977450000	1181800000	0	678820000	1184200000	647690000
P40121	P40121	Macrophage-capping protein	CAPG	1	14	14	54.6	38.498	By MS/MS	By MS/MS	By MS/MS	By MS/MS	By MS/MS	By MS/MS	By MS/MS	By MS/MS	By MS/MS	By MS/MS	1315800000	1403100000	743850000	238130000	0	1302200000	473370000	613540000	2116900000	1085100000
P42025	P42025	Beta-centractin	ACTR1B	1	14	5	55.6	42.293	By MS/MS	By MS/MS		By MS/MS	By matching	By matching	By MS/MS	By MS/MS	By MS/MS	By MS/MS	170950000	90532000	0	92773000	0	0	0	244540000	61393000	0
P46777	P46777	60S ribosomal protein L5	RPL5	1	14	14	45.8	34.362	By MS/MS	By MS/MS	By MS/MS	By MS/MS	By MS/MS	By MS/MS	By MS/MS	By MS/MS	By MS/MS	By MS/MS	503550000	586800000	625150000	519670000	394500000	2375300000	350060000	649040000	902910000	778710000
P47755	P47755	F-actin-capping protein subunit alpha-2	CAPZA2	1	14	11	67.5	32.949	By MS/MS	By MS/MS	By MS/MS	By MS/MS	By MS/MS	By MS/MS	By MS/MS	By MS/MS	By MS/MS	By MS/MS	970080000	838420000	354460000	386060000	199060000	108890000	709980000	1130100000	1294700000	473510000
P49257	P49257	Protein ERGIC-53	LMAN1	1	14	14	37.3	57.548	By MS/MS	By MS/MS	By MS/MS	By MS/MS	By MS/MS	By MS/MS	By MS/MS	By MS/MS	By MS/MS		124020000	748370000	821150000	424590000	924010000	495050000	89072000	1959100000	2856100000	0
P49591	P49591	Serine--tRNA ligase, cytoplasmic	SARS	1	14	14	35	58.777	By MS/MS	By MS/MS	By matching		By matching	By MS/MS	By MS/MS	By MS/MS	By MS/MS	By MS/MS	168200000	124270000	129380000	0	148390000	113400000	264390000	246350000	40955000	141830000
P50851;Q8NFP9	P50851	Lipopolysaccharide-responsive and beige-like anchor protein	LRBA	2	14	14	6.3	319.1	By MS/MS	By MS/MS			By matching	By matching					29801000	270200000	0	0	16184000	32533000	0	0	0	0
P51608	P51608	Methyl-CpG-binding protein 2	MECP2	1	14	14	43	52.44	By MS/MS	By MS/MS	By MS/MS	By MS/MS	By MS/MS			By MS/MS	By MS/MS		707010000	1363000000	1906900000	1683100000	1875200000	0	0	933700000	1879900000	0
P51692	P51692	Signal transducer and activator of transcription 5B	STAT5B	1	14	14	19.9	89.865	By MS/MS	By MS/MS				By MS/MS	By MS/MS	By MS/MS	By MS/MS	By MS/MS	88647000	32646000	0	0	0	53866000	419020000	20765000	99431000	269020000
P52566	P52566	Rho GDP-dissociation inhibitor 2	ARHGDIB	1	14	14	74.1	22.988	By MS/MS	By MS/MS	By MS/MS	By MS/MS	By MS/MS	By MS/MS	By MS/MS	By MS/MS	By MS/MS	By MS/MS	809420000	763120000	1979600000	753600000	1820100000	10890000000	9415300000	1877400000	4209800000	18410000000
P52907	P52907	F-actin-capping protein subunit alpha-1	CAPZA1	1	14	14	75.5	32.922	By MS/MS	By MS/MS	By MS/MS	By MS/MS	By MS/MS	By MS/MS	By MS/MS	By MS/MS	By MS/MS	By MS/MS	1705300000	748340000	923260000	1328100000	1686500000	4102700000	1404300000	1265800000	2667100000	1735100000
P60891	P60891	Ribose-phosphate pyrophosphokinase 1	PRPS1	1	14	14	56	34.834	By MS/MS	By MS/MS	By MS/MS	By matching		By MS/MS	By MS/MS	By MS/MS	By MS/MS	By MS/MS	107050000	366680000	98769000	232470000	0	61957000	1629200000	390540000	155920000	1870700000
P61019;Q8WUD1	P61019;Q8WUD1	Ras-related protein Rab-2A;Ras-related protein Rab-2B	RAB2A;RAB2B	2	14	14	62.3	23.545	By MS/MS	By MS/MS	By MS/MS	By MS/MS	By MS/MS	By MS/MS	By MS/MS	By MS/MS	By MS/MS	By MS/MS	445830000	641340000	668900000	580700000	835620000	750730000	656400000	565600000	851830000	1034500000
P61981	P61981	14-3-3 protein gamma;14-3-3 protein gamma, N-terminally processed	YWHAG	1	14	12	69.2	28.302	By MS/MS	By MS/MS	By MS/MS	By MS/MS	By MS/MS	By MS/MS	By MS/MS	By MS/MS	By MS/MS	By MS/MS	2126800000	1861400000	752060000	437150000	1057700000	1184500000	1215300000	4881800000	1837000000	1318900000
P62195;Q8NB90	P62195	26S protease regulatory subunit 8	PSMC5	2	14	14	46.6	45.626	By MS/MS	By MS/MS	By MS/MS	By MS/MS		By MS/MS	By MS/MS	By MS/MS	By MS/MS	By MS/MS	262290000	280510000	195860000	231840000	0	0	217310000	397380000	326010000	335050000
P62820	P62820	Ras-related protein Rab-1A	RAB1A	1	14	5	65.9	22.677	By MS/MS	By MS/MS	By MS/MS	By matching	By MS/MS	By MS/MS	By MS/MS	By MS/MS	By MS/MS	By MS/MS	559660000	494420000	372400000	461070000	184970000	239270000	263620000	320470000	394270000	349550000
P62873	P62873	Guanine nucleotide-binding protein G(I)/G(S)/G(T) subunit beta-1	GNB1	1	14	7	69.1	37.377	By MS/MS	By MS/MS	By MS/MS	By MS/MS	By MS/MS	By MS/MS	By MS/MS	By MS/MS	By MS/MS	By MS/MS	1617800000	1112400000	1121400000	1642200000	1823000000	1355400000	1014700000	2390500000	2098400000	987340000
P63104	P63104	14-3-3 protein zeta/delta	YWHAZ	1	14	12	58.8	27.745	By MS/MS	By MS/MS	By MS/MS	By MS/MS	By MS/MS	By MS/MS	By MS/MS	By MS/MS	By MS/MS	By MS/MS	5682900000	5159400000	1401800000	1189500000	3091800000	3044800000	4448700000	7594000000	3797500000	4559900000
Q04446	Q04446	1,4-alpha-glucan-branching enzyme	GBE1	1	14	14	27.9	80.473	By MS/MS	By MS/MS			By matching	By MS/MS	By MS/MS	By MS/MS	By matching	By MS/MS	169420000	333440000	0	0	280520000	520670000	250500000	318180000	101130000	380040000
Q04917	Q04917	14-3-3 protein eta	YWHAH	1	14	12	56.9	28.218	By MS/MS	By MS/MS	By MS/MS	By MS/MS	By MS/MS	By MS/MS	By MS/MS	By MS/MS	By MS/MS	By MS/MS	1572500000	1672200000	612190000	480330000	1097000000	1620500000	2909800000	3369700000	3455700000	1892500000
Q12913	Q12913	Receptor-type tyrosine-protein phosphatase eta	PTPRJ	1	14	14	15.6	145.94				By matching	By MS/MS	By MS/MS	By MS/MS		By MS/MS	By MS/MS	0	0	0	125310000	303740000	209680000	62502000	0	130100000	163260000
Q13162	Q13162	Peroxiredoxin-4	PRDX4	1	14	11	62.4	30.54	By MS/MS	By MS/MS	By MS/MS	By MS/MS	By MS/MS	By matching	By matching	By MS/MS	By MS/MS	By matching	188960000	329190000	525270000	791450000	274740000	0	0	1952700000	2034200000	0
Q13242	Q13242	Serine/arginine-rich splicing factor 9	SRSF9	1	14	13	67.9	25.542	By MS/MS	By MS/MS	By MS/MS	By MS/MS	By MS/MS	By MS/MS		By MS/MS	By MS/MS		517720000	427390000	509600000	265480000	282270000	181660000	0	998810000	725360000	0
Q13618	Q13618	Cullin-3	CUL3	1	14	14	20.1	88.929	By MS/MS	By MS/MS	By matching			By MS/MS	By MS/MS	By MS/MS	By MS/MS	By MS/MS	34023000	36542000	73265000	0	0	7160900	412130000	10936000	54015000	195390000
Q14155	Q14155	Rho guanine nucleotide exchange factor 7	ARHGEF7	1	14	11	24.5	90.011	By MS/MS	By MS/MS	By matching		By matching		By MS/MS	By MS/MS	By MS/MS	By MS/MS	64306000	65721000	32904000	0	0	0	26822000	313730000	15530000	19447000
Q14498	Q14498	RNA-binding protein 39	RBM39	1	14	14	36.4	59.379	By MS/MS	By MS/MS	By MS/MS	By MS/MS	By MS/MS	By MS/MS		By MS/MS	By MS/MS	By MS/MS	328080000	201080000	193760000	311590000	259270000	270820000	0	469290000	487230000	38246000
Q14677	Q14677	Clathrin interactor 1	CLINT1	1	14	14	26.9	68.259	By MS/MS	By MS/MS	By MS/MS	By MS/MS	By MS/MS	By matching	By MS/MS	By MS/MS	By MS/MS	By MS/MS	379990000	597180000	480320000	438560000	171610000	117210000	89563000	298600000	308480000	160420000
Q15404	Q15404	Ras suppressor protein 1	RSU1	1	14	14	66.8	31.54	By MS/MS	By MS/MS	By MS/MS	By MS/MS	By MS/MS	By MS/MS	By MS/MS	By MS/MS	By MS/MS	By MS/MS	399450000	842920000	61068000	133370000	207580000	335890000	220500000	919280000	287840000	91300000
Q15417	Q15417	Calponin-3	CNN3	1	14	14	56.2	36.413	By MS/MS	By MS/MS	By MS/MS	By MS/MS	By matching	By MS/MS	By MS/MS	By MS/MS	By matching		1400200000	775110000	31739000	8827400	181820000	62097000	12477000	1855200000	154810000	0
Q15907;P62491;P57735	Q15907;P62491	Ras-related protein Rab-11B;Ras-related protein Rab-11A	RAB11B;RAB11A	3	14	14	64.2	24.488	By MS/MS	By MS/MS	By MS/MS	By MS/MS	By MS/MS	By MS/MS	By MS/MS	By MS/MS	By MS/MS	By MS/MS	1334300000	1258500000	1472400000	1752700000	2162800000	1631300000	2165500000	1363400000	1532600000	1692000000
Q2TB90	Q2TB90	Putative hexokinase HKDC1	HKDC1	1	14	11	16.7	102.54	By MS/MS	By MS/MS	By MS/MS	By MS/MS	By matching	By matching	By matching	By MS/MS	By matching	By matching	98096000	126200000	0	0	0	0	0	92490000	0	0
Q32MZ4	Q32MZ4	Leucine-rich repeat flightless-interacting protein 1	LRRFIP1	1	14	14	22.4	89.252	By MS/MS	By MS/MS	By MS/MS	By MS/MS	By MS/MS	By MS/MS		By MS/MS	By MS/MS		271330000	139300000	0	73201000	49749000	288960000	0	232210000	98500000	0
Q53H82	Q53H82	Beta-lactamase-like protein 2	LACTB2	1	14	14	58.3	32.805	By MS/MS	By MS/MS	By MS/MS	By MS/MS	By matching		By matching	By MS/MS	By MS/MS	By matching	791500000	1537300000	1554600000	1065400000	74565000	0	107670000	239740000	172790000	11605000
Q6P4A8	Q6P4A8	Phospholipase B-like 1;Phospholipase B-like 1 chain A;Phospholipase B-like 1 chain B;Phospholipase B-like 1 chain C	PLBD1	1	14	14	31.8	63.254	By matching	By matching	By matching	By matching	By MS/MS	By MS/MS			By MS/MS	By matching	15992000	12304000	13221000	18192000	1752200000	3020100000	0	0	118870000	28374000
Q7Z4H8	Q7Z4H8	KDEL motif-containing protein 2	KDELC2	1	14	14	36.5	58.572	By matching	By MS/MS			By matching	By matching		By MS/MS	By MS/MS		14443000	11199000	0	0	6888500	8078300	0	717560000	68917000	0
Q86XE5	Q86XE5	4-hydroxy-2-oxoglutarate aldolase, mitochondrial	HOGA1	1	14	14	45.3	35.248	By MS/MS	By MS/MS	By MS/MS	By MS/MS				By MS/MS	By matching		1354100000	2733700000	2448900000	1146500000	0	0	0	227500000	26544000	0
Q8N3V7	Q8N3V7	Synaptopodin	SYNPO	1	14	14	23.8	99.462	By MS/MS	By MS/MS		By MS/MS				By MS/MS	By MS/MS		36845000	118040000	0	39192000	0	0	0	1596500000	28228000	0
Q8NBQ5	Q8NBQ5	Estradiol 17-beta-dehydrogenase 11	HSD17B11	1	14	14	58	32.935	By MS/MS	By MS/MS	By MS/MS	By MS/MS	By MS/MS	By MS/MS	By MS/MS	By MS/MS	By MS/MS	By MS/MS	348780000	236940000	129130000	275590000	779960000	0	405400000	405570000	745160000	419150000
Q8TCU6	Q8TCU6	Phosphatidylinositol 3,4,5-trisphosphate-dependent Rac exchanger 1 protein	PREX1	1	14	14	13.8	186.2			By matching		By matching	By MS/MS	By MS/MS		By MS/MS	By MS/MS	0	0	5707800	0	11569000	0	16634000	0	106660000	225550000
Q8WUM0	Q8WUM0	Nuclear pore complex protein Nup133	NUP133	1	14	14	18	128.98	By MS/MS	By MS/MS	By MS/MS	By MS/MS	By MS/MS	By MS/MS		By MS/MS	By MS/MS		55518000	53451000	63263000	25138000	73343000	111680000	0	88576000	254550000	0
Q8WWP7	Q8WWP7	GTPase IMAP family member 1	GIMAP1	1	14	14	59.5	34.369	By matching	By MS/MS	By MS/MS	By MS/MS	By MS/MS	By MS/MS		By MS/MS	By MS/MS	By matching	24558000	412750000	172470000	161540000	1967500000	74568000	0	240020000	2503400000	28404000
Q92599	Q92599	Septin-8	SEPT8	1	14	10	37.3	55.756	By MS/MS	By MS/MS	By matching				By matching	By MS/MS	By matching	By matching	89887000	13358000	0	0	0	0	0	477880000	0	0
Q92616	Q92616	Translational activator GCN1	GCN1L1	1	14	14	8	292.75	By MS/MS	By MS/MS	By MS/MS	By MS/MS	By matching		By matching	By MS/MS	By matching	By matching	101530000	74453000	32848000	18112000	15492000	0	0	24749000	36716000	33719000
Q92621	Q92621	Nuclear pore complex protein Nup205	NUP205	1	14	14	10.4	227.92	By MS/MS	By MS/MS		By MS/MS	By MS/MS	By MS/MS		By MS/MS	By MS/MS	By MS/MS	56509000	63722000	0	0	170390000	113460000	0	56266000	0	19228000
Q92974	Q92974	Rho guanine nucleotide exchange factor 2	ARHGEF2	1	14	14	21	111.54	By matching	By matching			By MS/MS	By MS/MS	By MS/MS	By MS/MS	By MS/MS	By MS/MS	14655000	29062000	0	0	108950000	115920000	82791000	41296000	256540000	164930000
Q93050	Q93050	V-type proton ATPase 116 kDa subunit a isoform 1	ATP6V0A1	1	14	14	21.6	96.412	By MS/MS	By MS/MS	By MS/MS	By MS/MS	By MS/MS	By MS/MS	By MS/MS	By MS/MS	By MS/MS	By MS/MS	351280000	366380000	492640000	383420000	146770000	476250000	0	107660000	296620000	200900000
Q969Z3	Q969Z3	Mitochondrial amidoxime reducing component 2	2019-03-02	1	14	14	34.9	38.023	By MS/MS	By MS/MS	By MS/MS	By MS/MS	By matching	By matching		By MS/MS	By MS/MS	By matching	599240000	2000200000	4011400000	640530000	291410000	157270000	0	189570000	21504000	58338000
Q9GZM7	Q9GZM7	Tubulointerstitial nephritis antigen-like	TINAGL1	1	14	14	53.3	52.387		By MS/MS	By MS/MS					By MS/MS			0	813390000	61999000	0	0	0	0	36663000	0	0
Q9H0U4;Q92928	Q9H0U4	Ras-related protein Rab-1B	RAB1B	2	14	14	71.1	22.171	By MS/MS	By MS/MS	By MS/MS	By MS/MS	By MS/MS	By MS/MS	By MS/MS	By MS/MS	By MS/MS	By MS/MS	935810000	1380700000	1408700000	1581700000	2633600000	1518800000	1881400000	1217600000	2308900000	3233100000
Q9H2D6	Q9H2D6	TRIO and F-actin-binding protein	TRIOBP	1	14	13	6.6	261.37	By MS/MS	By MS/MS		By MS/MS	By matching		By matching	By MS/MS			51857000	40687000	0	280740000	10996000	0	19309000	159030000	0	0
Q9H7Z7	Q9H7Z7	Prostaglandin E synthase 2;Prostaglandin E synthase 2 truncated form	PTGES2	1	14	14	51.5	41.943	By MS/MS	By MS/MS	By MS/MS	By MS/MS	By matching	By matching	By matching	By MS/MS	By MS/MS	By MS/MS	194870000	863520000	321750000	166180000	86803000	88499000	560400000	227030000	105350000	823770000
Q9NQR4	Q9NQR4	Omega-amidase NIT2	NIT2	1	14	14	68.8	30.608	By MS/MS	By MS/MS	By MS/MS	By MS/MS		By matching	By MS/MS	By MS/MS	By MS/MS	By MS/MS	77619000	486100000	190820000	20445000	0	6199300	58203000	52967000	31839000	194810000
Q9NQT8;Q96L93	Q9NQT8	Kinesin-like protein KIF13B	KIF13B	2	14	14	11.3	202.79	By MS/MS	By MS/MS	By MS/MS	By MS/MS					By matching	By matching	163900000	148730000	32584000	68978000	0	0	0	0	23753000	37443000
Q9NVI7	Q9NVI7	ATPase family AAA domain-containing protein 3A	ATAD3A	1	14	14	26.7	71.368	By matching	By MS/MS	By MS/MS	By MS/MS	By MS/MS	By MS/MS		By MS/MS	By MS/MS		34641000	128880000	160220000	84694000	175820000	64283000	0	124000000	460620000	0
Q9P0M6	Q9P0M6	Core histone macro-H2A.2	H2AFY2	1	14	12	48.9	40.058	By MS/MS	By MS/MS	By MS/MS	By MS/MS			By matching	By MS/MS	By MS/MS	By matching	787110000	394490000	1103500000	2175100000	0	0	0	159320000	475570000	0
Q9P0V9	Q9P0V9	Septin-10	SEPT10	1	14	13	48.7	52.592	By MS/MS	By MS/MS	By matching	By matching			By matching	By MS/MS			334700000	115030000	8809700	8648300	0	0	20487000	479380000	0	0
Q9UBQ7	Q9UBQ7	Glyoxylate reductase/hydroxypyruvate reductase	GRHPR	1	14	14	56.7	35.668	By MS/MS	By MS/MS	By MS/MS	By MS/MS	By matching	By matching	By MS/MS	By MS/MS	By MS/MS	By MS/MS	1489200000	3738800000	2283300000	2051500000	28052000	118030000	319840000	1786100000	883010000	577790000
Q9UBT2	Q9UBT2	SUMO-activating enzyme subunit 2	UBA2	1	14	14	33.9	71.223	By MS/MS	By MS/MS				By matching	By MS/MS	By MS/MS	By MS/MS	By matching	108500000	116750000	0	0	0	114830000	0	281650000	100300000	71488000
Q9UHX1	Q9UHX1	Poly(U)-binding-splicing factor PUF60	PUF60	1	14	14	33.3	59.875	By MS/MS	By MS/MS	By MS/MS	By MS/MS	By MS/MS	By MS/MS		By MS/MS	By MS/MS		387930000	179480000	75083000	202840000	110650000	287400000	0	391210000	297710000	0
Q9UIA9	Q9UIA9	Exportin-7	XPO7	1	14	14	16.8	123.91	By MS/MS	By matching				By MS/MS	By MS/MS	By MS/MS		By MS/MS	30012000	36572000	0	0	0	0	302470000	0	0	123050000
Q9UKX7	Q9UKX7	Nuclear pore complex protein Nup50	NUP50	1	14	14	46.6	50.144	By MS/MS	By MS/MS	By MS/MS	By MS/MS	By MS/MS	By MS/MS		By MS/MS	By MS/MS		135520000	0	121860000	0	230040000	229620000	0	184780000	269120000	0
Q9ULA0	Q9ULA0	Aspartyl aminopeptidase	DNPEP	1	14	14	49.9	52.428	By MS/MS	By MS/MS	By MS/MS	By matching				By MS/MS	By matching		329890000	681660000	35767000	23741000	0	0	0	534190000	87102000	0
Q9Y224	Q9Y224	UPF0568 protein C14orf166	C14orf166	1	14	14	66	28.068	By MS/MS	By MS/MS	By MS/MS	By MS/MS	By MS/MS	By MS/MS		By MS/MS	By MS/MS	By MS/MS	960130000	885360000	254810000	137970000	108370000	247260000	0	917800000	399850000	26904000
Q9Y4E8	Q9Y4E8	Ubiquitin carboxyl-terminal hydrolase 15	USP15	1	14	14	18.8	112.42	By matching			By matching		By MS/MS	By MS/MS	By matching	By MS/MS	By MS/MS	0	0	0	2639400	0	0	434550000	0	0	448830000
Q9Y512	Q9Y512	Sorting and assembly machinery component 50 homolog	SAMM50	1	14	14	37.5	51.976	By matching	By MS/MS	By MS/MS	By MS/MS	By MS/MS	By MS/MS		By MS/MS	By MS/MS	By matching	57412000	456640000	522970000	194060000	245590000	159570000	0	462160000	630970000	13791000
O00232	O00232	26S proteasome non-ATPase regulatory subunit 12	PSMD12	1	13	13	32.5	52.904	By matching	By MS/MS	By MS/MS	By matching	By MS/MS	By MS/MS	By MS/MS	By MS/MS	By MS/MS	By MS/MS	235240000	158570000	175200000	130260000	359810000	617070000	122460000	218480000	164100000	428840000
O00429	O00429	Dynamin-1-like protein	DNM1L	1	13	13	22	81.876	By MS/MS	By MS/MS	By MS/MS				By MS/MS	By MS/MS	By MS/MS	By MS/MS	40806000	164180000	0	0	0	0	70751000	42882000	20816000	97208000
O00764	O00764	Pyridoxal kinase	PDXK	1	13	13	62.8	35.102	By MS/MS	By MS/MS	By matching	By MS/MS	By matching	By MS/MS	By MS/MS	By MS/MS	By MS/MS	By MS/MS	355470000	879810000	43440000	34970000	10518000	351220000	1205500000	272400000	335830000	904580000
O14579	O14579	Coatomer subunit epsilon	COPE	1	13	13	59.7	34.482	By MS/MS	By MS/MS		By MS/MS	By matching		By MS/MS	By MS/MS	By MS/MS	By MS/MS	221950000	287240000	0	133440000	135470000	0	271790000	681840000	284120000	300780000
O14638	O14638	Ectonucleotide pyrophosphatase/phosphodiesterase family member 3;Alkaline phosphodiesterase I;Nucleotide pyrophosphatase	ENPP3	1	13	13	25.7	100.12	By MS/MS	By matching	By matching	By matching			By matching	By MS/MS	By matching	By matching	386170000	60414000	161860000	337170000	0	0	165930000	712700000	122900000	138720000
O14874	O14874	[3-methyl-2-oxobutanoate dehydrogenase [lipoamide]] kinase, mitochondrial	BCKDK	1	13	13	47.8	46.36	By MS/MS	By MS/MS	By MS/MS	By matching		By matching		By MS/MS	By MS/MS		19617000	264500000	45220000	14831000	0	17633000	0	1516300000	167170000	0
O43684	O43684	Mitotic checkpoint protein BUB3	BUB3	1	13	13	61	37.154	By MS/MS	By MS/MS	By MS/MS	By MS/MS	By MS/MS	By MS/MS	By MS/MS	By MS/MS	By MS/MS	By MS/MS	261030000	225590000	154990000	338580000	0	0	59810000	655410000	468760000	75323000
O43815	O43815	Striatin	STRN	1	13	13	26.2	86.131	By MS/MS	By MS/MS	By MS/MS	By MS/MS		By MS/MS	By matching	By MS/MS	By MS/MS	By MS/MS	102880000	100290000	0	76435000	0	0	44112000	68363000	286990000	121340000
O60610	O60610	Protein diaphanous homolog 1	DIAPH1	1	13	13	12.5	141.35	By MS/MS	By MS/MS	By MS/MS	By MS/MS	By MS/MS	By MS/MS	By MS/MS	By MS/MS	By MS/MS	By MS/MS	39701000	76878000	31063000	44252000	99585000	269490000	393720000	88418000	58150000	816280000
O60656;Q9HAW9;Q9HAW8;P22309;P35504;P35503;P22310	O60656;Q9HAW9	UDP-glucuronosyltransferase 1-9;UDP-glucuronosyltransferase 1-8	UGT1A9;UGT1A8	7	13	13	39.4	59.94	By MS/MS	By MS/MS	By MS/MS	By MS/MS				By MS/MS	By MS/MS		171020000	779470000	709480000	243840000	0	0	0	251540000	126120000	0
O75936	O75936	Gamma-butyrobetaine dioxygenase	BBOX1	1	13	13	40.6	44.714	By MS/MS	By MS/MS	By MS/MS	By MS/MS		By matching		By MS/MS			1763100000	408620000	176740000	325000000	0	27426000	0	250910000	0	0
O95202	O95202	LETM1 and EF-hand domain-containing protein 1, mitochondrial	LETM1	1	13	13	26.4	83.353		By MS/MS	By MS/MS	By MS/MS				By MS/MS	By MS/MS		0	308660000	475440000	322770000	0	0	0	121630000	456980000	0
O95336	O95336	6-phosphogluconolactonase	PGLS	1	13	13	82.6	27.547	By MS/MS	By MS/MS					By MS/MS	By MS/MS	By MS/MS	By MS/MS	124340000	236660000	0	0	0	0	374160000	158430000	148420000	287750000
O95571	O95571	Persulfide dioxygenase ETHE1, mitochondrial	ETHE1	1	13	13	78	27.873	By MS/MS	By MS/MS	By MS/MS	By MS/MS	By MS/MS	By matching	By MS/MS	By MS/MS	By MS/MS	By MS/MS	1525600000	518850000	867300000	1037500000	836790000	381480000	128630000	424230000	1315800000	371000000
O95573	O95573	Long-chain-fatty-acid--CoA ligase 3	ACSL3	1	13	10	25.4	80.419	By matching	By MS/MS	By MS/MS	By matching	By MS/MS	By MS/MS		By matching	By MS/MS		0	22082000	66073000	0	163310000	116520000	0	47354000	76321000	0
O95758	O95758	Polypyrimidine tract-binding protein 3	PTBP3	1	13	10	33	59.689	By MS/MS	By MS/MS	By MS/MS	By MS/MS	By matching	By MS/MS	By MS/MS	By MS/MS	By MS/MS	By MS/MS	156450000	259630000	72401000	49032000	0	147470000	99587000	121920000	193030000	104240000
P00918	P00918	Carbonic anhydrase 2	CA2	1	13	13	75.8	29.246	By MS/MS	By MS/MS	By MS/MS	By MS/MS	By matching		By MS/MS	By MS/MS	By MS/MS	By MS/MS	2637800000	7008700000	740080000	1959700000	54915000	0	18352000000	4057600000	416650000	17620000000
P01859	P01859	Ig gamma-2 chain C region	IGHG2	1	13	5	49.4	35.9	By MS/MS	By MS/MS	By MS/MS	By MS/MS	By MS/MS	By MS/MS	By MS/MS	By MS/MS	By MS/MS	By MS/MS	1775200000	554690000	268340000	529670000	101560000	101710000	2088200000	585130000	464020000	908430000
P02790	P02790	Hemopexin	HPX	1	13	13	38.7	51.676	By MS/MS	By MS/MS	By MS/MS	By MS/MS	By MS/MS		By MS/MS	By MS/MS	By MS/MS	By MS/MS	1357000000	696320000	559480000	423210000	94309000	0	249670000	174570000	65270000	317640000
P04179	P04179	Superoxide dismutase [Mn], mitochondrial	SOD2	1	13	13	84.2	24.722	By MS/MS	By MS/MS	By MS/MS	By MS/MS	By MS/MS	By MS/MS	By MS/MS	By MS/MS	By MS/MS	By MS/MS	10932000000	12195000000	14568000000	22568000000	4554900000	1266600000	1792200000	41633000000	27569000000	4007100000
P05156	P05156	Complement factor I;Complement factor I heavy chain;Complement factor I light chain	CFI	1	13	13	27.3	65.75	By MS/MS	By MS/MS					By MS/MS	By MS/MS	By matching	By MS/MS	236240000	25449000	0	0	0	0	1113900000	274220000	98662000	931690000
P06748	P06748	Nucleophosmin	NPM1	1	13	13	48	32.575	By MS/MS	By MS/MS	By MS/MS	By MS/MS	By MS/MS	By MS/MS	By MS/MS	By MS/MS	By MS/MS	By MS/MS	5030500000	4574100000	3136100000	4321700000	1655400000	1620200000	194420000	9734600000	4488700000	727940000
P07357	P07357	Complement component C8 alpha chain	C8A	1	13	13	28.6	65.163							By MS/MS	By matching	By MS/MS	By MS/MS	0	0	0	0	0	0	760910000	24114000	10906000	2754100000
P07737	P07737	Profilin-1	PFN1	1	13	13	93.6	15.054	By MS/MS	By MS/MS	By MS/MS	By MS/MS	By MS/MS	By MS/MS	By MS/MS	By MS/MS	By MS/MS	By MS/MS	2801800000	3220300000	4115100000	2889300000	4279400000	11689000000	20172000000	6575400000	10074000000	22938000000
P08246	P08246	Neutrophil elastase	ELANE	1	13	13	54.3	28.518	By MS/MS	By MS/MS	By MS/MS	By MS/MS	By MS/MS	By MS/MS	By MS/MS	By MS/MS	By MS/MS	By MS/MS	47344000	683710000	7416000000	2996100000	44968000000	52197000000	68483000000	963380000	6708500000	79655000000
P08567	P08567	Pleckstrin	PLEK	1	13	13	54.9	40.124			By MS/MS		By MS/MS	By MS/MS	By MS/MS	By matching	By MS/MS	By MS/MS	0	0	0	0	213630000	223570000	659000000	10465000	393600000	737040000
P08754	P08754	Guanine nucleotide-binding protein G(k) subunit alpha	GNAI3	1	13	7	53.4	40.532	By matching	By MS/MS	By MS/MS	By matching	By MS/MS	By matching	By MS/MS	By MS/MS	By MS/MS	By MS/MS	70304000	116350000	0	0	139790000	0	43644000	196290000	189830000	115550000
P09211	P09211	Glutathione S-transferase P	GSTP1	1	13	13	66.2	23.356	By MS/MS	By MS/MS	By MS/MS	By MS/MS	By MS/MS	By MS/MS	By MS/MS	By MS/MS	By MS/MS	By MS/MS	5811100000	5378800000	1709600000	1503800000	1403400000	3628900000	12004000000	8704900000	5858300000	6055400000
P09467	P09467	Fructose-1,6-bisphosphatase 1	FBP1	1	13	13	48.8	36.842	By MS/MS	By MS/MS	By MS/MS	By MS/MS	By matching	By matching		By matching	By MS/MS		805040000	1720400000	603230000	316930000	17279000	0	0	21198000	126580000	0
P10644;P31321	P10644	cAMP-dependent protein kinase type I-alpha regulatory subunit;cAMP-dependent protein kinase type I-alpha regulatory subunit, N-terminally processed	PRKAR1A	2	13	13	40.7	42.981	By MS/MS	By MS/MS	By matching	By MS/MS	By matching		By MS/MS	By MS/MS	By MS/MS	By MS/MS	137610000	317650000	81378000	51046000	38927000	0	49650000	418960000	425840000	1020700000
P11908	P11908	Ribose-phosphate pyrophosphokinase 2	PRPS2	1	13	5	55	34.769	By matching	By MS/MS	By matching	By matching		By matching	By matching	By MS/MS	By MS/MS	By matching	57960000	0	42901000	0	0	0	0	0	17524000	0
P13761	P13761	HLA class II histocompatibility antigen, DRB1-7 beta chain	HLA-DRB1	1	13	13	51.1	29.822	By MS/MS	By MS/MS	By MS/MS	By MS/MS	By MS/MS	By matching		By MS/MS	By MS/MS		554110000	463410000	704480000	758690000	0	38335000	0	239100000	6953200000	0
P15586	P15586	N-acetylglucosamine-6-sulfatase	GNS	1	13	13	32.2	62.081	By MS/MS	By MS/MS	By MS/MS	By MS/MS	By MS/MS	By MS/MS		By MS/MS	By MS/MS		170600000	331190000	72020000	73006000	361510000	517930000	0	380190000	556230000	0
P16278;Q6UWU2	P16278	Beta-galactosidase	GLB1	2	13	13	26.4	76.074	By MS/MS	By MS/MS	By MS/MS	By MS/MS	By MS/MS	By MS/MS		By MS/MS	By MS/MS	By matching	236200000	506370000	127150000	136520000	403310000	32855000	0	17559000	711770000	7548700
P16930	P16930	Fumarylacetoacetase	FAH	1	13	13	44.4	46.374	By MS/MS	By MS/MS	By matching			By matching		By MS/MS	By MS/MS		62716000	330520000	13365000	0	0	18618000	0	882960000	25598000	0
P17540	P17540	Creatine kinase S-type, mitochondrial	CKMT2	1	13	13	44.4	47.504	By MS/MS	By MS/MS	By MS/MS	By MS/MS							518730000	1097400000	1016100000	371330000	0	0	0	0	0	0
P18669;P15259;Q8N0Y7	P18669	Phosphoglycerate mutase 1	PGAM1	3	13	13	68.9	28.804	By MS/MS	By MS/MS	By MS/MS	By MS/MS	By MS/MS	By MS/MS	By MS/MS	By MS/MS	By MS/MS	By MS/MS	2588700000	3495300000	1239300000	953170000	1342700000	5835300000	2802900000	10550000000	2335800000	2254600000
P21695	P21695	Glycerol-3-phosphate dehydrogenase [NAD(+)], cytoplasmic	GPD1	1	13	13	48.4	37.567	By MS/MS	By MS/MS	By MS/MS	By matching							349450000	611900000	304130000	235090000	0	0	0	0	0	0
P22234	P22234	Multifunctional protein ADE2;Phosphoribosylaminoimidazole-succinocarboxamide synthase;Phosphoribosylaminoimidazole carboxylase	PAICS	1	13	13	45.9	47.079	By MS/MS	By MS/MS				By matching	By MS/MS	By MS/MS	By MS/MS	By MS/MS	152740000	141050000	0	0	0	131450000	892590000	244790000	87816000	435000000
P22894	P22894	Neutrophil collagenase	MMP8	1	13	13	39.2	53.411		By MS/MS			By MS/MS	By MS/MS	By MS/MS	By matching	By MS/MS	By MS/MS	0	0	0	0	357630000	1649500000	1424400000	4607800	100560000	1618000000
P23219	P23219	Prostaglandin G/H synthase 1	PTGS1	1	13	13	31.7	68.686					By MS/MS			By MS/MS	By MS/MS		0	0	0	0	536870000	0	0	130500000	589090000	0
P23528	P23528	Cofilin-1	CFL1	1	13	13	76.5	18.502	By MS/MS	By MS/MS	By MS/MS	By MS/MS	By MS/MS	By MS/MS	By MS/MS	By MS/MS	By MS/MS	By MS/MS	3693500000	4032200000	3404500000	1973500000	5268500000	7305700000	12395000000	6568400000	9083300000	19168000000
P24928	P24928	DNA-directed RNA polymerase II subunit RPB1	POLR2A	1	13	13	10.2	217.17	By MS/MS	By MS/MS	By MS/MS	By MS/MS	By MS/MS	By MS/MS	By matching	By MS/MS	By MS/MS	By MS/MS	42522000	19839000	24014000	0	53199000	66599000	0	74602000	0	0
P30039	P30039	Phenazine biosynthesis-like domain-containing protein	PBLD	1	13	13	77.4	31.785	By MS/MS	By MS/MS	By MS/MS	By MS/MS	By matching	By matching	By matching	By MS/MS	By matching		718020000	628140000	322170000	216770000	150880000	97488000	62357000	248170000	18245000	0
P30510	P30510	HLA class I histocompatibility antigen, Cw-14 alpha chain	HLA-C	1	13	1	32.5	40.837	By matching	By matching	By matching	By MS/MS	By matching	By matching	By matching	By matching	By MS/MS	By matching	0	0	0	15892000	0	0	0	0	0	0
P36543;Q96A05	P36543	V-type proton ATPase subunit E 1	ATP6V1E1	2	13	13	63.3	26.145	By MS/MS	By MS/MS	By MS/MS	By MS/MS	By MS/MS	By MS/MS	By MS/MS	By MS/MS	By MS/MS	By MS/MS	1564200000	2059100000	2168400000	1796500000	135600000	367100000	360610000	627940000	588310000	676700000
P36955	P36955	Pigment epithelium-derived factor	SERPINF1	1	13	10	34.4	46.312	By matching	By matching	By MS/MS	By matching	By matching	By matching	By MS/MS	By matching	By matching	By MS/MS	0	61872000	145110000	0	0	0	480200000	0	0	564390000
P39656	P39656	Dolichyl-diphosphooligosaccharide--protein glycosyltransferase 48 kDa subunit	DDOST	1	13	13	42.5	50.8	By MS/MS	By MS/MS	By MS/MS	By MS/MS	By MS/MS	By MS/MS	By MS/MS	By MS/MS	By MS/MS	By MS/MS	168850000	381290000	797620000	971760000	1016300000	414210000	84459000	858240000	1894700000	354710000
P46060	P46060	Ran GTPase-activating protein 1	RANGAP1	1	13	13	32.9	63.541	By MS/MS	By MS/MS	By MS/MS	By MS/MS	By matching		By MS/MS	By MS/MS	By MS/MS	By MS/MS	35590000	65181000	38826000	37830000	23038000	0	46430000	182590000	207020000	61638000
P46781	P46781	40S ribosomal protein S9	RPS9	1	13	13	46.9	22.591	By MS/MS	By MS/MS	By MS/MS	By MS/MS	By MS/MS	By MS/MS	By MS/MS	By MS/MS	By MS/MS	By MS/MS	202080000	387560000	507260000	479720000	629300000	1523100000	460320000	283230000	706040000	487530000
P49023	P49023	Paxillin	PXN	1	13	13	31.5	64.505	By MS/MS	By MS/MS			By MS/MS	By MS/MS	By MS/MS	By MS/MS	By MS/MS	By MS/MS	414080000	440220000	0	0	92542000	215520000	230590000	500550000	54197000	406180000
P50225;P50226	P50225;P50226	Sulfotransferase 1A1;Sulfotransferase 1A2	SULT1A1;SULT1A2	2	13	13	62	34.165	By MS/MS	By MS/MS		By matching	By MS/MS	By matching	By MS/MS	By matching	By MS/MS	By MS/MS	61315000	78254000	0	16876000	38709000	263130000	387980000	17188000	117370000	1546400000
P50502;Q8NFI4;Q8IZP2	P50502;Q8NFI4;Q8IZP2	Hsc70-interacting protein;Putative protein FAM10A5;Putative protein FAM10A4	ST13;ST13P5;ST13P4	3	13	13	41.5	41.331	By MS/MS	By MS/MS	By MS/MS	By matching	By matching	By matching	By MS/MS	By MS/MS	By MS/MS	By MS/MS	854110000	761220000	73651000	45191000	34378000	131350000	2345300000	1011400000	225650000	1477300000
P54577	P54577	Tyrosine--tRNA ligase, cytoplasmic;Tyrosine--tRNA ligase, cytoplasmic, N-terminally processed	YARS	1	13	13	30.1	59.143	By MS/MS	By MS/MS				By MS/MS	By MS/MS	By MS/MS	By MS/MS	By MS/MS	36440000	0	0	0	0	0	360050000	0	0	0
P55735	P55735	Protein SEC13 homolog	SEC13	1	13	13	62.1	35.54	By MS/MS	By MS/MS	By MS/MS	By MS/MS	By MS/MS	By matching	By MS/MS	By MS/MS	By MS/MS	By MS/MS	436720000	419790000	195550000	263570000	237810000	100140000	0	852800000	552560000	53643000
P61106	P61106	Ras-related protein Rab-14	RAB14	1	13	13	70.2	23.897	By MS/MS	By MS/MS	By MS/MS	By MS/MS	By MS/MS	By MS/MS	By MS/MS	By MS/MS	By MS/MS	By MS/MS	616690000	732310000	733770000	1023900000	772420000	664080000	1428600000	796010000	999760000	647750000
P62826	P62826	GTP-binding nuclear protein Ran	RAN	1	13	13	61.1	24.423	By MS/MS	By MS/MS	By MS/MS	By MS/MS	By MS/MS	By MS/MS	By MS/MS	By MS/MS	By MS/MS	By MS/MS	2287900000	2497000000	1766900000	1572400000	1367200000	4487600000	7156800000	2852000000	3161400000	5653900000
P69891	P69891	Hemoglobin subunit gamma-1	HBG1	1	13	1	93.2	16.14	By matching	By matching	By matching	By matching	By matching	By matching	By MS/MS	By matching	By matching	By MS/MS	0	0	0	0	0	0	0	0	0	61740000
P69892	P69892	Hemoglobin subunit gamma-2	HBG2	1	13	12	93.2	16.126	By matching	By MS/MS	By matching	By MS/MS	By matching	By matching	By MS/MS	By matching	By matching	By MS/MS	134830	30445000	0	888540	384000	0	10999000000	2543100	0	6305900000
P98082	P98082	Disabled homolog 2	DAB2	1	13	13	27	82.447	By MS/MS	By MS/MS	By MS/MS	By MS/MS				By MS/MS	By MS/MS		340490000	328290000	755440000	276330000	0	0	0	162230000	240880000	0
Q02809	Q02809	Procollagen-lysine,2-oxoglutarate 5-dioxygenase 1	PLOD1	1	13	13	21.3	83.549					By matching			By MS/MS	By MS/MS		0	0	0	0	5963700	0	0	339510000	262490000	0
Q02878	Q02878	60S ribosomal protein L6	RPL6	1	13	13	38.5	32.728	By MS/MS	By MS/MS	By MS/MS	By MS/MS	By MS/MS	By MS/MS	By MS/MS	By MS/MS	By MS/MS	By MS/MS	532320000	960630000	1097300000	1046300000	1803900000	3143800000	193080000	699830000	1198800000	274410000
Q10713	Q10713	Mitochondrial-processing peptidase subunit alpha	PMPCA	1	13	13	29.9	58.252	By MS/MS	By MS/MS	By MS/MS	By MS/MS	By MS/MS			By MS/MS	By MS/MS		148130000	245250000	332980000	285880000	91742000	0	0	208080000	268280000	0
Q12792	Q12792	Twinfilin-1	TWF1	1	13	9	38	40.282	By MS/MS	By MS/MS	By MS/MS		By matching	By matching	By matching	By MS/MS	By matching	By matching	141750000	119200000	0	0	0	13225000	0	136020000	0	0
Q12907	Q12907	Vesicular integral-membrane protein VIP36	LMAN2	1	13	13	43.3	40.228		By MS/MS		By matching	By MS/MS	By matching	By MS/MS	By MS/MS	By MS/MS	By MS/MS	0	211480000	0	49822000	254780000	133640000	37902000	372090000	1816000000	63404000
Q13310	Q13310	Polyadenylate-binding protein 4	PABPC4	1	13	3	23.3	70.782	By matching	By MS/MS	By matching	By matching	By matching	By matching	By matching	By MS/MS	By MS/MS	By matching	0	57912000	0	0	0	0	0	39850000	48123000	0
Q13492;O60641	Q13492	Phosphatidylinositol-binding clathrin assembly protein	PICALM	2	13	13	26.4	70.754	By MS/MS	By MS/MS	By MS/MS	By MS/MS	By MS/MS	By MS/MS		By MS/MS	By MS/MS	By MS/MS	372610000	674800000	45637000	147840000	0	65317000	0	442760000	419660000	135230000
Q13557	Q13557	Calcium/calmodulin-dependent protein kinase type II subunit delta	CAMK2D	1	13	13	39.3	56.369	By MS/MS	By MS/MS	By MS/MS	By MS/MS	By MS/MS	By matching		By MS/MS	By MS/MS		434170000	246230000	192480000	315940000	172370000	230900000	0	398390000	215070000	0
Q14847	Q14847	LIM and SH3 domain protein 1	LASP1	1	13	13	61.7	29.717	By MS/MS	By MS/MS	By MS/MS	By MS/MS	By matching	By MS/MS	By MS/MS	By MS/MS	By MS/MS	By MS/MS	864440000	1373000000	420940000	86432000	139520000	1094300000	1030900000	2392300000	1150700000	1591200000
Q15717;Q12926;P26378	Q15717	ELAV-like protein 1	ELAVL1	3	13	13	53.7	36.091	By MS/MS	By MS/MS	By MS/MS	By MS/MS		By MS/MS	By MS/MS	By MS/MS	By MS/MS	By MS/MS	444550000	595620000	212460000	176410000	0	71106000	113030000	1408100000	450680000	179420000
Q16798	Q16798	NADP-dependent malic enzyme, mitochondrial	ME3	1	13	12	37.3	67.068	By MS/MS	By MS/MS	By MS/MS	By matching	By matching			By MS/MS	By matching	By matching	66137000	497200000	82396000	31179000	30621000	0	0	91117000	0	0
Q16836	Q16836	Hydroxyacyl-coenzyme A dehydrogenase, mitochondrial	HADH	1	13	13	68.2	34.293	By MS/MS	By MS/MS	By MS/MS	By MS/MS	By MS/MS	By MS/MS	By MS/MS	By MS/MS	By MS/MS	By MS/MS	6324600000	11768000000	7950400000	4559200000	2928300000	657420000	101510000	2778400000	3820000000	646890000
Q2TAY7	Q2TAY7	WD40 repeat-containing protein SMU1;WD40 repeat-containing protein SMU1, N-terminally processed	SMU1	1	13	13	34.9	57.543	By MS/MS	By MS/MS	By MS/MS	By MS/MS	By MS/MS	By matching	By matching	By MS/MS	By MS/MS		282290000	125800000	126900000	242590000	0	149760000	146520000	277810000	299790000	0
Q562R1	Q562R1	Beta-actin-like protein 2	ACTBL2	1	13	2	33.2	42.003	By matching	By matching	By matching	By MS/MS	By matching	By matching	By MS/MS	By matching	By MS/MS	By matching	0	0	0	20457000000	0	0	0	0	0	0
Q5SZK8	Q5SZK8	FRAS1-related extracellular matrix protein 2	FREM2	1	13	13	5.2	351.15		By MS/MS				By matching					0	207290000	0	0	0	501380000	0	0	0	0
Q6ZNJ1	Q6ZNJ1	Neurobeachin-like protein 2	NBEAL2	1	13	13	7	302.51			By matching		By MS/MS	By MS/MS	By MS/MS		By MS/MS	By MS/MS	0	0	17775000	0	79521000	155080000	205830000	0	13411000	281550000
Q8NBN7	Q8NBN7	Retinol dehydrogenase 13	RDH13	1	13	13	48	35.932	By MS/MS	By MS/MS	By MS/MS	By MS/MS				By MS/MS	By MS/MS		128020000	440640000	97296000	124640000	0	0	0	855520000	173180000	0
Q8NFV4	Q8NFV4	Alpha/beta hydrolase domain-containing protein 11	ABHD11	1	13	13	57.5	34.69	By MS/MS	By MS/MS	By MS/MS	By MS/MS	By matching			By MS/MS	By MS/MS	By matching	931180000	448270000	230930000	503890000	122740000	0	0	204450000	297080000	123780000
Q8TDZ2;Q7RTP6	Q8TDZ2	Protein-methionine sulfoxide oxidase MICAL1	MICAL1	2	13	13	18.6	117.87			By matching		By MS/MS	By matching	By MS/MS		By MS/MS	By MS/MS	0	0	11923000	0	41519000	89090000	387970000	0	93452000	299530000
Q8WVM8	Q8WVM8	Sec1 family domain-containing protein 1	SCFD1	1	13	13	32.7	72.379	By MS/MS	By MS/MS	By MS/MS	By matching	By MS/MS	By MS/MS	By MS/MS	By MS/MS	By MS/MS	By MS/MS	148790000	241040000	131650000	38204000	57015000	125440000	85211000	223090000	219050000	186600000
Q92597	Q92597	Protein NDRG1	NDRG1	1	13	13	62.9	42.835	By MS/MS	By MS/MS	By MS/MS	By MS/MS			By MS/MS	By MS/MS	By MS/MS	By MS/MS	2126700000	2916600000	1091800000	324390000	0	0	62140000	6218000000	981490000	123900000
Q92820	Q92820	Gamma-glutamyl hydrolase	GGH	1	13	13	43.1	35.964	By MS/MS	By MS/MS	By MS/MS	By MS/MS	By MS/MS	By MS/MS	By matching	By MS/MS	By MS/MS	By MS/MS	1036000000	1657600000	1592200000	886950000	271450000	409260000	54452000	48934000	987470000	58240000
Q92947	Q92947	Glutaryl-CoA dehydrogenase, mitochondrial	GCDH	1	13	13	44.7	48.127	By MS/MS	By MS/MS	By MS/MS	By MS/MS	By MS/MS			By MS/MS	By MS/MS		757810000	780550000	411390000	427170000	48214000	0	0	208620000	697750000	0
Q96DB5	Q96DB5	Regulator of microtubule dynamics protein 1	RMDN1	1	13	13	46.5	35.808	By MS/MS	By MS/MS	By MS/MS	By MS/MS	By MS/MS	By matching		By MS/MS	By MS/MS		355290000	258140000	349230000	371960000	374040000	123290000	0	762790000	405940000	0
Q96DG6	Q96DG6	Carboxymethylenebutenolidase homolog	CMBL	1	13	13	52.7	28.048	By MS/MS	By MS/MS	By MS/MS	By MS/MS	By matching		By matching	By MS/MS			1179400000	1050400000	329850000	472230000	248520000	0	95663000	715270000	0	0
Q96P48	Q96P48	Arf-GAP with Rho-GAP domain, ANK repeat and PH domain-containing protein 1	ARAP1	1	13	13	12.7	162.19					By MS/MS	By MS/MS	By MS/MS		By MS/MS	By MS/MS	0	0	0	0	164360000	116510000	195740000	0	49600000	285940000
Q96PD5;CON__ENSEMBL:ENSBTAP00000016285	Q96PD5	N-acetylmuramoyl-L-alanine amidase	PGLYRP2	2	13	13	35.2	62.216				By MS/MS	By matching	By matching	By MS/MS		By MS/MS	By MS/MS	0	0	0	29447000	45111000	35319000	2803700000	0	83370000	6906100000
Q99497	Q99497	Protein deglycase DJ-1	PARK7	1	13	13	81.5	19.891	By MS/MS	By MS/MS	By MS/MS	By MS/MS	By MS/MS	By MS/MS	By MS/MS	By MS/MS	By MS/MS	By MS/MS	2159100000	2691800000	1221100000	1046500000	424660000	1031900000	1167300000	2374700000	1460600000	1257000000
Q99569;Q9UQB3	Q99569	Plakophilin-4	PKP4	2	13	13	14.2	131.87	By MS/MS	By MS/MS	By MS/MS	By MS/MS				By MS/MS			163990000	117950000	70703000	141520000	0	0	0	42150000	0	0
Q99613;B5ME19	Q99613;B5ME19	Eukaryotic translation initiation factor 3 subunit C;Eukaryotic translation initiation factor 3 subunit C-like protein	EIF3C;EIF3CL	2	13	13	16.2	105.34	By MS/MS	By MS/MS	By MS/MS		By matching	By MS/MS	By MS/MS	By MS/MS	By MS/MS	By MS/MS	83130000	142310000	0	0	121790000	458230000	0	90443000	69503000	84207000
Q9BR76;A9Z1Z3	Q9BR76	Coronin-1B	CORO1B	2	13	13	33.7	54.234	By MS/MS	By MS/MS	By matching	By MS/MS				By MS/MS	By MS/MS	By MS/MS	817700000	327390000	95678000	37160000	0	0	0	559060000	1015600000	58171000
Q9BZF9	Q9BZF9	Uveal autoantigen with coiled-coil domains and ankyrin repeats	UACA	1	13	13	14	162.5	By MS/MS	By MS/MS	By MS/MS	By MS/MS				By MS/MS			114780000	70304000	19844000	65066000	0	0	0	189270000	0	0
Q9BZK7;O60907;Q9BQ87	Q9BZK7	F-box-like/WD repeat-containing protein TBL1XR1	TBL1XR1	3	13	13	39.3	55.594	By MS/MS	By matching		By MS/MS	By MS/MS	By MS/MS		By MS/MS	By MS/MS		91252000	70171000	0	64681000	0	125850000	0	670010000	794510000	0
Q9HC38	Q9HC38	Glyoxalase domain-containing protein 4	GLOD4	1	13	13	48.2	34.793	By MS/MS	By MS/MS	By MS/MS	By MS/MS	By matching	By MS/MS	By matching	By MS/MS	By MS/MS	By MS/MS	308070000	271050000	85091000	24092000	46297000	263260000	59487000	422020000	90619000	0
Q9NPP4	Q9NPP4	NLR family CARD domain-containing protein 4	NLRC4	1	13	13	16.3	116.16					By MS/MS	By MS/MS	By MS/MS	By matching	By MS/MS	By MS/MS	0	0	0	0	26399000	76731000	147260000	9183400	0	140000000
Q9NR45	Q9NR45	Sialic acid synthase	NANS	1	13	13	51.3	40.307	By MS/MS	By MS/MS				By MS/MS	By MS/MS	By MS/MS	By MS/MS	By MS/MS	156560000	213750000	0	0	0	548520000	347460000	284640000	397660000	386560000
Q9NUV9;Q6P9H5	Q9NUV9	GTPase IMAP family member 4	GIMAP4	2	13	13	52	37.533	By MS/MS	By MS/MS	By MS/MS	By MS/MS	By MS/MS	By MS/MS	By MS/MS	By MS/MS	By MS/MS	By MS/MS	350680000	314960000	306930000	221600000	1048400000	704030000	303710000	522460000	1807000000	143620000
Q9NXG2	Q9NXG2	THUMP domain-containing protein 1	THUMPD1	1	13	13	52.4	39.315	By MS/MS	By MS/MS			By matching	By MS/MS		By MS/MS	By MS/MS	By MS/MS	43816000	289110000	0	0	21254000	14460000	0	135770000	79732000	43203000
Q9P0L0	Q9P0L0	Vesicle-associated membrane protein-associated protein A	VAPA	1	13	13	51.8	27.893	By MS/MS	By MS/MS	By MS/MS	By MS/MS	By MS/MS			By MS/MS	By MS/MS	By MS/MS	274220000	274540000	499870000	594900000	407720000	0	0	615010000	971350000	169960000
Q9P2K5	Q9P2K5	Myelin expression factor 2	MYEF2	1	13	13	36	64.121	By MS/MS	By MS/MS					By matching	By MS/MS	By matching		24676000	107940000	0	0	0	0	15364000	565050000	11760000	0
Q9UFN0;Q9BS92	Q9UFN0	Protein NipSnap homolog 3A	NIPSNAP3A	2	13	13	68	28.466	By MS/MS	By MS/MS	By MS/MS	By MS/MS	By MS/MS	By MS/MS	By MS/MS	By MS/MS	By MS/MS	By MS/MS	1011000000	1781500000	1776800000	1442600000	2096300000	586850000	73094000	197880000	2395400000	22382000
Q9UGI8	Q9UGI8	Testin	TES	1	13	13	40.4	47.996	By MS/MS	By MS/MS			By MS/MS	By MS/MS	By MS/MS	By MS/MS	By MS/MS	By MS/MS	147140000	205610000	0	0	0	806290000	117390000	377530000	451660000	324700000
Q9UHK6	Q9UHK6	Alpha-methylacyl-CoA racemase	AMACR	1	13	13	50.3	42.386	By MS/MS	By MS/MS	By MS/MS	By MS/MS				By MS/MS	By MS/MS		239190000	806500000	287200000	180120000	0	0	0	184560000	53615000	0
Q9ULZ3	Q9ULZ3	Apoptosis-associated speck-like protein containing a CARD	PYCARD	1	13	13	58.5	21.627	By matching	By matching	By matching	By matching	By MS/MS	By MS/MS	By MS/MS	By MS/MS	By MS/MS	By MS/MS	27923000	32962000	35254000	11539000	1124500000	515860000	67616000	20348000	374720000	238060000
Q9UNZ2	Q9UNZ2	NSFL1 cofactor p47	NSFL1C	1	13	13	50	40.572	By MS/MS	By MS/MS		By matching	By matching	By MS/MS	By matching	By MS/MS	By MS/MS	By matching	351240000	201130000	0	66453000	69350000	60997000	64809000	489400000	118120000	78421000
Q9Y2Q3	Q9Y2Q3	Glutathione S-transferase kappa 1	GSTK1	1	13	13	75.2	25.497	By MS/MS	By MS/MS	By MS/MS	By MS/MS	By MS/MS	By MS/MS	By MS/MS	By MS/MS	By MS/MS	By MS/MS	1646400000	2128500000	1854600000	2955900000	2408900000	1608900000	0	1106200000	2870300000	445780000
Q9Y383;Q9NQ29	Q9Y383	Putative RNA-binding protein Luc7-like 2	LUC7L2	2	13	13	34.9	46.513	By MS/MS	By MS/MS	By MS/MS	By MS/MS		By MS/MS	By MS/MS	By MS/MS	By MS/MS	By MS/MS	914210000	716780000	392780000	451850000	0	253320000	84122000	788560000	660600000	223990000
Q9Y5X3	Q9Y5X3	Sorting nexin-5	SNX5	1	13	13	39.1	46.816	By MS/MS	By MS/MS	By MS/MS	By MS/MS		By MS/MS	By matching	By MS/MS	By MS/MS	By MS/MS	231850000	464500000	85844000	87581000	0	110500000	42857000	123150000	165860000	67686000
Q9Y6C9	Q9Y6C9	Mitochondrial carrier homolog 2	MTCH2	1	13	13	46.2	33.331	By MS/MS	By MS/MS	By MS/MS	By MS/MS	By MS/MS	By MS/MS		By MS/MS	By MS/MS		345720000	1214100000	1082500000	394520000	774810000	353780000	0	456780000	668570000	0
A6NKT7;Q7Z3J3;Q99666;O14715	A6NKT7;Q7Z3J3;Q99666;O14715	RanBP2-like and GRIP domain-containing protein 3;RanBP2-like and GRIP domain-containing protein 4;RANBP2-like and GRIP domain-containing protein 5/6;RANBP2-like and GRIP domain-containing protein 8	RGPD3;RGPD4;RGPD5;RGPD8	4	12	2	8.9	197.48	By matching	By MS/MS	By matching	By matching	By matching	By MS/MS		By matching	By MS/MS	By matching	0	0	0	0	0	0	0	0	76899000	0
O00602	O00602	Ficolin-1	FCN1	1	12	12	47.9	35.078			By MS/MS	By MS/MS	By MS/MS	By MS/MS	By MS/MS		By MS/MS	By MS/MS	0	0	360580000	60941000	1687900000	1645600000	858910000	0	518670000	1373700000
O14727	O14727	Apoptotic protease-activating factor 1	APAF1	1	12	12	11.1	141.84						By MS/MS	By MS/MS	By matching	By MS/MS	By MS/MS	0	0	0	0	0	0	53735000	4584000	28539000	265830000
O15042	O15042	U2 snRNP-associated SURP motif-containing protein	U2SURP	1	12	12	15.3	118.29	By MS/MS	By MS/MS	By MS/MS	By MS/MS	By MS/MS		By matching	By MS/MS	By MS/MS	By matching	126700000	76432000	0	0	40278000	0	37234000	139500000	124920000	36170000
O15247	O15247	Chloride intracellular channel protein 2	CLIC2	1	12	11	65.2	28.356	By MS/MS	By MS/MS						By MS/MS	By MS/MS		917540000	673260000	0	0	0	0	0	451730000	158730000	0
O43747	O43747	AP-1 complex subunit gamma-1	AP1G1	1	12	12	20.4	91.35	By MS/MS	By MS/MS				By MS/MS		By MS/MS	By MS/MS	By MS/MS	60285000	35669000	0	0	0	81553000	0	11033000	28433000	36022000
O43865;Q96HN2	O43865	Putative adenosylhomocysteinase 2	AHCYL1	2	12	12	32.5	58.951	By MS/MS	By MS/MS			By MS/MS	By MS/MS	By matching	By MS/MS	By MS/MS	By matching	19039000	449260000	0	0	18502000	25276000	39883000	406160000	340290000	23346000
O60763;REV__Q5VZ89	O60763	General vesicular transport factor p115	USO1	2	12	12	15.7	107.89	By MS/MS	By MS/MS				By MS/MS	By MS/MS	By MS/MS	By MS/MS	By MS/MS	105230000	67614000	0	0	0	0	0	44896000	30010000	120500000
O75309	O75309	Cadherin-16	CDH16	1	12	12	23	89.922	By MS/MS	By MS/MS	By MS/MS	By MS/MS							29976000	558580000	54505000	0	0	0	0	0	0	0
O75351	O75351	Vacuolar protein sorting-associated protein 4B	VPS4B	1	12	9	30.6	49.301	By MS/MS	By MS/MS	By MS/MS	By matching	By matching	By MS/MS	By MS/MS	By MS/MS	By MS/MS	By MS/MS	0	0	0	0	149900000	241400000	80783000	67768000	82264000	111050000
O75396	O75396	Vesicle-trafficking protein SEC22b	SEC22B	1	12	12	51.2	24.593	By MS/MS	By MS/MS	By MS/MS	By MS/MS	By MS/MS	By MS/MS	By matching	By MS/MS	By MS/MS	By MS/MS	155560000	609180000	584630000	239520000	567080000	236830000	93677000	685000000	1153000000	80083000
O75436	O75436	Vacuolar protein sorting-associated protein 26A	VPS26A	1	12	12	44	38.169	By MS/MS	By MS/MS	By MS/MS			By MS/MS	By MS/MS	By MS/MS	By MS/MS	By MS/MS	102320000	101810000	0	0	0	193120000	147880000	61419000	70022000	122670000
P00439;Q8IWU9	P00439	Phenylalanine-4-hydroxylase	PAH	2	12	12	35	51.861	By MS/MS	By MS/MS	By MS/MS	By MS/MS				By matching			128310000	131520000	72730000	70589000	0	0	0	0	0	0
P00568;Q9Y6K8	P00568	Adenylate kinase isoenzyme 1	AK1	2	12	12	73.2	21.635	By MS/MS	By MS/MS					By MS/MS	By MS/MS		By MS/MS	270500000	419060000	0	0	0	0	1196100000	284660000	0	412110000
P00740	P00740	Coagulation factor IX;Coagulation factor IXa light chain;Coagulation factor IXa heavy chain	F9	1	12	12	32.5	51.778	By MS/MS		By MS/MS	By MS/MS			By MS/MS	By matching	By matching	By MS/MS	37028000	0	31746000	284030000	0	0	1220500000	29970000	41213000	2501600000
P04264;CON__P04264	P04264;CON__P04264	Keratin, type II cytoskeletal 1	KRT1	2	12	10	19.3	66.038	By MS/MS	By MS/MS	By MS/MS	By matching			By matching	By matching	By MS/MS		261280000	55470000	105730000	0	0	0	29039000	0	566810000	0
P04632;Q96L46	P04632	Calpain small subunit 1	CAPNS1	2	12	12	77.6	28.315	By MS/MS	By MS/MS	By MS/MS	By MS/MS		By MS/MS	By MS/MS	By MS/MS	By MS/MS	By MS/MS	1263300000	1212700000	84132000	75742000	0	480510000	375210000	1037300000	307860000	436550000
P05109	P05109	Protein S100-A8;Protein S100-A8, N-terminally processed	S100A8	1	12	12	86	10.834	By MS/MS	By MS/MS	By MS/MS	By MS/MS	By MS/MS	By MS/MS	By MS/MS	By MS/MS	By MS/MS	By MS/MS	1301900000	2168800000	5457100000	3068800000	103580000000	71535000000	20699000000	528000000	7272400000	17942000000
P06702	P06702	Protein S100-A9	S100A9	1	12	12	89.5	13.242	By MS/MS	By MS/MS	By MS/MS	By MS/MS	By MS/MS	By MS/MS	By MS/MS	By MS/MS	By MS/MS	By MS/MS	2298200000	1571500000	8245700000	2580100000	103500000000	82192000000	16021000000	773530000	8697800000	27446000000
P06865	P06865	Beta-hexosaminidase subunit alpha	HEXA	1	12	12	24.6	60.702	By MS/MS	By MS/MS	By MS/MS	By MS/MS	By MS/MS	By MS/MS		By MS/MS	By MS/MS	By MS/MS	211070000	340610000	175590000	159040000	185540000	219520000	0	157660000	1139600000	38089000
P08263;Q7RTV2;Q16772	P08263;Q7RTV2	Glutathione S-transferase A1;Glutathione S-transferase A1, N-terminally processed;Glutathione S-transferase A5	GSTA1;GSTA5	3	12	12	48.2	25.631	By MS/MS	By MS/MS	By MS/MS	By MS/MS				By MS/MS	By MS/MS		4137300000	4564800000	2005800000	2717800000	0	0	0	7185300000	1020500000	0
P08865	P08865	40S ribosomal protein SA	RPSA	1	12	12	58.3	32.854	By MS/MS	By MS/MS	By MS/MS		By MS/MS	By MS/MS	By MS/MS	By MS/MS	By MS/MS	By MS/MS	997970000	1227200000	305770000	0	215540000	1009600000	405090000	1414600000	906660000	597030000
P10768	P10768	S-formylglutathione hydrolase	ESD	1	12	12	70.9	31.462	By MS/MS	By MS/MS	By MS/MS	By MS/MS	By MS/MS	By MS/MS	By MS/MS	By MS/MS	By MS/MS	By MS/MS	915810000	1123300000	274150000	248980000	82567000	829590000	2617900000	1799300000	495850000	2341100000
P12532	P12532	Creatine kinase U-type, mitochondrial	CKMT1A	1	12	9	41.2	47.036	By MS/MS	By MS/MS	By MS/MS	By MS/MS							582960000	914110000	150160000	127310000	0	0	0	0	0	0
P15880	P15880	40S ribosomal protein S2	RPS2	1	12	12	45.7	31.324	By MS/MS	By MS/MS	By MS/MS	By MS/MS	By MS/MS	By MS/MS	By MS/MS	By MS/MS	By MS/MS	By MS/MS	891420000	1167300000	705050000	598980000	820170000	1732700000	252370000	938260000	1375100000	709700000
P16435	P16435	NADPH--cytochrome P450 reductase	POR	1	12	12	25.8	76.689	By matching	By MS/MS	By MS/MS	By MS/MS	By MS/MS	By MS/MS	By matching	By MS/MS	By MS/MS	By MS/MS	30946000	216200000	214030000	231950000	192450000	159050000	29039000	34859000	334840000	113020000
P16662;P06133;P36537	P16662	UDP-glucuronosyltransferase 2B7	UGT2B7	3	12	12	33.1	60.694	By MS/MS	By MS/MS	By MS/MS	By MS/MS							422320000	1153000000	1673000000	846690000	0	0	0	0	0	0
P18124	P18124	60S ribosomal protein L7	RPL7	1	12	12	51.6	29.225	By MS/MS	By MS/MS	By MS/MS	By MS/MS	By MS/MS	By MS/MS	By MS/MS	By MS/MS	By MS/MS	By MS/MS	523220000	614510000	657900000	509120000	882460000	1301700000	593460000	577350000	907370000	426640000
P19105;O14950	P19105;O14950	Myosin regulatory light chain 12A;Myosin regulatory light chain 12B	MYL12A;MYL12B	2	12	12	66.1	19.794	By MS/MS	By MS/MS	By MS/MS	By MS/MS	By MS/MS	By MS/MS	By MS/MS	By MS/MS	By MS/MS	By MS/MS	3788400000	5073200000	3948400000	5115100000	4288400000	6664000000	1847500000	4897400000	4833500000	1981600000
P19838	P19838	Nuclear factor NF-kappa-B p105 subunit;Nuclear factor NF-kappa-B p50 subunit	NFKB1	1	12	12	16.4	105.35	By MS/MS				By MS/MS	By MS/MS	By MS/MS	By MS/MS	By MS/MS	By MS/MS	56812000	0	0	0	119090000	238320000	49877000	68815000	141690000	79843000
P20042	P20042	Eukaryotic translation initiation factor 2 subunit 2	EIF2S2	1	12	12	37.8	38.388	By MS/MS	By MS/MS				By MS/MS	By MS/MS	By MS/MS	By MS/MS	By MS/MS	189800000	175780000	0	0	0	166920000	0	174150000	116550000	0
P20742	P20742	Pregnancy zone protein	PZP	1	12	4	10.9	163.86	By matching	By matching	By matching	By matching	By matching		By MS/MS	By matching	By matching	By MS/MS	0	0	0	0	0	0	0	0	0	61735000
P21266	P21266	Glutathione S-transferase Mu 3	GSTM3	1	12	12	57.8	26.559	By MS/MS	By MS/MS	By matching	By MS/MS			By MS/MS	By MS/MS		By MS/MS	983590000	1441200000	18927000	115420000	0	0	0	91729000	0	0
P22061	P22061	Protein-L-isoaspartate(D-aspartate) O-methyltransferase	PCMT1	1	12	12	76.2	24.636	By MS/MS	By MS/MS	By MS/MS	By matching	By MS/MS	By MS/MS	By MS/MS	By MS/MS	By MS/MS	By MS/MS	579950000	492640000	223850000	100190000	62062000	148670000	553950000	476240000	526150000	918040000
P24844	P24844	Myosin regulatory light polypeptide 9	MYL9	1	12	6	65.7	19.827	By MS/MS	By MS/MS	By MS/MS	By MS/MS	By MS/MS	By matching	By matching	By MS/MS	By MS/MS	By matching	933420000	640530000	943690000	3481700000	176190000	24382000	38011000	896640000	114210000	10943000
P25788	P25788	Proteasome subunit alpha type-3	PSMA3	1	12	12	47.1	28.433	By MS/MS	By MS/MS	By MS/MS	By matching	By matching	By MS/MS		By MS/MS	By MS/MS		457030000	352640000	152690000	157490000	151010000	337160000	0	903290000	259210000	0
P27105	P27105	Erythrocyte band 7 integral membrane protein	STOM	1	12	12	61.1	31.73	By MS/MS	By MS/MS	By MS/MS	By MS/MS	By MS/MS	By MS/MS	By MS/MS	By MS/MS	By MS/MS	By MS/MS	770960000	1021600000	489370000	402850000	5720200000	2009400000	5231500000	839080000	2552400000	6587100000
P28676	P28676	Grancalcin	GCA	1	12	12	61.3	24.01		By MS/MS	By MS/MS	By MS/MS	By MS/MS	By MS/MS	By MS/MS	By MS/MS	By MS/MS	By MS/MS	0	26078000	189400000	367860000	5786300000	1671200000	6527900000	6293400	1910800000	7045700000
P30443;P30455	P30443;P30455	HLA class I histocompatibility antigen, A-1 alpha chain;HLA class I histocompatibility antigen, A-36 alpha chain	HLA-A	2	12	3	41.4	40.845	By matching	By MS/MS	By MS/MS	By matching	By matching	By matching	By matching	By matching	By matching	By matching	0	83257000	109400000	0	0	0	0	0	0	0
P35659	P35659	Protein DEK	DEK	1	12	12	33.9	42.674	By MS/MS	By MS/MS	By MS/MS	By MS/MS	By MS/MS	By MS/MS	By MS/MS	By MS/MS	By MS/MS	By MS/MS	609250000	326290000	459480000	426720000	1144700000	955450000	322200000	803410000	796830000	279770000
P35914;Q8TB92	P35914	Hydroxymethylglutaryl-CoA lyase, mitochondrial	HMGCL	2	12	12	43.1	34.36	By MS/MS	By MS/MS	By MS/MS	By MS/MS	By MS/MS	By MS/MS	By MS/MS	By MS/MS	By MS/MS	By MS/MS	1660000000	2410700000	3716700000	2208100000	418060000	46084000	0	537530000	845230000	0
P36542	P36542	ATP synthase subunit gamma, mitochondrial	ATP5C1	1	12	12	46.3	32.996	By MS/MS	By MS/MS	By MS/MS	By MS/MS	By MS/MS	By MS/MS	By MS/MS	By MS/MS	By MS/MS	By MS/MS	7024300000	7063900000	11968000000	11801000000	2418000000	667570000	217610000	3956700000	5327700000	518890000
P40925	P40925	Malate dehydrogenase, cytoplasmic	MDH1	1	12	12	44	36.426	By MS/MS	By MS/MS	By MS/MS	By MS/MS	By MS/MS	By MS/MS	By MS/MS	By MS/MS	By MS/MS	By MS/MS	2590300000	3192100000	891000000	500130000	0	680450000	923920000	2316300000	1382800000	341350000
P41240;P42679	P41240	Tyrosine-protein kinase CSK	CSK	2	12	12	29.8	50.704	By matching	By MS/MS	By MS/MS	By matching		By MS/MS	By MS/MS	By MS/MS	By MS/MS	By MS/MS	23647000	38093000	54165000	24720000	0	262840000	84134000	23750000	111660000	102770000
P42331	P42331	Rho GTPase-activating protein 25	ARHGAP25	1	12	12	21.6	73.434					By matching	By MS/MS	By MS/MS	By MS/MS	By MS/MS	By MS/MS	0	0	0	0	11760000	0	276010000	0	65241000	710170000
P43897	P43897	Elongation factor Ts, mitochondrial	TSFM	1	12	12	48.3	35.39	By MS/MS	By MS/MS	By MS/MS	By MS/MS	By MS/MS	By MS/MS		By MS/MS	By MS/MS		358340000	914030000	559050000	246560000	228470000	82385000	0	330570000	356000000	0
P48059	P48059	LIM and senescent cell antigen-like-containing domain protein 1	LIMS1	1	12	12	44.6	37.251	By MS/MS	By MS/MS	By MS/MS	By matching	By MS/MS	By matching	By MS/MS	By MS/MS	By MS/MS	By MS/MS	200020000	343120000	118360000	79529000	127580000	124190000	500110000	655650000	84543000	202380000
P48637	P48637	Glutathione synthetase	GSS	1	12	12	30.6	52.384	By matching	By MS/MS				By MS/MS	By MS/MS	By MS/MS	By matching	By MS/MS	141030000	155520000	0	0	0	0	81116000	302980000	185290000	46315000
P49590	P49590	Probable histidine--tRNA ligase, mitochondrial	HARS2	1	12	12	27.1	56.888	By matching	By MS/MS	By MS/MS	By matching	By MS/MS	By matching		By MS/MS	By MS/MS		13880000	283710000	26965000	21737000	19731000	11844000	0	192770000	99514000	0
P49790	P49790	Nuclear pore complex protein Nup153	NUP153	1	12	12	11.3	153.94	By matching	By MS/MS		By MS/MS	By MS/MS	By MS/MS		By MS/MS	By MS/MS		0	0	0	22207000	69244000	53985000	0	27497000	68297000	0
P49913	P49913	Cathelicidin antimicrobial peptide;Antibacterial protein FALL-39;Antibacterial protein LL-37	CAMP	1	12	12	41.8	19.301		By matching	By MS/MS		By MS/MS	By MS/MS	By MS/MS	By matching	By MS/MS	By MS/MS	0	10753000	560130000	0	16771000000	19619000000	5232400000	27988000	2177200000	3180200000
P50453	P50453	Serpin B9	SERPINB9	1	12	11	36.2	42.403	By matching	By MS/MS			By matching	By matching	By matching	By MS/MS	By MS/MS	By matching	0	0	0	0	0	66878000	0	139600000	675340000	100720000
P51553	P51553	Isocitrate dehydrogenase [NAD] subunit gamma, mitochondrial	IDH3G	1	12	12	47.8	42.794	By MS/MS	By MS/MS	By MS/MS	By MS/MS	By matching			By MS/MS	By MS/MS	By matching	260390000	660400000	185110000	176970000	64281000	0	0	414220000	413810000	15713000
P51570	P51570	Galactokinase	GALK1	1	12	12	41.6	42.272	By MS/MS	By MS/MS	By MS/MS			By matching	By MS/MS	By MS/MS	By MS/MS	By MS/MS	173410000	330910000	398800000	0	0	437310000	107230000	154300000	0	126330000
P51812;Q15349;Q9UK32	P51812	Ribosomal protein S6 kinase alpha-3	RPS6KA3	3	12	12	20.8	83.735	By matching	By matching			By MS/MS	By MS/MS	By MS/MS	By matching	By MS/MS	By MS/MS	32706000	27118000	0	0	0	251650000	82565000	28695000	61036000	104510000
P53007	P53007	Tricarboxylate transport protein, mitochondrial	SLC25A1	1	12	12	41.5	34.012	By MS/MS	By MS/MS	By MS/MS	By MS/MS	By MS/MS	By matching		By MS/MS	By MS/MS		395500000	353740000	669550000	460290000	516250000	167820000	0	1229800000	1042100000	0
P53597	P53597	Succinyl-CoA ligase [ADP/GDP-forming] subunit alpha, mitochondrial	SUCLG1	1	12	12	38.4	36.249	By MS/MS	By MS/MS	By MS/MS	By MS/MS	By MS/MS	By MS/MS		By MS/MS	By MS/MS	By MS/MS	4733400000	7534100000	7675000000	7966800000	1646600000	707410000	0	1931800000	1980900000	61611000
P53992	P53992	Protein transport protein Sec24C	SEC24C	1	12	12	14.2	118.32	By MS/MS	By MS/MS	By matching		By MS/MS	By matching	By MS/MS	By MS/MS	By MS/MS	By MS/MS	47978000	79046000	41839000	0	0	65165000	32242000	48333000	57672000	30878000
P56199	P56199	Integrin alpha-1	ITGA1	1	12	12	13.8	130.85	By MS/MS	By MS/MS	By MS/MS	By MS/MS				By MS/MS	By MS/MS		123870000	418570000	165380000	115780000	0	0	0	547910000	57686000	0
P61586;P08134	P61586;P08134	Transforming protein RhoA;Rho-related GTP-binding protein RhoC	RHOA;RHOC	2	12	12	65.3	21.768	By MS/MS	By MS/MS	By MS/MS	By MS/MS	By MS/MS	By MS/MS	By MS/MS	By MS/MS	By MS/MS	By MS/MS	684970000	707500000	567550000	416830000	1629100000	3278000000	1428600000	729130000	1239500000	2634300000
P62241	P62241	40S ribosomal protein S8	RPS8	1	12	12	58.2	24.205	By MS/MS	By MS/MS	By MS/MS	By MS/MS	By MS/MS	By MS/MS	By MS/MS	By MS/MS	By MS/MS	By MS/MS	463880000	667900000	923160000	816130000	1035000000	767020000	811220000	830760000	1152900000	814220000
P68400;Q8NEV1	P68400;Q8NEV1	Casein kinase II subunit alpha;Casein kinase II subunit alpha 3	CSNK2A1;CSNK2A3	2	12	12	40.9	45.143	By MS/MS	By MS/MS	By MS/MS	By MS/MS	By MS/MS	By MS/MS	By MS/MS	By MS/MS	By MS/MS	By MS/MS	191370000	315050000	143720000	77877000	92426000	22750000	65944000	453590000	115980000	141290000
P78329	P78329	Phylloquinone omega-hydroxylase CYP4F2	CYP4F2	1	12	1	24.2	59.853	By MS/MS		By matching		By matching	By matching	By matching			By matching	0	0	0	0	0	0	0	0	0	0
Q02338	Q02338	D-beta-hydroxybutyrate dehydrogenase, mitochondrial	BDH1	1	12	12	49.6	38.157	By MS/MS	By MS/MS	By MS/MS	By MS/MS	By matching	By matching			By MS/MS		182520000	422890000	511520000	168810000	99070000	78007000	0	0	0	0
Q02790	Q02790	Peptidyl-prolyl cis-trans isomerase FKBP4;Peptidyl-prolyl cis-trans isomerase FKBP4, N-terminally processed	FKBP4	1	12	12	30.9	51.804	By MS/MS	By MS/MS	By matching			By MS/MS	By MS/MS	By MS/MS	By MS/MS	By MS/MS	209540000	225100000	62013000	0	0	0	0	353050000	98816000	61730000
Q08170	Q08170	Serine/arginine-rich splicing factor 4	SRSF4	1	12	12	19	56.678	By MS/MS	By MS/MS	By MS/MS	By MS/MS	By MS/MS	By MS/MS	By MS/MS	By MS/MS	By MS/MS	By MS/MS	688150000	626060000	785200000	1049400000	1149900000	247900000	445780000	1927300000	1686600000	146730000
Q08380	Q08380	Galectin-3-binding protein	LGALS3BP	1	12	12	30.9	65.33	By MS/MS	By MS/MS	By MS/MS	By MS/MS	By matching			By MS/MS	By MS/MS		728340000	810780000	370480000	756740000	699040000	0	0	208660000	1278700000	0
Q08945	Q08945	FACT complex subunit SSRP1	SSRP1	1	12	12	23	81.074	By MS/MS	By MS/MS	By MS/MS	By MS/MS	By MS/MS	By MS/MS		By MS/MS	By MS/MS	By matching	211230000	133320000	88078000	158650000	162310000	72366000	0	378990000	254390000	40849000
Q08AF3	Q08AF3	Schlafen family member 5	SLFN5	1	12	12	18.4	101.05	By MS/MS	By MS/MS	By MS/MS		By MS/MS			By MS/MS	By MS/MS		75899000	62750000	70714000	0	29587000	0	0	90863000	160990000	0
Q12874	Q12874	Splicing factor 3A subunit 3	SF3A3	1	12	12	30.9	58.848	By MS/MS	By MS/MS	By MS/MS	By MS/MS	By MS/MS	By MS/MS		By MS/MS	By MS/MS	By MS/MS	224070000	404600000	97835000	69687000	271200000	239330000	0	487750000	273920000	54998000
Q12965	Q12965	Unconventional myosin-Ie	MYO1E	1	12	6	13.3	127.06	By matching	By MS/MS	By matching		By matching	By matching	By MS/MS	By MS/MS	By MS/MS	By MS/MS	0	0	0	0	66914000	0	282980000	0	124980000	253540000
Q13043	Q13043	Serine/threonine-protein kinase 4;Serine/threonine-protein kinase 4 37kDa subunit;Serine/threonine-protein kinase 4 18kDa subunit	STK4	1	12	12	27.7	55.63					By MS/MS	By MS/MS	By MS/MS		By MS/MS	By MS/MS	0	0	0	0	98742000	273490000	196770000	0	58718000	486720000
Q13217	Q13217	DnaJ homolog subfamily C member 3	DNAJC3	1	12	12	40.7	57.579	By MS/MS	By MS/MS	By MS/MS	By MS/MS	By MS/MS			By MS/MS	By MS/MS	By matching	156600000	163470000	90132000	121330000	61027000	0	0	249160000	538030000	86652000
Q13409	Q13409	Cytoplasmic dynein 1 intermediate chain 2	DYNC1I2	1	12	12	35.1	71.456	By MS/MS	By MS/MS	By MS/MS	By MS/MS	By MS/MS	By matching		By MS/MS	By MS/MS		332690000	287620000	44519000	72572000	0	56086000	0	352080000	193830000	0
Q13488	Q13488	V-type proton ATPase 116 kDa subunit a isoform 3	TCIRG1	1	12	12	18.9	92.967				By MS/MS	By MS/MS	By MS/MS	By MS/MS		By MS/MS	By MS/MS	0	0	0	0	226950000	260420000	321350000	0	213880000	628750000
Q13547	Q13547	Histone deacetylase 1	HDAC1	1	12	12	33.2	55.102	By MS/MS	By MS/MS	By MS/MS	By MS/MS	By MS/MS	By MS/MS	By matching	By MS/MS	By MS/MS	By MS/MS	479080000	368870000	209870000	290850000	850360000	641640000	245050000	455540000	1168100000	194350000
Q13586	Q13586	Stromal interaction molecule 1	STIM1	1	12	12	22.8	77.422		By MS/MS	By MS/MS	By MS/MS	By MS/MS	By MS/MS	By MS/MS	By MS/MS	By MS/MS	By MS/MS	0	27885000	50002000	47008000	170320000	63495000	0	36177000	634050000	81012000
Q13621	Q13621	Solute carrier family 12 member 1	SLC12A1	1	12	12	15.2	121.45	By MS/MS	By MS/MS	By matching	By MS/MS							270450000	146880000	44072000	149600000	0	0	0	0	0	0
Q13630	Q13630	GDP-L-fucose synthase	TSTA3	1	12	12	52.3	35.892	By matching	By MS/MS		By MS/MS			By MS/MS	By MS/MS		By MS/MS	18869000	53407000	0	13820000	0	0	946140000	17262000	0	745410000
Q13884	Q13884	Beta-1-syntrophin	SNTB1	1	12	12	28.1	58.06	By MS/MS	By MS/MS	By matching	By MS/MS				By MS/MS	By MS/MS		21664000	263350000	5789700	15327000	0	0	0	22984000	0	0
Q14344	Q14344	Guanine nucleotide-binding protein subunit alpha-13	GNA13	1	12	11	37.9	44.049	By MS/MS	By MS/MS	By MS/MS		By MS/MS	By MS/MS	By MS/MS	By MS/MS	By MS/MS	By MS/MS	87568000	142610000	98000000	0	541670000	109130000	0	130610000	150280000	38949000
Q14914	Q14914	Prostaglandin reductase 1	PTGR1	1	12	12	57.8	35.869	By MS/MS	By MS/MS	By MS/MS	By MS/MS		By matching	By matching	By MS/MS	By matching	By MS/MS	415320000	2058100000	119110000	118420000	0	90505000	10357000	841840000	18813000	0
Q15124	Q15124	Phosphoglucomutase-like protein 5	PGM5	1	12	12	29.6	62.224	By MS/MS	By MS/MS		By matching				By MS/MS			350800000	212690000	0	25975000	0	0	0	391170000	0	0
Q15428	Q15428	Splicing factor 3A subunit 2	SF3A2	1	12	12	28.9	49.255	By MS/MS	By MS/MS	By MS/MS	By MS/MS	By MS/MS	By MS/MS	By matching	By MS/MS	By MS/MS		256870000	300770000	139080000	81905000	266640000	392130000	86629000	690590000	353910000	0
Q29974;P04229;P13760;Q30167	Q29974;P04229;P13760	HLA class II histocompatibility antigen, DRB1-16 beta chain;HLA class II histocompatibility antigen, DRB1-1 beta chain;HLA class II histocompatibility antigen, DRB1-4 beta chain	HLA-DRB1	4	12	8	49.2	30.03	By MS/MS	By MS/MS	By MS/MS	By MS/MS	By MS/MS	By matching		By MS/MS	By MS/MS	By MS/MS	362650000	421950000	822940000	761910000	53332000	75970000	0	306410000	7456100000	264820000
Q5U651	Q5U651	Ras-interacting protein 1	RASIP1	1	12	12	26.4	103.46	By MS/MS	By MS/MS						By MS/MS			213080000	150820000	0	0	0	0	0	183490000	0	0
Q6P179	Q6P179	Endoplasmic reticulum aminopeptidase 2	ERAP2	1	12	12	13.9	110.46	By MS/MS	By MS/MS			By MS/MS	By MS/MS		By MS/MS	By MS/MS		10832000	11031000	0	0	108030000	0	0	54832000	296520000	0
Q6PIU2	Q6PIU2	Neutral cholesterol ester hydrolase 1	NCEH1	1	12	12	42.2	45.807	By matching	By MS/MS	By MS/MS		By MS/MS	By matching		By MS/MS	By MS/MS		7617900	19430000	35861000	0	29623000	7883800	0	550250000	819850000	0
Q6UX06	Q6UX06	Olfactomedin-4	OLFM4	1	12	12	28.8	57.279		By MS/MS	By MS/MS		By MS/MS	By MS/MS	By MS/MS		By MS/MS	By MS/MS	0	47391000	23663000	0	3369200000	1912700000	1441400000	0	405220000	1341300000
Q7L0Y3	Q7L0Y3	Mitochondrial ribonuclease P protein 1	TRMT10C	1	12	12	40.7	47.346	By MS/MS	By MS/MS	By MS/MS	By MS/MS	By MS/MS			By MS/MS	By MS/MS		160620000	182360000	242440000	87628000	13342000	0	0	412840000	147800000	0
Q8N8Y2	Q8N8Y2	V-type proton ATPase subunit d 2	ATP6V0D2	1	12	12	48.6	40.426	By MS/MS	By MS/MS	By MS/MS	By MS/MS				By matching	By MS/MS	By MS/MS	286530000	237070000	31620000	0	0	0	0	48939000	150620000	137470000
Q8NFW8	Q8NFW8	N-acylneuraminate cytidylyltransferase	CMAS	1	12	12	38	48.379	By MS/MS	By MS/MS	By MS/MS	By MS/MS	By MS/MS			By MS/MS	By matching		178540000	198000000	147040000	152220000	39403000	0	0	790900000	19716000	0
Q8TCS8	Q8TCS8	Polyribonucleotide nucleotidyltransferase 1, mitochondrial	PNPT1	1	12	12	20.9	85.95	By MS/MS	By MS/MS	By MS/MS	By MS/MS	By MS/MS			By MS/MS	By matching		100220000	272860000	256330000	38457000	0	0	0	62580000	22744000	0
Q92466	Q92466	DNA damage-binding protein 2	DDB2	1	12	12	39.3	47.863	By matching	By matching		By matching	By matching	By matching		By MS/MS	By matching		19565000	10901000	0	27389000	20725000	34057000	0	643010000	36643000	0
Q96DI7	Q96DI7	U5 small nuclear ribonucleoprotein 40 kDa protein	SNRNP40	1	12	12	56	39.31	By MS/MS	By MS/MS	By MS/MS	By MS/MS	By MS/MS	By MS/MS		By MS/MS	By MS/MS		287900000	118200000	212230000	525050000	353570000	252060000	0	540150000	894850000	0
Q96I24	Q96I24	Far upstream element-binding protein 3	FUBP3	1	12	11	32.7	61.64	By MS/MS	By MS/MS	By MS/MS	By MS/MS				By MS/MS	By MS/MS	By matching	164850000	142940000	121840000	130450000	0	0	0	142120000	156860000	0
Q96MM6	Q96MM6	Heat shock 70 kDa protein 12B	HSPA12B	1	12	12	25.9	75.687	By MS/MS	By MS/MS						By MS/MS			348770000	334590000	0	0	0	0	0	75119000	0	0
Q99733	Q99733	Nucleosome assembly protein 1-like 4	NAP1L4	1	12	12	40.5	42.823	By MS/MS	By MS/MS	By MS/MS	By MS/MS	By MS/MS	By MS/MS	By MS/MS	By MS/MS	By MS/MS	By MS/MS	319240000	481410000	55201000	26117000	148730000	289960000	116270000	377320000	289700000	63449000
Q9BTV4	Q9BTV4	Transmembrane protein 43	TMEM43	1	12	12	40.8	44.875		By MS/MS	By MS/MS	By matching	By MS/MS	By MS/MS		By MS/MS	By MS/MS		0	126800000	67222000	161100000	252960000	118320000	0	248460000	347620000	0
Q9H078	Q9H078	Caseinolytic peptidase B protein homolog	CLPB	1	12	12	26	78.728	By MS/MS	By MS/MS	By MS/MS	By MS/MS	By MS/MS	By matching		By MS/MS	By MS/MS	By MS/MS	1405500000	753680000	1145100000	2251300000	0	52448000	0	1075400000	1778500000	229630000
Q9H9P8	Q9H9P8	L-2-hydroxyglutarate dehydrogenase, mitochondrial	L2HGDH	1	12	12	35.6	50.315	By MS/MS	By MS/MS	By MS/MS	By MS/MS	By matching		By matching	By MS/MS	By MS/MS	By matching	234930000	510880000	375000000	180350000	52643000	0	133860000	79650000	74052000	102450000
Q9NP81	Q9NP81	Serine--tRNA ligase, mitochondrial	SARS2	1	12	12	29.9	58.282	By MS/MS	By MS/MS	By MS/MS	By MS/MS			By matching	By MS/MS	By MS/MS		108930000	5491200000	254280000	94554000	0	0	160470000	186020000	119070000	0
Q9NQC3	Q9NQC3	Reticulon-4	RTN4	1	12	12	17.1	129.93	By MS/MS	By MS/MS	By MS/MS	By MS/MS	By MS/MS	By MS/MS	By MS/MS	By MS/MS	By MS/MS	By MS/MS	1939300000	2617900000	1957800000	2224800000	1817600000	1693600000	274380000	2315900000	3408400000	487930000
Q9NUJ1	Q9NUJ1	Mycophenolic acid acyl-glucuronide esterase, mitochondrial	ABHD10	1	12	12	57.2	33.932	By MS/MS	By MS/MS	By MS/MS	By MS/MS	By MS/MS	By MS/MS	By matching	By MS/MS	By MS/MS	By MS/MS	2025500000	2329700000	3733700000	1621500000	508530000	108350000	28160000	1452800000	1144800000	22412000
Q9P0J1	Q9P0J1	[Pyruvate dehydrogenase [acetyl-transferring]]-phosphatase 1, mitochondrial	PDP1	1	12	12	29.6	61.053	By MS/MS	By MS/MS	By MS/MS	By MS/MS	By MS/MS	By MS/MS		By MS/MS	By MS/MS		69895000	303830000	72756000	45510000	39872000	0	0	84839000	298850000	0
Q9UBC2	Q9UBC2	Epidermal growth factor receptor substrate 15-like 1	EPS15L1	1	12	12	21.9	94.254	By MS/MS	By MS/MS						By MS/MS	By MS/MS		64491000	58395000	0	0	0	0	0	64543000	41352000	0
Q9UBX3	Q9UBX3	Mitochondrial dicarboxylate carrier	SLC25A10	1	12	12	56.4	31.282	By MS/MS	By MS/MS	By MS/MS	By MS/MS							70501000	270640000	744610000	729530000	0	0	0	0	0	0
Q9UH65	Q9UH65	Switch-associated protein 70	SWAP70	1	12	12	25.3	68.997	By MS/MS	By MS/MS	By matching	By MS/MS	By matching	By MS/MS		By MS/MS	By MS/MS	By MS/MS	12335000	0	13868000	0	0	0	0	0	29797000	0
Q9UHQ9	Q9UHQ9	NADH-cytochrome b5 reductase 1	CYB5R1	1	12	12	52.5	34.094	By MS/MS	By MS/MS	By MS/MS	By MS/MS	By MS/MS	By MS/MS		By MS/MS	By MS/MS	By MS/MS	727050000	543940000	930460000	989840000	750400000	408490000	0	440690000	956640000	0
Q9UN37;Q6PIW4	Q9UN37	Vacuolar protein sorting-associated protein 4A	VPS4A	2	12	12	33.2	48.897	By MS/MS	By MS/MS	By MS/MS	By MS/MS				By MS/MS	By MS/MS	By MS/MS	132830000	122090000	0	45543000	0	0	0	125120000	101970000	116610000
Q9Y2A7	Q9Y2A7	Nck-associated protein 1	NCKAP1	1	12	11	12.7	128.79	By MS/MS	By MS/MS	By MS/MS				By matching	By MS/MS	By MS/MS	By matching	382750000	253560000	8368500	0	0	0	0	79262000	0	0
Q9Y394	Q9Y394	Dehydrogenase/reductase SDR family member 7	DHRS7	1	12	12	50.4	38.298	By MS/MS	By MS/MS	By MS/MS	By MS/MS	By MS/MS	By MS/MS	By MS/MS	By MS/MS	By MS/MS	By MS/MS	114510000	521620000	146260000	214150000	2440700000	1420500000	146990000	263000000	1246400000	383180000
Q9Y697	Q9Y697	Cysteine desulfurase, mitochondrial	NFS1	1	12	12	38.1	50.195	By MS/MS	By MS/MS	By MS/MS	By MS/MS				By MS/MS	By MS/MS		185590000	179040000	263300000	369540000	0	0	0	80151000	213350000	0
Q9Y6R1;Q9BY07	Q9Y6R1	Electrogenic sodium bicarbonate cotransporter 1	SLC4A4	2	12	12	13.2	121.46	By MS/MS	By MS/MS	By MS/MS	By MS/MS			By matching	By matching		By matching	262600000	548290000	367400000	115200000	0	0	45950000	21963000	0	51425000
A6NC98;Q3V6T2	A6NC98	Coiled-coil domain-containing protein 88B	CCDC88B	2	11	11	7.5	164.81		By matching			By MS/MS	By MS/MS	By MS/MS			By MS/MS	0	26774000	0	0	47427000	51904000	0	0	0	0
O00116	O00116	Alkyldihydroxyacetonephosphate synthase, peroxisomal	AGPS	1	11	11	24.8	72.911	By MS/MS	By MS/MS	By MS/MS	By MS/MS	By MS/MS	By MS/MS		By MS/MS	By MS/MS		148920000	136170000	215010000	164400000	574790000	264830000	0	104930000	251650000	0
O00330	O00330	Pyruvate dehydrogenase protein X component, mitochondrial	PDHX	1	11	11	26.9	54.122	By MS/MS	By MS/MS	By MS/MS	By MS/MS	By MS/MS	By matching		By MS/MS	By MS/MS		230780000	617860000	324940000	31999000	0	286670000	0	170600000	190270000	0
O00515	O00515	Ladinin-1	LAD1	1	11	11	24.6	57.13	By MS/MS	By MS/MS	By matching	By MS/MS							160830000	116400000	63673000	120800000	0	0	0	0	0	0
O43242	O43242	26S proteasome non-ATPase regulatory subunit 3	PSMD3	1	11	11	27.3	60.977	By MS/MS	By MS/MS			By matching	By MS/MS	By MS/MS	By MS/MS	By MS/MS	By MS/MS	69789000	255950000	0	0	78676000	111580000	106120000	77256000	76005000	82499000
O43399	O43399	Tumor protein D54	TPD52L2	1	11	11	65	22.237	By MS/MS	By MS/MS	By MS/MS	By MS/MS	By MS/MS	By MS/MS	By matching	By MS/MS	By MS/MS	By matching	67697000	116690000	49964000	0	163630000	549740000	12353000	519060000	450100000	37897000
O43776	O43776	Asparagine--tRNA ligase, cytoplasmic	NARS	1	11	11	26.3	62.942	By MS/MS	By MS/MS	By MS/MS	By MS/MS	By MS/MS	By MS/MS	By MS/MS	By MS/MS	By MS/MS	By MS/MS	163270000	256040000	44126000	143620000	37106000	115680000	205780000	189550000	183810000	229670000
O60216;Q9H4I0	O60216	Double-strand-break repair protein rad21 homolog	RAD21	2	11	11	23.5	71.689	By MS/MS	By MS/MS	By MS/MS	By MS/MS	By MS/MS	By MS/MS		By MS/MS	By MS/MS		48943000	98728000	49276000	79707000	217170000	113580000	0	131840000	252160000	0
O60234	O60234	Glia maturation factor gamma	GMFG	1	11	11	78.2	16.801	By MS/MS	By MS/MS	By MS/MS	By MS/MS	By MS/MS	By MS/MS	By MS/MS	By MS/MS	By MS/MS	By MS/MS	223250000	390850000	127620000	197220000	207930000	266970000	4548500000	432970000	1463700000	4232500000
O75400	O75400	Pre-mRNA-processing factor 40 homolog A	PRPF40A	1	11	11	11.4	108.8	By MS/MS	By MS/MS	By MS/MS	By MS/MS	By MS/MS	By MS/MS		By MS/MS	By MS/MS		137560000	172330000	130050000	220940000	224360000	153830000	0	214130000	404640000	0
O76038	O76038	Secretagogin	SCGN	1	11	11	43.8	32.039		By matching			By matching			By MS/MS			0	9446200	0	0	26989000	0	0	602250000	0	0
O95302;Q75LS8	O95302	Peptidyl-prolyl cis-trans isomerase FKBP9	FKBP9	2	11	11	26.5	63.083	By MS/MS	By MS/MS	By MS/MS	By MS/MS				By MS/MS	By MS/MS		97814000	56444000	33874000	22566000	0	0	0	703570000	24247000	0
O95822	O95822	Malonyl-CoA decarboxylase, mitochondrial	MLYCD	1	11	11	31.4	55.003	By MS/MS	By MS/MS	By MS/MS	By MS/MS	By MS/MS			By MS/MS	By MS/MS		43532000	161060000	169930000	28458000	65878000	0	0	21223000	27738000	0
P00492	P00492	Hypoxanthine-guanine phosphoribosyltransferase	HPRT1	1	11	11	69.7	24.579	By MS/MS	By MS/MS				By MS/MS	By MS/MS	By MS/MS	By MS/MS	By MS/MS	302300000	408130000	0	0	0	206720000	391590000	103440000	229910000	287910000
P01903	P01903	HLA class II histocompatibility antigen, DR alpha chain	HLA-DRA	1	11	11	44.9	28.607	By MS/MS	By MS/MS	By MS/MS	By MS/MS	By MS/MS	By MS/MS	By MS/MS	By MS/MS	By MS/MS	By MS/MS	461890000	797810000	845250000	1230900000	852830000	573210000	60296000	329130000	10035000000	309610000
P02749	P02749	Beta-2-glycoprotein 1	APOH	1	11	9	48.7	38.298	By MS/MS	By MS/MS	By MS/MS	By MS/MS	By matching	By matching	By MS/MS	By MS/MS	By MS/MS	By MS/MS	344510000	458640000	551960000	241590000	0	0	736490000	385310000	146420000	525450000
P05026	P05026	Sodium/potassium-transporting ATPase subunit beta-1	ATP1B1	1	11	11	43.6	35.061	By MS/MS	By MS/MS	By MS/MS	By MS/MS				By MS/MS	By MS/MS		979000000	3577300000	2010900000	1354300000	0	0	0	1094000000	434820000	0
P05198	P05198	Eukaryotic translation initiation factor 2 subunit 1	EIF2S1	1	11	11	42.9	36.112	By MS/MS	By MS/MS	By MS/MS		By matching	By matching	By MS/MS	By MS/MS	By MS/MS	By MS/MS	207630000	175710000	72006000	0	112770000	143350000	317170000	711590000	312390000	333950000
P05546	P05546	Heparin cofactor 2	SERPIND1	1	11	9	22.4	57.07	By MS/MS	By MS/MS	By matching	By matching	By matching		By MS/MS	By matching	By matching	By MS/MS	91809000	73372000	75748000	75486000	0	0	399990000	29606000	39478000	594000000
P05771	P05771	Protein kinase C beta type	PRKCB	1	11	11	24.9	76.868	By MS/MS	By MS/MS	By MS/MS		By MS/MS	By MS/MS	By MS/MS		By MS/MS	By MS/MS	22553000	55042000	0	0	108730000	65844000	717790000	0	0	371300000
P07203	P07203	Glutathione peroxidase 1	GPX1	1	11	11	76.4	22.088	By MS/MS	By MS/MS	By MS/MS	By MS/MS	By MS/MS	By MS/MS	By MS/MS	By MS/MS	By MS/MS	By MS/MS	946780000	1253900000	1549600000	1224000000	1047400000	746160000	1223300000	1191200000	3592900000	967240000
P08574	P08574	Cytochrome c1, heme protein, mitochondrial	CYC1	1	11	11	43.1	35.422	By MS/MS	By MS/MS	By MS/MS	By MS/MS	By MS/MS	By MS/MS	By matching	By MS/MS	By MS/MS	By MS/MS	455230000	1818200000	4391000000	3885400000	900590000	230110000	21037000	864060000	1902900000	113390000
P09210	P09210	Glutathione S-transferase A2	GSTA2	1	11	1	45	25.664	By matching	By matching	By MS/MS	By matching				By matching	By matching		0	0	0	0	0	0	0	0	0	0
P09417	P09417	Dihydropteridine reductase	QDPR	1	11	11	57.4	25.789	By MS/MS	By MS/MS	By MS/MS	By MS/MS		By MS/MS	By MS/MS	By MS/MS	By MS/MS	By MS/MS	541100000	1030600000	468730000	733120000	0	0	339740000	368690000	214470000	205100000
P10155	P10155	60 kDa SS-A/Ro ribonucleoprotein	TROVE2	1	11	11	29.6	60.67	By MS/MS	By MS/MS	By MS/MS				By MS/MS	By MS/MS	By MS/MS	By MS/MS	313520000	205490000	34686000	0	0	0	34736000	317270000	127120000	135160000
P10321	P10321	HLA class I histocompatibility antigen, Cw-7 alpha chain	HLA-C	1	11	1	36.9	40.648	By MS/MS	By MS/MS	By MS/MS	By MS/MS	By matching	By matching	By matching	By MS/MS	By MS/MS	By MS/MS	218650000	471470000	598160000	492090000	0	0	95732000	556860000	762960000	170930000
P12544	P12544	Granzyme A	GZMA	1	11	11	57.6	28.999		By matching	By MS/MS	By matching	By MS/MS	By MS/MS		By matching	By MS/MS		0	33310000	37679000	27136000	215530000	53252000	0	15431000	1242100000	0
P17066;P48741	P17066;P48741	Heat shock 70 kDa protein 6;Putative heat shock 70 kDa protein 7	HSPA6;HSPA7	2	11	1	17.1	71.027	By MS/MS	By MS/MS	By MS/MS	By MS/MS	By MS/MS	By matching	By MS/MS	By MS/MS	By MS/MS	By MS/MS	1866700000	1806600000	1255100000	2625600000	106270000	0	914370000	2009200000	1414200000	1212100000
P19525	P19525	Interferon-induced, double-stranded RNA-activated protein kinase	EIF2AK2	1	11	11	21.2	62.094	By MS/MS	By MS/MS	By MS/MS	By MS/MS		By matching	By MS/MS	By MS/MS	By MS/MS	By MS/MS	50416000	45992000	18336000	68618000	0	21367000	97719000	30774000	20193000	102830000
P20039	P20039	HLA class II histocompatibility antigen, DRB1-11 beta chain	HLA-DRB1	1	11	4	54.9	30.16	By MS/MS	By MS/MS	By MS/MS	By MS/MS	By matching	By matching		By MS/MS	By MS/MS	By matching	85218000	0	374870000	257360000	0	0	0	54830000	2261400000	0
P23497	P23497	Nuclear autoantigen Sp-100	SP100	1	11	11	15.7	100.42	By MS/MS	By MS/MS	By MS/MS	By MS/MS	By MS/MS	By MS/MS		By MS/MS	By MS/MS	By MS/MS	347230000	241030000	244710000	153920000	353480000	387790000	0	360580000	635930000	64337000
P26196	P26196	Probable ATP-dependent RNA helicase DDX6	DDX6	1	11	11	33.5	54.416	By MS/MS	By MS/MS			By MS/MS	By MS/MS	By MS/MS	By MS/MS	By MS/MS	By MS/MS	118450000	102150000	0	0	56983000	112700000	76162000	157510000	0	0
P27169	P27169	Serum paraoxonase/arylesterase 1	PON1	1	11	11	45.6	39.731	By matching						By MS/MS		By MS/MS	By MS/MS	11155000	0	0	0	0	0	2929600000	0	0	2325900000
P27348	P27348	14-3-3 protein theta	YWHAQ	1	11	8	53.1	27.764	By MS/MS	By MS/MS	By MS/MS	By MS/MS	By MS/MS	By matching	By MS/MS	By MS/MS	By MS/MS	By MS/MS	1481100000	1637600000	399690000	329610000	24831000	0	1309900000	1549900000	968000000	1362600000
P29992	P29992	Guanine nucleotide-binding protein subunit alpha-11	GNA11	1	11	4	36.5	42.123	By MS/MS	By MS/MS	By MS/MS	By MS/MS	By matching		By matching	By MS/MS	By matching	By matching	82033000	89869000	50095000	52305000	0	0	0	57037000	31629000	0
P30040	P30040	Endoplasmic reticulum resident protein 29	ERP29	1	11	11	55.9	28.993	By MS/MS	By MS/MS	By MS/MS	By MS/MS	By MS/MS	By MS/MS	By MS/MS	By MS/MS	By MS/MS	By MS/MS	1274800000	1382700000	1733500000	2309200000	2548800000	1236800000	200550000	987400000	3138200000	597130000
P30043	P30043	Flavin reductase (NADPH)	BLVRB	1	11	11	82	22.119	By MS/MS	By MS/MS	By MS/MS	By MS/MS	By MS/MS	By MS/MS	By MS/MS	By MS/MS	By MS/MS	By MS/MS	563200000	989640000	33928000	1351600000	80582000	92270000	25243000000	724670000	616350000	18813000000
P30086	P30086	Phosphatidylethanolamine-binding protein 1;Hippocampal cholinergic neurostimulating peptide	PEBP1	1	11	11	80.7	21.057	By MS/MS	By MS/MS	By MS/MS	By MS/MS	By MS/MS	By MS/MS	By MS/MS	By MS/MS	By MS/MS	By MS/MS	6113200000	7644000000	1770900000	2672700000	224310000	787100000	680080000	4131900000	1048200000	817710000
P30626	P30626	Sorcin	SRI	1	11	11	60.6	21.676	By MS/MS	By MS/MS	By MS/MS	By MS/MS	By MS/MS	By MS/MS	By MS/MS	By MS/MS	By MS/MS	By MS/MS	219280000	541070000	31305000	89929000	180110000	571090000	687130000	494220000	305160000	720230000
P31153;Q00266	P31153	S-adenosylmethionine synthase isoform type-2	MAT2A	2	11	11	34.7	43.66	By MS/MS	By MS/MS	By MS/MS	By MS/MS		By MS/MS		By MS/MS	By MS/MS	By matching	80320000	493810000	43231000	30589000	0	0	0	285610000	82721000	13362000
P31942	P31942	Heterogeneous nuclear ribonucleoprotein H3	HNRNPH3	1	11	9	45.7	36.926	By MS/MS	By MS/MS	By MS/MS	By MS/MS	By MS/MS	By MS/MS	By MS/MS	By MS/MS	By MS/MS	By MS/MS	1445600000	1621600000	1150400000	1089300000	183770000	371470000	373270000	1743400000	1248200000	237530000
P31946	P31946	14-3-3 protein beta/alpha;14-3-3 protein beta/alpha, N-terminally processed	YWHAB	1	11	6	55.3	28.082	By MS/MS	By MS/MS	By MS/MS	By MS/MS	By MS/MS	By MS/MS	By MS/MS	By MS/MS	By MS/MS	By MS/MS	2396100000	2758500000	1102400000	631730000	598430000	1391600000	2692000000	3352500000	1599900000	1888200000
P34949	P34949	Mannose-6-phosphate isomerase	MPI	1	11	11	36.4	46.655	By MS/MS	By MS/MS	By MS/MS	By MS/MS		By MS/MS		By MS/MS	By MS/MS	By MS/MS	26222000	35430000	9398400	11623000	0	43530000	0	362950000	21862000	0
P36551	P36551	Oxygen-dependent coproporphyrinogen-III oxidase, mitochondrial	CPOX	1	11	11	35.5	50.151	By matching	By MS/MS		By matching	By MS/MS	By MS/MS	By matching	By MS/MS	By MS/MS		37450000	23205000	0	40165000	96460000	40153000	6593700	363900000	352830000	0
P37198	P37198	Nuclear pore glycoprotein p62	NUP62	1	11	11	35.8	53.254	By MS/MS	By MS/MS	By MS/MS	By MS/MS	By MS/MS	By MS/MS		By MS/MS	By MS/MS	By matching	175770000	208100000	233480000	135110000	239310000	92352000	0	332150000	568610000	25324000
P42785	P42785	Lysosomal Pro-X carboxypeptidase	PRCP	1	11	11	31.7	55.799	By MS/MS	By MS/MS	By MS/MS	By MS/MS	By MS/MS	By MS/MS	By MS/MS	By MS/MS	By MS/MS	By MS/MS	699110000	545810000	253510000	268980000	644490000	374170000	192060000	525330000	1018200000	155230000
P46782	P46782	40S ribosomal protein S5;40S ribosomal protein S5, N-terminally processed	RPS5	1	11	11	68.1	22.876	By MS/MS	By MS/MS	By MS/MS	By MS/MS	By MS/MS	By MS/MS	By MS/MS	By MS/MS	By MS/MS	By MS/MS	634800000	788810000	458990000	343340000	241270000	715340000	223760000	656840000	539880000	492950000
P48047	P48047	ATP synthase subunit O, mitochondrial	ATP5O	1	11	11	58.7	23.277	By MS/MS	By MS/MS	By MS/MS	By MS/MS	By MS/MS	By MS/MS	By MS/MS	By MS/MS	By MS/MS	By MS/MS	6499200000	7223800000	6746000000	9214000000	2492400000	1266000000	601230000	3311700000	3548700000	1282900000
P48595	P48595	Serpin B10	SERPINB10	1	11	11	36.8	45.402					By matching	By MS/MS	By MS/MS			By MS/MS	0	0	0	0	88761000	423220000	421650000	0	0	374520000
P49407;P36575;P10523	P49407	Beta-arrestin-1	ARRB1	3	11	10	31.1	47.065	By MS/MS	By MS/MS	By MS/MS	By matching	By matching	By MS/MS	By MS/MS	By MS/MS	By MS/MS	By MS/MS	78591000	91607000	37426000	31581000	0	85858000	69493000	101010000	360930000	119530000
P49585;Q9Y5K3	P49585	Choline-phosphate cytidylyltransferase A	PCYT1A	2	11	11	37.9	41.731	By MS/MS	By MS/MS	By MS/MS	By MS/MS	By MS/MS	By matching		By MS/MS	By MS/MS	By MS/MS	185150000	118530000	70147000	109270000	45882000	0	0	150380000	162090000	0
P49750	P49750	YLP motif-containing protein 1	YLPM1	1	11	11	8.4	219.98	By MS/MS	By MS/MS	By MS/MS		By MS/MS			By MS/MS	By MS/MS		35799000	29626000	8852300	0	13391000	0	0	168160000	22195000	0
P51148	P51148	Ras-related protein Rab-5C	RAB5C	1	11	11	78.7	23.482	By MS/MS	By MS/MS	By MS/MS	By MS/MS	By MS/MS	By MS/MS	By MS/MS	By MS/MS	By MS/MS	By MS/MS	374540000	731510000	692340000	739300000	647910000	344380000	2319600000	641090000	1312100000	2124600000
P52565	P52565	Rho GDP-dissociation inhibitor 1	ARHGDIA	1	11	11	54.4	23.207	By MS/MS	By MS/MS	By MS/MS	By MS/MS	By MS/MS	By MS/MS	By MS/MS	By MS/MS	By MS/MS	By MS/MS	515470000	1036100000	703130000	281210000	743730000	3442700000	2126300000	1714300000	1348600000	2565200000
P53634	P53634	Dipeptidyl peptidase 1;Dipeptidyl peptidase 1 exclusion domain chain;Dipeptidyl peptidase 1 heavy chain;Dipeptidyl peptidase 1 light chain	CTSC	1	11	11	34.6	51.853	By MS/MS	By MS/MS	By MS/MS	By MS/MS	By MS/MS	By MS/MS	By matching	By MS/MS	By MS/MS	By MS/MS	765770000	921030000	386350000	846290000	439180000	813290000	43248000	908700000	2973900000	14386000
P59998	P59998	Actin-related protein 2/3 complex subunit 4	ARPC4	1	11	11	72.6	19.667	By MS/MS	By MS/MS	By MS/MS	By MS/MS	By MS/MS	By MS/MS	By MS/MS	By MS/MS	By MS/MS	By MS/MS	1078100000	1434000000	1164200000	1558400000	2478600000	2896300000	3796900000	766410000	1925400000	4439300000
P61201	P61201	COP9 signalosome complex subunit 2	COPS2	1	11	11	33.9	51.596	By MS/MS	By MS/MS					By MS/MS	By MS/MS		By MS/MS	0	209250000	0	0	0	0	158010000	71552000	0	181550000
P61224;A6NIZ1	P61224;A6NIZ1	Ras-related protein Rap-1b;Ras-related protein Rap-1b-like protein	RAP1B	2	11	3	65.2	20.825	By matching	By MS/MS	By matching	By matching	By MS/MS	By MS/MS	By MS/MS	By MS/MS	By MS/MS	By MS/MS	0	115850000	0	0	402840000	516240000	178380000	121930000	83275000	253970000
P61626	P61626	Lysozyme C	LYZ	1	11	11	63.5	16.537	By MS/MS	By MS/MS	By MS/MS	By MS/MS	By MS/MS	By MS/MS	By MS/MS	By MS/MS	By MS/MS	By MS/MS	1801300000	7357300000	14291000000	5254500000	88323000000	120640000000	9735000000	965120000	13534000000	13271000000
P62424	P62424	60S ribosomal protein L7a	RPL7A	1	11	11	41	29.995	By MS/MS	By MS/MS	By MS/MS	By MS/MS	By MS/MS	By MS/MS	By MS/MS	By MS/MS	By MS/MS	By MS/MS	338770000	896070000	823040000	700900000	882170000	843770000	194900000	817750000	1832300000	250660000
P62714	P62714	Serine/threonine-protein phosphatase 2A catalytic subunit beta isoform	PPP2CB	1	11	1	46.3	35.575	By matching	By MS/MS			By matching	By matching	By matching	By MS/MS	By matching	By matching	0	26386000	0	0	0	0	0	30878000	0	0
P62834	P62834	Ras-related protein Rap-1A	RAP1A	1	11	11	65.2	20.987	By MS/MS	By MS/MS	By MS/MS	By MS/MS	By MS/MS	By MS/MS	By MS/MS	By MS/MS	By MS/MS	By MS/MS	953640000	1058800000	782740000	530440000	3061900000	2679800000	2484000000	1412200000	1424400000	1657600000
P62995	P62995	Transformer-2 protein homolog beta	TRA2B	1	11	11	34.7	33.665	By MS/MS	By MS/MS	By MS/MS	By MS/MS	By MS/MS	By MS/MS	By matching	By MS/MS	By MS/MS	By MS/MS	1061600000	1687900000	822830000	1608400000	572970000	414190000	54189000	986180000	1827600000	49535000
P63092;Q5JWF2;P38405	P63092;Q5JWF2	Guanine nucleotide-binding protein G(s) subunit alpha isoforms short;Guanine nucleotide-binding protein G(s) subunit alpha isoforms XLas	GNAS	3	11	10	32.5	45.664	By MS/MS	By MS/MS	By MS/MS	By matching	By MS/MS	By MS/MS	By MS/MS	By MS/MS	By MS/MS	By MS/MS	67832000	106500000	92858000	0	293720000	116690000	236030000	67051000	102530000	0
P67775	P67775	Serine/threonine-protein phosphatase 2A catalytic subunit alpha isoform	PPP2CA	1	11	11	46.3	35.594	By MS/MS	By MS/MS	By MS/MS		By MS/MS	By MS/MS	By MS/MS	By MS/MS	By MS/MS	By MS/MS	376870000	698560000	0	0	76136000	340110000	622650000	706930000	539160000	399350000
P78406	P78406	mRNA export factor	RAE1	1	11	11	39.7	40.968	By MS/MS	By MS/MS	By MS/MS	By matching			By MS/MS	By MS/MS	By MS/MS		30549000	96274000	0	48425000	0	0	0	169820000	159940000	0
P80303	P80303	Nucleobindin-2;Nesfatin-1	NUCB2	1	11	11	37.6	50.195	By MS/MS	By MS/MS	By MS/MS	By matching	By MS/MS	By matching	By matching	By MS/MS	By MS/MS		173520000	232920000	167520000	54052000	169790000	43643000	29876000	873250000	218360000	0
Q00059	Q00059	Transcription factor A, mitochondrial	TFAM	1	11	11	35	29.096	By MS/MS	By MS/MS	By MS/MS	By MS/MS	By MS/MS	By matching	By matching	By MS/MS	By MS/MS		538050000	692130000	1375000000	660400000	609440000	172150000	54371000	472930000	883660000	0
Q00325	Q00325	Phosphate carrier protein, mitochondrial	SLC25A3	1	11	11	40.9	40.094	By MS/MS	By MS/MS	By MS/MS	By MS/MS	By MS/MS	By MS/MS		By MS/MS	By MS/MS	By MS/MS	566960000	2006600000	2012600000	1440600000	2640600000	1042600000	0	1188900000	2465900000	231560000
Q00577;Q9UJV8	Q00577	Transcriptional activator protein Pur-alpha	PURA	2	11	11	50.6	34.91	By MS/MS	By MS/MS	By MS/MS	By MS/MS		By matching	By matching	By MS/MS	By MS/MS	By MS/MS	1233700000	718810000	157580000	332360000	0	158870000	88456000	907770000	346030000	54295000
Q00796	Q00796	Sorbitol dehydrogenase	SORD	1	11	11	47.1	38.324	By MS/MS	By MS/MS	By MS/MS	By MS/MS			By MS/MS	By MS/MS	By MS/MS	By MS/MS	275830000	352140000	23688000	24631000	0	0	39708000	27678000	10150000	63868000
Q01484	Q01484	Ankyrin-2	ANK2	1	11	4	3.6	433.71	By MS/MS	By MS/MS	By matching	By matching			By matching	By matching		By matching	0	21295000	0	0	0	0	0	0	0	0
Q07866	Q07866	Kinesin light chain 1	KLC1	1	11	11	26.5	65.309	By matching	By MS/MS				By MS/MS		By MS/MS	By MS/MS	By MS/MS	56109000	27532000	0	0	0	0	0	27700000	0	0
Q12769	Q12769	Nuclear pore complex protein Nup160	NUP160	1	11	11	11.2	162.12	By MS/MS	By MS/MS	By MS/MS	By matching	By MS/MS	By MS/MS	By matching	By MS/MS	By MS/MS	By matching	23316000	45695000	20513000	11940000	49789000	0	13328000	30959000	58419000	35972000
Q12904	Q12904	Aminoacyl tRNA synthase complex-interacting multifunctional protein 1;Endothelial monocyte-activating polypeptide 2	AIMP1	1	11	11	55.1	34.352	By MS/MS	By MS/MS				By matching		By MS/MS	By MS/MS		124410000	108680000	0	0	0	62732000	0	100330000	93503000	0
Q12959;Q15700;Q92796	Q12959	Disks large homolog 1	DLG1	3	11	11	16.3	100.45	By MS/MS	By MS/MS	By MS/MS	By matching				By MS/MS			163400000	280650000	58238000	53238000	0	0	0	229800000	0	0
Q13247	Q13247	Serine/arginine-rich splicing factor 6	SRSF6	1	11	6	27	39.586	By MS/MS	By MS/MS	By MS/MS	By MS/MS	By MS/MS	By matching	By matching	By MS/MS	By MS/MS	By matching	393200000	250850000	358040000	404210000	155240000	75318000	0	531930000	549720000	0
Q13283	Q13283	Ras GTPase-activating protein-binding protein 1	G3BP1	1	11	11	34.3	52.164	By MS/MS	By MS/MS	By MS/MS	By MS/MS			By MS/MS	By MS/MS	By MS/MS	By MS/MS	220510000	168560000	26235000	0	0	0	0	286000000	112460000	107500000
Q13303;Q14722	Q13303	Voltage-gated potassium channel subunit beta-2	KCNAB2	2	11	11	42.2	41	By matching		By MS/MS	By matching		By matching	By MS/MS	By matching	By MS/MS	By MS/MS	6252400	0	108840000	19481000	0	50405000	320720000	4735400	116230000	1061900000
Q13363	Q13363	C-terminal-binding protein 1	CTBP1	1	11	11	40.5	47.535	By MS/MS	By MS/MS	By matching					By MS/MS	By MS/MS	By matching	108460000	132340000	20898000	0	0	0	0	471720000	176760000	107710000
Q13642	Q13642	Four and a half LIM domains protein 1	FHL1	1	11	11	40.9	36.263	By MS/MS	By MS/MS	By MS/MS	By matching			By MS/MS	By MS/MS	By MS/MS		799610000	566510000	32600000	52950000	0	0	34010000	2580200000	158840000	0
Q13825	Q13825	Methylglutaconyl-CoA hydratase, mitochondrial	AUH	1	11	11	34.8	35.608	By MS/MS	By MS/MS	By MS/MS	By MS/MS	By matching	By matching		By MS/MS	By MS/MS		528690000	1331300000	1939200000	673220000	53349000	59806000	0	181390000	144550000	0
Q14103	Q14103	Heterogeneous nuclear ribonucleoprotein D0	HNRNPD	1	11	11	32.1	38.434	By MS/MS	By MS/MS	By MS/MS	By MS/MS	By MS/MS	By MS/MS	By MS/MS	By MS/MS	By MS/MS	By MS/MS	4564800000	3663700000	2252600000	1503100000	981240000	2575800000	974860000	7967600000	4213800000	2214200000
Q14108	Q14108	Lysosome membrane protein 2	SCARB2	1	11	11	29.3	54.29	By MS/MS	By MS/MS	By MS/MS	By MS/MS	By MS/MS	By MS/MS		By MS/MS	By MS/MS		223810000	305780000	191650000	330910000	69341000	116640000	0	366630000	570200000	0
Q14160;Q9BTT6	Q14160	Protein scribble homolog	SCRIB	2	11	11	9.4	174.88	By MS/MS	By MS/MS	By MS/MS	By MS/MS		By MS/MS	By MS/MS	By MS/MS	By matching		175400000	108670000	0	74523000	0	12126000	0	68773000	24464000	0
Q14165	Q14165	Malectin	MLEC	1	11	11	41.8	32.233	By matching	By MS/MS	By MS/MS	By MS/MS	By MS/MS	By MS/MS	By MS/MS	By MS/MS	By MS/MS	By matching	22829000	321110000	439800000	220370000	536110000	163570000	42674000	660060000	1500900000	26651000
Q14257	Q14257	Reticulocalbin-2	RCN2	1	11	11	42	36.876	By MS/MS	By MS/MS	By MS/MS	By MS/MS	By matching			By MS/MS	By MS/MS	By matching	266750000	242490000	384690000	807890000	54127000	0	0	671450000	352280000	97181000
Q14289	Q14289	Protein-tyrosine kinase 2-beta	PTK2B	1	11	11	15.4	115.87					By MS/MS	By MS/MS	By MS/MS		By MS/MS	By MS/MS	0	0	0	0	56676000	110510000	66807000	0	38109000	123760000
Q15020	Q15020	Squamous cell carcinoma antigen recognized by T-cells 3	SART3	1	11	11	16.8	109.93	By MS/MS	By MS/MS	By MS/MS	By MS/MS				By MS/MS	By MS/MS	By MS/MS	126470000	170590000	53923000	65113000	0	0	0	246980000	53232000	106320000
Q15119	Q15119	[Pyruvate dehydrogenase (acetyl-transferring)] kinase isozyme 2, mitochondrial	PDK2	1	11	11	40	46.153	By MS/MS	By MS/MS	By MS/MS	By MS/MS				By MS/MS	By MS/MS		177080000	249330000	218930000	56558000	0	0	0	165260000	71702000	0
Q15366	Q15366	Poly(rC)-binding protein 2	PCBP2	1	11	7	46.3	38.58	By MS/MS	By MS/MS	By MS/MS	By MS/MS	By matching	By MS/MS	By MS/MS	By MS/MS	By MS/MS	By MS/MS	534230000	508350000	251440000	238790000	0	476310000	397220000	565510000	332170000	315680000
Q15418;Q96GX5;O60307;Q9Y2H9;Q6P0Q8;O15021	Q15418	Ribosomal protein S6 kinase alpha-1	RPS6KA1	6	11	6	19.2	82.722		By matching			By matching	By MS/MS	By MS/MS	By matching	By matching	By MS/MS	0	0	0	0	0	0	85887000	0	48441000	173190000
Q15582	Q15582	Transforming growth factor-beta-induced protein ig-h3	TGFBI	1	11	11	24.6	74.68	By matching			By matching	By MS/MS	By matching	By MS/MS	By MS/MS	By MS/MS	By matching	6935900	0	0	6113700	14991000	1880100	9978900	362010000	1231000000	6067400
Q15637	Q15637	Splicing factor 1	SF1	1	11	11	25	68.329	By MS/MS	By MS/MS	By MS/MS	By MS/MS	By MS/MS	By MS/MS		By MS/MS	By MS/MS		117040000	108590000	74714000	17464000	86738000	565860000	0	386310000	194330000	0
Q16775	Q16775	Hydroxyacylglutathione hydrolase, mitochondrial	HAGH	1	11	11	54.2	33.805	By MS/MS	By MS/MS	By MS/MS	By MS/MS		By matching	By MS/MS	By MS/MS	By MS/MS	By MS/MS	688800000	973200000	820580000	372220000	0	54567000	2542200000	354650000	30497000	903140000
Q27J81	Q27J81	Inverted formin-2	INF2	1	11	11	16.7	135.62	By MS/MS	By MS/MS						By MS/MS	By MS/MS		71582000	63028000	0	0	0	0	0	185400000	31277000	0
Q53H12	Q53H12	Acylglycerol kinase, mitochondrial	AGK	1	11	11	35.3	47.137	By MS/MS	By MS/MS	By MS/MS	By MS/MS	By MS/MS	By MS/MS		By MS/MS	By MS/MS		59545000	225170000	275370000	233250000	195960000	107770000	0	131310000	252400000	0
Q5T1M5	Q5T1M5	FK506-binding protein 15	FKBP15	1	11	11	11.7	133.63	By MS/MS				By MS/MS	By MS/MS	By matching	By MS/MS	By MS/MS	By MS/MS	31895000	0	0	0	0	123680000	47177000	36485000	193690000	78144000
Q63HR2	Q63HR2	Tensin-2	TNS2	1	11	9	11.9	152.58	By MS/MS	By MS/MS						By MS/MS	By matching		79122000	73496000	0	0	0	0	0	40622000	0	0
Q6S8J3;P0CG38;P0CG39;Q6S8J7;Q6S5H5;A6NI47;B2RU33;H3BUK9;Q6S545;Q6S5H4;A0JP26	Q6S8J3;P0CG38;P0CG39	POTE ankyrin domain family member E;POTE ankyrin domain family member I;POTE ankyrin domain family member J	POTEE;POTEI;POTEJ	11	11	1	10	121.36	By MS/MS	By matching	By matching	By matching	By matching	By matching	By matching	By matching	By matching	By matching	1150800000	455400000	286220000	263200000	128810000	0	0	440480000	370500000	0
Q709C8	Q709C8	Vacuolar protein sorting-associated protein 13C	VPS13C	1	11	11	4.1	422.39	By MS/MS	By MS/MS	By matching	By MS/MS	By MS/MS	By MS/MS	By matching	By matching	By MS/MS	By MS/MS	31255000	26393000	66963000	25869000	74536000	48693000	28320000	23492000	50078000	93612000
Q7Z4I7	Q7Z4I7	LIM and senescent cell antigen-like-containing domain protein 2	LIMS2	1	11	7	49.3	38.916	By MS/MS	By MS/MS	By matching	By MS/MS			By matching	By MS/MS		By matching	290620000	241440000	0	11486000	0	0	0	130230000	0	0
Q7Z5R6	Q7Z5R6	Amyloid beta A4 precursor protein-binding family B member 1-interacting protein	APBB1IP	1	11	11	22.1	73.182						By MS/MS	By MS/MS	By matching	By MS/MS	By MS/MS	0	0	0	0	0	168600000	1198800000	49638000	514890000	580300000
Q86VB7	Q86VB7	Scavenger receptor cysteine-rich type 1 protein M130;Soluble CD163	CD163	1	11	11	13.8	125.45	By matching	By MS/MS	By MS/MS	By matching	By matching				By MS/MS	By MS/MS	79302000	47324000	55447000	34069000	57657000	0	0	0	351560000	65833000
Q86WA6	Q86WA6	Valacyclovir hydrolase	BPHL	1	11	11	51.5	32.542	By MS/MS	By MS/MS	By MS/MS	By MS/MS	By matching			By MS/MS	By MS/MS		798920000	2507600000	2563200000	718890000	36582000	0	0	156080000	43948000	0
Q86WV6	Q86WV6	Stimulator of interferon genes protein	TMEM173	1	11	11	39.8	42.192		By MS/MS	By MS/MS	By MS/MS	By MS/MS	By MS/MS		By MS/MS	By MS/MS		0	41075000	106940000	105170000	633540000	447940000	0	70195000	1255200000	0
Q86YB7	Q86YB7	Enoyl-CoA hydratase domain-containing protein 2, mitochondrial	ECHDC2	1	11	11	52.1	31.126	By MS/MS	By MS/MS	By MS/MS	By MS/MS				By MS/MS			375170000	323190000	209960000	332080000	0	0	0	116280000	0	0
Q8N1G4	Q8N1G4	Leucine-rich repeat-containing protein 47	LRRC47	1	11	11	26.6	63.472	By MS/MS	By MS/MS	By MS/MS	By MS/MS		By MS/MS		By MS/MS	By MS/MS		129480000	238190000	16479000	36676000	0	124930000	0	181060000	50941000	0
Q8NBX0	Q8NBX0	Saccharopine dehydrogenase-like oxidoreductase	SCCPDH	1	11	11	49.2	47.151	By MS/MS	By MS/MS	By MS/MS	By MS/MS	By MS/MS		By matching	By MS/MS	By MS/MS	By MS/MS	506470000	749420000	220170000	254170000	49631000	0	3969200	502020000	258100000	67672000
Q8ND71	Q8ND71	GTPase IMAP family member 8	GIMAP8	1	11	11	20.6	74.889	By MS/MS	By MS/MS	By MS/MS	By matching	By matching	By MS/MS		By MS/MS	By MS/MS		42618000	31903000	31324000	19578000	18495000	84302000	0	16457000	64778000	0
Q92900	Q92900	Regulator of nonsense transcripts 1	UPF1	1	11	11	13.8	124.34	By MS/MS	By MS/MS	By matching			By MS/MS	By MS/MS	By MS/MS	By MS/MS	By MS/MS	76573000	64869000	46845000	0	0	46498000	17688000	79878000	46330000	101040000
Q969Z0	Q969Z0	Protein TBRG4	TBRG4	1	11	11	24.2	70.737	By MS/MS	By MS/MS	By MS/MS		By MS/MS		By MS/MS	By matching	By MS/MS	By MS/MS	51475000	131970000	55968000	0	27030000	0	0	59523000	25690000	0
Q96EE3	Q96EE3	Nucleoporin SEH1	SEH1L	1	11	11	42.2	39.648	By MS/MS	By MS/MS	By MS/MS	By matching	By MS/MS			By MS/MS	By MS/MS		94294000	160290000	92917000	99430000	38374000	0	0	98524000	170200000	0
Q96EY1	Q96EY1	DnaJ homolog subfamily A member 3, mitochondrial	DNAJA3	1	11	11	30	52.488	By MS/MS	By MS/MS	By MS/MS	By MS/MS	By MS/MS			By MS/MS	By MS/MS		235460000	432810000	359780000	393020000	52526000	0	0	252600000	114290000	0
Q96JQ2	Q96JQ2	Calmin	CLMN	1	11	11	12.8	111.65	By MS/MS	By MS/MS	By MS/MS	By MS/MS				By MS/MS			73264000	120110000	68276000	0	0	0	0	0	0	0
Q9BTZ2;Q6PKH6;P0CG22	Q9BTZ2	Dehydrogenase/reductase SDR family member 4	DHRS4	3	11	11	59.7	29.537	By MS/MS	By MS/MS	By MS/MS	By MS/MS				By MS/MS	By MS/MS		2066500000	1703500000	3184700000	2256700000	0	0	0	562560000	840790000	0
Q9BXK5	Q9BXK5	Bcl-2-like protein 13	BCL2L13	1	11	11	37.7	52.723	By MS/MS	By MS/MS	By MS/MS	By MS/MS				By MS/MS	By MS/MS		82934000	226530000	237810000	257570000	0	0	0	151030000	165110000	0
Q9BXS5	Q9BXS5	AP-1 complex subunit mu-1	AP1M1	1	11	11	32.6	48.586	By MS/MS	By MS/MS	By MS/MS	By MS/MS			By matching	By MS/MS	By MS/MS	By MS/MS	57961000	177540000	39623000	16074000	0	0	29853000	43608000	28288000	36531000
Q9H0W9	Q9H0W9	Ester hydrolase C11orf54	C11orf54	1	11	11	52.1	35.117	By MS/MS	By MS/MS	By MS/MS	By MS/MS			By MS/MS	By MS/MS	By MS/MS		1157000000	1197900000	301610000	351820000	0	0	0	577910000	39938000	0
Q9HAT2	Q9HAT2	Sialate O-acetylesterase	SIAE	1	11	11	34	58.314	By MS/MS	By MS/MS	By matching	By MS/MS	By matching	By matching		By MS/MS	By MS/MS		269020000	143050000	121800000	0	125860000	185140000	0	52560000	330680000	0
Q9HCD5	Q9HCD5	Nuclear receptor coactivator 5	NCOA5	1	11	11	27.3	65.536	By MS/MS	By MS/MS	By MS/MS	By MS/MS		By matching		By MS/MS	By MS/MS		66314000	73451000	56200000	57913000	0	79653000	0	45368000	81695000	0
Q9NTI5	Q9NTI5	Sister chromatid cohesion protein PDS5 homolog B	PDS5B	1	11	11	9.7	164.67	By MS/MS	By MS/MS	By MS/MS	By MS/MS	By MS/MS	By MS/MS	By MS/MS	By MS/MS	By MS/MS	By MS/MS	38541000	80921000	23418000	34772000	38886000	61743000	47562000	52081000	47351000	42533000
Q9NUI1	Q9NUI1	Peroxisomal 2,4-dienoyl-CoA reductase	DECR2	1	11	11	43.8	30.777	By MS/MS	By MS/MS	By MS/MS	By MS/MS				By MS/MS	By MS/MS		359890000	500570000	716100000	388890000	0	0	0	186590000	88803000	0
Q9NVH6	Q9NVH6	Trimethyllysine dioxygenase, mitochondrial	TMLHE	1	11	11	38.2	49.517	By MS/MS	By MS/MS	By MS/MS	By MS/MS				By MS/MS	By MS/MS		25169000	213240000	76259000	52074000	0	0	0	11339000	31153000	0
Q9UBE0	Q9UBE0	SUMO-activating enzyme subunit 1;SUMO-activating enzyme subunit 1, N-terminally processed	SAE1	1	11	11	43.9	38.449	By MS/MS	By MS/MS	By matching		By matching	By matching	By matching	By MS/MS	By MS/MS	By MS/MS	84619000	76248000	81716000	0	35177000	8638600	46884000	392790000	27459000	32165000
Q9UBW5	Q9UBW5	Bridging integrator 2	BIN2	1	11	11	24.2	61.874		By matching	By matching	By matching	By MS/MS	By MS/MS	By matching		By MS/MS	By MS/MS	0	16004000	19534000	16458000	0	0	35311000	0	0	164430000
Q9UKG1	Q9UKG1	DCC-interacting protein 13-alpha	APPL1	1	11	11	20.7	79.663		By MS/MS	By matching			By MS/MS	By MS/MS	By MS/MS	By MS/MS	By MS/MS	0	0	34274000	0	0	0	0	31573000	0	0
Q9UPQ0	Q9UPQ0	LIM and calponin homology domains-containing protein 1	LIMCH1	1	11	11	13.4	121.87	By MS/MS	By MS/MS	By matching				By matching	By matching			261120000	99013000	41503000	0	0	0	16743000	16282000	0	0
Q9Y262	Q9Y262	Eukaryotic translation initiation factor 3 subunit L	EIF3L	1	11	11	24.3	66.726	By matching	By MS/MS			By MS/MS	By MS/MS	By MS/MS	By MS/MS	By MS/MS	By MS/MS	73855000	50372000	0	0	0	44499000	88856000	0	0	74531000
Q9Y5K6	Q9Y5K6	CD2-associated protein	CD2AP	1	11	11	22.7	71.45	By MS/MS	By MS/MS	By MS/MS			By matching	By matching	By MS/MS	By matching	By matching	89910000	322730000	5637000	0	0	13230000	5923700	212090000	6958700	9598300
Q9Y617	Q9Y617	Phosphoserine aminotransferase	PSAT1	1	11	11	39.7	40.422	By MS/MS	By MS/MS	By MS/MS				By MS/MS				149470000	213120000	71491000	0	0	0	83823000	0	0	0
CON__P13645;P13645;CON__P02535-1	CON__P13645;P13645	Keratin, type I cytoskeletal 10	KRT10	3	10	8	21.8	59.51	By matching	By matching	By MS/MS	By matching				By matching	By MS/MS	By matching	58277000	0	250100000	0	0	0	0	0	579630000	0
O00264	O00264	Membrane-associated progesterone receptor component 1	PGRMC1	1	10	10	45.1	21.671	By MS/MS	By MS/MS	By MS/MS	By MS/MS	By MS/MS	By MS/MS		By MS/MS	By MS/MS		383820000	485460000	1620000000	1717600000	474170000	156930000	0	1181000000	616020000	0
O00291	O00291	Huntingtin-interacting protein 1	HIP1	1	10	10	13.9	116.22	By MS/MS	By MS/MS						By MS/MS		By MS/MS	202900000	69954000	0	0	0	0	0	0	0	0
O00422	O00422	Histone deacetylase complex subunit SAP18	SAP18	1	10	10	73.9	17.561	By MS/MS	By MS/MS	By MS/MS	By MS/MS	By MS/MS	By MS/MS	By matching	By MS/MS	By MS/MS	By MS/MS	341730000	278870000	400400000	398580000	544540000	795860000	273920000	451690000	505700000	0
O00487	O00487	26S proteasome non-ATPase regulatory subunit 14	PSMD14	1	10	10	52.9	34.577	By MS/MS	By MS/MS	By matching	By MS/MS			By MS/MS	By MS/MS	By MS/MS	By MS/MS	85644000	120350000	38737000	51568000	0	0	67565000	209350000	95787000	196020000
O00629	O00629	Importin subunit alpha-3	KPNA4	1	10	10	32.2	57.886	By MS/MS	By MS/MS		By MS/MS	By MS/MS		By MS/MS	By MS/MS	By MS/MS	By MS/MS	113020000	40431000	0	23658000	157820000	0	187190000	179790000	149740000	146740000
O14776	O14776	Transcription elongation regulator 1	TCERG1	1	10	10	11.7	123.9	By MS/MS	By MS/MS	By MS/MS		By MS/MS	By MS/MS		By MS/MS	By MS/MS		51118000	110670000	0	0	95412000	141320000	0	155680000	69195000	0
O14818;Q8TAA3	O14818	Proteasome subunit alpha type-7	PSMA7	2	10	10	53.6	27.887	By MS/MS	By MS/MS	By MS/MS	By MS/MS		By MS/MS	By MS/MS	By MS/MS	By MS/MS	By matching	598700000	620930000	255840000	236140000	0	529690000	0	855760000	560910000	106200000
O14832	O14832	Phytanoyl-CoA dioxygenase, peroxisomal	PHYH	1	10	10	37	38.538	By MS/MS	By MS/MS	By MS/MS	By MS/MS				By MS/MS	By matching		186940000	161400000	145610000	238050000	0	0	0	71217000	132420000	0
O15027	O15027	Protein transport protein Sec16A	SEC16A	1	10	10	7.6	233.51	By MS/MS	By MS/MS	By MS/MS	By MS/MS			By MS/MS	By matching	By MS/MS		0	13861000	0	17199000	0	0	0	34098000	71642000	0
O43172	O43172	U4/U6 small nuclear ribonucleoprotein Prp4	PRPF4	1	10	10	25.7	58.449	By MS/MS	By MS/MS	By MS/MS	By MS/MS	By MS/MS	By matching		By MS/MS	By MS/MS		68027000	57655000	39707000	72656000	108220000	31020000	0	149090000	73838000	0
O43488	O43488	Aflatoxin B1 aldehyde reductase member 2	AKR7A2	1	10	10	38.2	39.589	By MS/MS	By MS/MS	By MS/MS	By MS/MS			By MS/MS	By MS/MS	By MS/MS	By MS/MS	375690000	920400000	344070000	505040000	0	0	638470000	824690000	342110000	455260000
O43660	O43660	Pleiotropic regulator 1	PLRG1	1	10	10	32.7	57.193	By MS/MS	By MS/MS	By matching	By MS/MS	By MS/MS			By MS/MS	By MS/MS		179030000	245920000	349560000	477050000	202650000	0	0	565940000	1513000000	0
O43813	O43813	LanC-like protein 1	LANCL1	1	10	10	35.6	45.283	By MS/MS	By MS/MS	By matching		By matching	By MS/MS	By MS/MS	By MS/MS		By MS/MS	342560000	277940000	214510000	0	350030000	288900000	357070000	142510000	0	239100000
O75439	O75439	Mitochondrial-processing peptidase subunit beta	PMPCB	1	10	9	23.3	54.366	By matching	By MS/MS	By matching	By MS/MS	By MS/MS		By matching	By MS/MS	By MS/MS	By matching	52747000	332870000	0	0	0	0	0	81423000	0	0
O75534	O75534	Cold shock domain-containing protein E1	CSDE1	1	10	10	17.4	88.884	By MS/MS	By MS/MS	By matching	By MS/MS				By MS/MS	By MS/MS		66451000	33811000	24301000	46406000	0	0	0	36246000	0	0
O75947	O75947	ATP synthase subunit d, mitochondrial	ATP5H	1	10	10	69.6	18.491	By MS/MS	By MS/MS	By MS/MS	By MS/MS	By MS/MS	By MS/MS	By matching	By MS/MS	By MS/MS	By MS/MS	987700000	1613400000	4455200000	2265700000	1629900000	749910000	17292000	1899700000	2378300000	270530000
O95340	O95340	Bifunctional 3-phosphoadenosine 5-phosphosulfate synthase 2;Sulfate adenylyltransferase;Adenylyl-sulfate kinase	PAPSS2	1	10	10	23.9	69.5	By MS/MS	By MS/MS		By MS/MS				By MS/MS	By MS/MS		441810000	263190000	0	138550000	0	0	0	428640000	54230000	0
O95425	O95425	Supervillin	SVIL	1	10	10	6.7	247.74	By MS/MS	By MS/MS			By MS/MS		By matching	By MS/MS			34739000	0	0	0	24208000	0	23150000	0	0	0
O95716	O95716	Ras-related protein Rab-3D	RAB3D	1	10	9	53	24.267	By matching	By MS/MS	By matching		By MS/MS	By MS/MS	By MS/MS	By MS/MS	By MS/MS	By MS/MS	0	0	0	0	788450000	601030000	475010000	0	192240000	611690000
O96000	O96000	NADH dehydrogenase [ubiquinone] 1 beta subcomplex subunit 10	NDUFB10	1	10	10	60.5	20.776	By MS/MS	By MS/MS	By MS/MS	By MS/MS	By MS/MS	By MS/MS	By matching	By MS/MS	By MS/MS		650710000	2679500000	1824700000	1506800000	1154000000	815400000	80392000	460160000	752830000	0
P02765	P02765	Alpha-2-HS-glycoprotein;Alpha-2-HS-glycoprotein chain A;Alpha-2-HS-glycoprotein chain B	AHSG	1	10	7	40.3	39.324	By MS/MS	By MS/MS	By MS/MS	By MS/MS	By matching	By matching	By MS/MS	By matching	By MS/MS	By MS/MS	147830000	100880000	22932000	126190000	0	0	4802100000	0	9833800	1089000000
P05155	P05155	Plasma protease C1 inhibitor	SERPING1	1	10	10	28.2	55.154	By MS/MS	By MS/MS	By MS/MS	By MS/MS			By MS/MS	By matching	By MS/MS	By MS/MS	287010000	102770000	0	61393000	0	0	298950000	33836000	0	156660000
P07225	P07225	Vitamin K-dependent protein S	PROS1	1	10	9	19.1	75.122	By matching				By matching	By matching	By MS/MS	By matching	By matching	By MS/MS	0	0	0	0	44735000	38532000	403490000	21814000	10857000	679140000
P07858	P07858	Cathepsin B;Cathepsin B light chain;Cathepsin B heavy chain	CTSB	1	10	10	41	37.821	By MS/MS	By MS/MS	By MS/MS	By MS/MS	By MS/MS	By MS/MS	By MS/MS	By MS/MS	By MS/MS	By MS/MS	1796700000	1256800000	1451900000	2107900000	1376700000	1109500000	830380000	1299100000	3644200000	1350300000
P08571	P08571	Monocyte differentiation antigen CD14;Monocyte differentiation antigen CD14, urinary form;Monocyte differentiation antigen CD14, membrane-bound form	CD14	1	10	10	38.1	40.076			By matching		By MS/MS	By MS/MS	By MS/MS		By MS/MS	By MS/MS	0	0	93962000	0	409630000	258480000	124760000	0	276900000	136660000
P08697	P08697	Alpha-2-antiplasmin	SERPINF2	1	10	8	26.7	54.565	By matching	By matching	By matching	By matching	By matching	By matching	By MS/MS	By MS/MS	By MS/MS	By MS/MS	0	0	0	0	0	0	1079900000	2657400	87355000	1038700000
P09382	P09382	Galectin-1	LGALS1	1	10	10	89.6	14.716	By MS/MS	By MS/MS	By MS/MS	By MS/MS	By MS/MS	By MS/MS	By MS/MS	By MS/MS	By MS/MS	By MS/MS	1897300000	2080000000	1798900000	1029200000	2451200000	4852600000	1171200000	9580300000	3739500000	1494200000
P09601	P09601	Heme oxygenase 1	HMOX1	1	10	10	50.3	32.818	By MS/MS	By MS/MS	By MS/MS	By MS/MS	By MS/MS	By MS/MS		By MS/MS	By MS/MS	By MS/MS	0	64608000	115460000	168930000	210080000	236300000	0	277550000	569540000	510430000
P09661	P09661	U2 small nuclear ribonucleoprotein A	SNRPA1	1	10	10	48.6	28.415	By MS/MS	By MS/MS	By MS/MS	By MS/MS	By MS/MS	By MS/MS	By MS/MS	By MS/MS	By MS/MS	By MS/MS	278430000	388700000	253560000	285830000	263140000	32100000	0	486540000	539860000	157320000
P0DMN0;P0DMM9	P0DMN0;P0DMM9	Sulfotransferase 1A4;Sulfotransferase 1A3	SULT1A4;SULT1A3	2	10	3	47.1	34.196	By MS/MS	By MS/MS		By matching		By matching	By matching	By matching	By matching	By matching	145060000	98890000	0	0	0	0	0	40724000	0	0
P10619	P10619	Lysosomal protective protein;Lysosomal protective protein 32 kDa chain;Lysosomal protective protein 20 kDa chain	CTSA	1	10	10	21.7	54.465	By MS/MS	By MS/MS	By MS/MS	By MS/MS	By MS/MS	By MS/MS	By MS/MS	By MS/MS	By MS/MS	By MS/MS	520490000	779980000	587590000	694170000	669050000	414620000	162400000	374950000	1047000000	0
P12110	P12110	Collagen alpha-2(VI) chain	COL6A2	1	10	10	10.7	108.58	By MS/MS	By MS/MS	By MS/MS	By MS/MS	By matching				By MS/MS		49431000	333910000	91007000	42180000	14802000	0	0	0	13052000	0
P14317	P14317	Hematopoietic lineage cell-specific protein	HCLS1	1	10	10	24.5	54.013	By MS/MS		By MS/MS	By MS/MS	By MS/MS	By MS/MS		By MS/MS	By MS/MS	By MS/MS	0	0	155010000	0	1739600000	1571700000	0	93335000	1100400000	44315000
P14854	P14854	Cytochrome c oxidase subunit 6B1	COX6B1	1	10	10	83.7	10.192	By MS/MS	By MS/MS	By MS/MS	By MS/MS	By MS/MS	By MS/MS	By MS/MS	By MS/MS	By MS/MS	By MS/MS	2725800000	5567700000	6841900000	3900200000	1830400000	1707700000	124770000	1463500000	2896900000	251190000
P15531	P15531	Nucleoside diphosphate kinase A	NME1	1	10	10	69.7	17.149	By MS/MS	By MS/MS	By MS/MS	By MS/MS	By matching	By MS/MS	By MS/MS	By MS/MS	By MS/MS	By MS/MS	1008000000	1116800000	1151000000	694500000	33762000	149630000	3379500000	2046400000	1524400000	3423200000
P16109	P16109	P-selectin	SELP	1	10	10	21.2	90.833	By MS/MS				By MS/MS	By MS/MS					0	0	0	0	923850000	313850000	0	0	0	0
P17301	P17301	Integrin alpha-2	ITGA2	1	10	10	10.1	129.29	By MS/MS	By MS/MS	By MS/MS	By matching	By MS/MS	By matching	By matching	By MS/MS		By MS/MS	21478000	63694000	40099000	43074000	0	0	0	31490000	0	0
P17612	P17612	cAMP-dependent protein kinase catalytic subunit alpha	PRKACA	1	10	10	29.9	40.589	By MS/MS	By MS/MS	By MS/MS	By MS/MS		By matching	By MS/MS	By MS/MS	By MS/MS	By MS/MS	150150000	251620000	25650000	30130000	0	45372000	229800000	52150000	122510000	710360000
P17927;Q2VPA4	P17927	Complement receptor type 1	CR1	2	10	10	16.2	223.66					By MS/MS	By MS/MS					0	0	0	0	216660000	253420000	0	0	0	0
P18583	P18583	Protein SON	SON	1	10	10	7.6	263.83	By MS/MS	By MS/MS	By MS/MS	By MS/MS	By matching	By MS/MS		By MS/MS	By MS/MS		29225000	44564000	59810000	81479000	12860000	23645000	0	249020000	111690000	0
P19404	P19404	NADH dehydrogenase [ubiquinone] flavoprotein 2, mitochondrial	NDUFV2	1	10	10	51	27.391	By MS/MS	By MS/MS	By MS/MS	By MS/MS	By MS/MS	By MS/MS		By MS/MS	By MS/MS	By matching	913090000	2569800000	2508100000	2037200000	403670000	19712000	0	161310000	742400000	15455000
P20618	P20618	Proteasome subunit beta type-1	PSMB1	1	10	10	58.9	26.489	By MS/MS	By MS/MS	By MS/MS	By matching		By MS/MS		By MS/MS	By MS/MS	By MS/MS	574600000	418980000	140090000	130630000	0	169280000	0	1063600000	697870000	48626000
P20711	P20711	Aromatic-L-amino-acid decarboxylase	DDC	1	10	10	32.5	53.926	By MS/MS	By MS/MS	By MS/MS	By MS/MS		By matching					266680000	197220000	144620000	0	0	180340000	0	0	0	0
P22090	P22090	40S ribosomal protein S4, Y isoform 1	RPS4Y1	1	10	3	40.3	29.455	By MS/MS	By MS/MS	By MS/MS	By MS/MS	By matching	By matching	By matching	By MS/MS	By MS/MS	By matching	0	0	16506000	11195000	0	0	0	0	0	0
P22392;O60361	P22392;O60361	Nucleoside diphosphate kinase B;Putative nucleoside diphosphate kinase	NME2;NME2P1	2	10	5	71.7	17.298	By MS/MS	By MS/MS	By MS/MS	By MS/MS	By MS/MS	By matching	By MS/MS	By MS/MS	By MS/MS	By MS/MS	1176000000	1738100000	705390000	926470000	185200000	213140000	618710000	1771000000	785770000	638830000
P23919	P23919	Thymidylate kinase	DTYMK	1	10	10	39.6	23.819	By MS/MS	By MS/MS	By MS/MS	By MS/MS	By MS/MS	By MS/MS	By MS/MS	By MS/MS	By MS/MS	By matching	96789000	289260000	170780000	337900000	128090000	74098000	100580000	240820000	447040000	120680000
P25774	P25774	Cathepsin S	CTSS	1	10	10	40.2	37.495		By matching	By MS/MS	By MS/MS	By MS/MS	By MS/MS			By MS/MS	By MS/MS	0	14851000	263160000	235670000	2172000000	2756000000	0	0	1750800000	0
P26232	P26232	Catenin alpha-2	CTNNA2	1	10	1	13	105.31	By matching	By matching	By MS/MS	By MS/MS			By matching	By matching	By MS/MS		0	0	0	33177000	0	0	0	55092000	7178000	0
P26373	P26373	60S ribosomal protein L13	RPL13	1	10	10	39.8	24.261	By MS/MS	By MS/MS	By MS/MS	By MS/MS	By MS/MS	By MS/MS	By MS/MS	By MS/MS	By MS/MS	By MS/MS	190600000	574280000	440020000	388880000	429790000	883470000	22290000	1201900000	377390000	107730000
P27361;P31152;Q16659	P27361	Mitogen-activated protein kinase 3	MAPK3	3	10	5	38.3	43.135	By matching	By MS/MS	By matching	By MS/MS		By matching	By MS/MS	By MS/MS	By MS/MS	By matching	19379000	0	0	0	0	20894000	0	19069000	20501000	25504000
P29144	P29144	Tripeptidyl-peptidase 2	TPP2	1	10	10	8.4	138.35	By matching	By matching					By MS/MS	By MS/MS		By MS/MS	62271000	64335000	0	0	0	0	245520000	66012000	0	178410000
P29466	P29466	Caspase-1;Caspase-1 subunit p20;Caspase-1 subunit p10	CASP1	1	10	10	35.4	45.158	By MS/MS				By MS/MS	By MS/MS	By MS/MS	By MS/MS	By MS/MS	By MS/MS	18499000	0	0	0	0	121010000	123120000	56033000	317550000	273490000
P30044	P30044	Peroxiredoxin-5, mitochondrial	PRDX5	1	10	10	56.1	22.086	By MS/MS	By MS/MS	By MS/MS	By MS/MS	By MS/MS	By MS/MS	By MS/MS	By MS/MS	By MS/MS	By MS/MS	3031600000	5179300000	4414400000	3180500000	1999100000	1209900000	2413300000	3108500000	2604200000	2303000000
P30048	P30048	Thioredoxin-dependent peroxide reductase, mitochondrial	PRDX3	1	10	10	52.3	27.692	By MS/MS	By MS/MS	By MS/MS	By MS/MS	By MS/MS	By MS/MS	By MS/MS	By MS/MS	By MS/MS	By MS/MS	8376000000	16737000000	16823000000	11250000000	3687200000	1819400000	629330000	7487100000	7999100000	1543400000
P30405	P30405	Peptidyl-prolyl cis-trans isomerase F, mitochondrial	PPIF	1	10	9	57	22.04	By MS/MS	By MS/MS	By MS/MS	By MS/MS	By MS/MS	By MS/MS	By matching	By MS/MS	By MS/MS	By MS/MS	722150000	1847700000	1250700000	811060000	2819800000	793170000	138900000	376360000	1307000000	156870000
P30519	P30519	Heme oxygenase 2	HMOX2	1	10	10	50.3	36.032			By MS/MS	By MS/MS	By MS/MS	By matching		By MS/MS	By MS/MS		0	0	34988000	0	280680000	40845000	0	0	185510000	0
P35270	P35270	Sepiapterin reductase	SPR	1	10	10	49	28.048	By MS/MS	By MS/MS	By MS/MS	By matching				By MS/MS	By matching		184740000	448450000	166950000	97957000	0	0	0	148910000	44170000	0
P36969	P36969	Phospholipid hydroperoxide glutathione peroxidase, mitochondrial	GPX4	1	10	10	52.8	22.174	By MS/MS	By MS/MS	By MS/MS	By MS/MS		By MS/MS	By MS/MS	By MS/MS	By MS/MS	By MS/MS	472410000	419560000	363090000	103940000	0	158550000	322050000	281150000	425070000	465130000
P39019	P39019	40S ribosomal protein S19	RPS19	1	10	10	58.6	16.06	By MS/MS	By MS/MS	By MS/MS	By MS/MS	By MS/MS	By MS/MS	By MS/MS	By MS/MS	By MS/MS	By MS/MS	879530000	725230000	614880000	333340000	399410000	1443100000	0	984390000	799500000	213280000
P41250	P41250	Glycine--tRNA ligase	GARS	1	10	10	22.2	83.165	By MS/MS	By MS/MS	By MS/MS	By MS/MS	By MS/MS	By MS/MS	By MS/MS	By MS/MS	By MS/MS	By MS/MS	52993000	142750000	55355000	21792000	27372000	33259000	175000000	297210000	87197000	378780000
P41252	P41252	Isoleucine--tRNA ligase, cytoplasmic	IARS	1	10	10	11.3	144.5	By MS/MS	By MS/MS		By matching		By MS/MS		By MS/MS	By matching		0	75278000	0	19914000	0	36703000	0	0	0	0
P42229	P42229	Signal transducer and activator of transcription 5A	STAT5A	1	10	1	13.9	90.646		By matching				By MS/MS	By matching	By matching	By matching	By matching	0	0	0	0	0	31877000	0	0	0	0
P46926	P46926	Glucosamine-6-phosphate isomerase 1	GNPDA1	1	10	10	59.2	32.668	By MS/MS	By MS/MS	By MS/MS	By MS/MS		By MS/MS		By MS/MS	By MS/MS		86135000	230100000	41144000	30454000	0	45175000	0	291050000	307770000	0
P46976	P46976	Glycogenin-1	GYG1	1	10	10	22.6	39.383	By MS/MS	By MS/MS	By matching	By MS/MS	By matching	By MS/MS	By MS/MS	By MS/MS	By MS/MS	By MS/MS	13809000	0	17948000	69629000	41309000	58445000	3626100000	64944000	203760000	2800700000
P49588	P49588	Alanine--tRNA ligase, cytoplasmic	AARS	1	10	10	15.4	106.81	By MS/MS	By MS/MS					By MS/MS	By MS/MS	By MS/MS	By matching	79462000	114610000	0	0	0	0	0	102000000	74609000	94329000
P49593	P49593	Protein phosphatase 1F	PPM1F	1	10	10	37.9	49.83	By MS/MS	By MS/MS				By MS/MS	By MS/MS	By MS/MS	By matching		143340000	72400000	0	0	0	0	0	363200000	12138000	0
P51159	P51159	Ras-related protein Rab-27A	RAB27A	1	10	10	53.8	24.868					By MS/MS	By MS/MS	By MS/MS		By MS/MS	By MS/MS	0	0	0	0	0	0	991260000	0	154100000	945200000
P51531	P51531	Probable global transcription activator SNF2L2	SMARCA2	1	10	10	7.5	181.28	By MS/MS	By MS/MS	By matching		By MS/MS		By matching	By MS/MS	By MS/MS	By MS/MS	127150000	38634000	64243000	0	133420000	0	75819000	87839000	309330000	63524000
P51884	P51884	Lumican	LUM	1	10	10	37.3	38.429	By MS/MS	By MS/MS	By MS/MS	By MS/MS			By MS/MS			By MS/MS	189870000	0	73242000	269980000	0	0	796390000	0	0	453350000
P51970	P51970	NADH dehydrogenase [ubiquinone] 1 alpha subcomplex subunit 8	NDUFA8	1	10	10	69.8	20.105	By MS/MS	By MS/MS	By MS/MS	By MS/MS	By MS/MS	By MS/MS		By MS/MS	By MS/MS		1485200000	1917100000	2895100000	2015600000	549130000	355160000	0	354870000	795000000	0
P52943	P52943	Cysteine-rich protein 2	CRIP2	1	10	10	63.9	22.492	By MS/MS	By MS/MS	By MS/MS	By MS/MS				By MS/MS	By MS/MS		3415400000	3345400000	416590000	579250000	0	0	0	5005000000	163440000	0
P55196	P55196	Afadin	MLLT4	1	10	10	7.9	206.8	By MS/MS	By MS/MS				By matching		By MS/MS			101610000	139680000	0	0	0	0	0	0	0	0
P55290	P55290	Cadherin-13	CDH13	1	10	10	20.8	78.286	By MS/MS	By MS/MS	By MS/MS	By MS/MS	By matching			By MS/MS	By MS/MS		116200000	313340000	45197000	70715000	61912000	0	0	738120000	57302000	0
P60660;P14649	P60660	Myosin light polypeptide 6	MYL6	2	10	10	79.5	16.93	By MS/MS	By MS/MS	By MS/MS	By MS/MS	By MS/MS	By MS/MS	By MS/MS	By MS/MS	By MS/MS	By MS/MS	6055100000	5483100000	7021800000	12159000000	13255000000	6905500000	4078400000	9158000000	7498500000	4271500000
P60900	P60900	Proteasome subunit alpha type-6	PSMA6	1	10	10	44.7	27.399	By MS/MS	By MS/MS	By MS/MS	By MS/MS	By MS/MS	By MS/MS	By MS/MS	By MS/MS	By MS/MS	By MS/MS	460950000	778560000	315740000	73927000	84013000	0	224340000	1483000000	742650000	249020000
P60953;P17081;Q9H4E5	P60953	Cell division control protein 42 homolog	CDC42	3	10	10	62.8	21.258	By MS/MS	By MS/MS	By MS/MS	By MS/MS	By MS/MS	By MS/MS	By MS/MS	By MS/MS	By MS/MS	By MS/MS	443820000	607340000	538220000	635230000	4798600000	11189000000	4114500000	828500000	1841600000	5085700000
P61026;P59190	P61026	Ras-related protein Rab-10	RAB10	2	10	9	46	22.541	By MS/MS	By MS/MS	By MS/MS	By MS/MS	By MS/MS	By MS/MS	By MS/MS	By MS/MS	By MS/MS	By MS/MS	517980000	488320000	891680000	1369800000	1576200000	936230000	493850000	659890000	1230600000	663760000
P61421	P61421	V-type proton ATPase subunit d 1	ATP6V0D1	1	10	10	41.9	40.329	By MS/MS	By MS/MS	By MS/MS	By MS/MS	By MS/MS	By MS/MS	By MS/MS	By MS/MS	By MS/MS	By MS/MS	651580000	646360000	581920000	624760000	417810000	399290000	509490000	288670000	541010000	744620000
P62191	P62191	26S protease regulatory subunit 4	PSMC1	1	10	10	30.9	49.184	By MS/MS	By MS/MS	By MS/MS		By matching	By matching	By MS/MS	By MS/MS	By MS/MS	By MS/MS	314070000	387780000	327320000	0	545940000	774760000	320710000	507850000	342340000	713870000
P63151;Q66LE6;Q00005;Q9Y2T4	P63151	Serine/threonine-protein phosphatase 2A 55 kDa regulatory subunit B alpha isoform	PPP2R2A	4	10	10	34.9	51.691	By MS/MS	By MS/MS		By MS/MS		By matching	By MS/MS	By MS/MS	By MS/MS	By MS/MS	137550000	38168000	0	14129000	0	34502000	48894000	603440000	49154000	78994000
P80188	P80188	Neutrophil gelatinase-associated lipocalin	LCN2	1	10	10	59.6	22.588	By MS/MS	By MS/MS	By MS/MS	By MS/MS	By MS/MS	By MS/MS	By MS/MS	By MS/MS	By MS/MS	By MS/MS	0	565620000	982290000	403090000	11725000000	25134000000	5146500000	57635000	1664500000	7298900000
P82650	P82650	28S ribosomal protein S22, mitochondrial	MRPS22	1	10	10	36.4	41.28	By MS/MS	By MS/MS	By MS/MS	By MS/MS	By matching			By MS/MS	By matching		83792000	186410000	294030000	164920000	210640000	0	0	58989000	69427000	0
P84077;P61204	P84077;P61204	ADP-ribosylation factor 1;ADP-ribosylation factor 3	ARF1;ARF3	2	10	10	69.1	20.697	By MS/MS	By MS/MS	By MS/MS	By MS/MS	By MS/MS	By MS/MS	By MS/MS	By MS/MS	By MS/MS	By MS/MS	1198600000	1047500000	618700000	374910000	207130000	256580000	2736600000	840310000	1379200000	2534800000
Q04760	Q04760	Lactoylglutathione lyase	GLO1	1	10	10	66.8	20.777	By MS/MS	By MS/MS	By matching			By matching	By MS/MS	By MS/MS	By MS/MS	By MS/MS	388360000	840800000	225460000	0	0	110590000	1836800000	1167100000	474000000	1289100000
Q08J23	Q08J23	tRNA (cytosine(34)-C(5))-methyltransferase	NSUN2	1	10	10	20.3	86.47	By matching		By MS/MS	By MS/MS	By MS/MS	By MS/MS	By matching	By MS/MS	By MS/MS	By MS/MS	49624000	0	0	91689000	42403000	143380000	30767000	71616000	30968000	42115000
Q12888	Q12888	Tumor suppressor p53-binding protein 1	TP53BP1	1	10	10	7.7	213.57	By MS/MS	By MS/MS	By matching	By MS/MS	By MS/MS			By MS/MS	By MS/MS		90576000	70085000	81214000	120140000	44944000	0	0	101850000	78823000	0
Q13231	Q13231	Chitotriosidase-1	CHIT1	1	10	10	28.5	51.681					By MS/MS	By MS/MS	By MS/MS		By MS/MS	By MS/MS	0	0	0	0	762360000	1086000000	20103000	0	13669000	159980000
Q13425	Q13425	Beta-2-syntrophin	SNTB2	1	10	10	23.9	57.949	By MS/MS	By MS/MS	By MS/MS	By MS/MS				By MS/MS			238400000	364410000	179310000	84168000	0	0	0	168370000	0	0
Q13555	Q13555	Calcium/calmodulin-dependent protein kinase type II subunit gamma	CAMK2G	1	10	7	22.6	62.608	By MS/MS	By MS/MS	By MS/MS	By MS/MS	By MS/MS	By matching	By MS/MS	By MS/MS	By MS/MS	By MS/MS	61598000	60137000	106800000	216670000	73341000	66985000	61068000	37529000	32035000	187530000
Q14005	Q14005	Pro-interleukin-16;Interleukin-16	IL16	1	10	10	10.4	141.75			By MS/MS			By MS/MS	By MS/MS	By matching	By MS/MS	By MS/MS	0	0	238440000	0	0	0	371010000	89756000	558780000	422830000
Q14019	Q14019	Coactosin-like protein	COTL1	1	10	10	74.6	15.945	By MS/MS	By MS/MS	By MS/MS	By MS/MS	By MS/MS	By MS/MS	By MS/MS	By MS/MS	By MS/MS	By MS/MS	816900000	810650000	1451700000	89022000	871860000	2501400000	1147300000	534020000	3750400000	1894300000
Q14161	Q14161	ARF GTPase-activating protein GIT2	GIT2	1	10	10	19.6	84.542	By matching	By MS/MS	By matching			By matching	By MS/MS	By MS/MS	By MS/MS	By MS/MS	91499000	47126000	54736000	0	0	405570000	206270000	228970000	105070000	207480000
Q14643	Q14643	Inositol 1,4,5-trisphosphate receptor type 1	ITPR1	1	10	10	6.6	313.93	By MS/MS	By MS/MS	By MS/MS	By MS/MS	By MS/MS			By matching	By MS/MS		20283000	46555000	30691000	50019000	89669000	0	0	28003000	82410000	0
Q14696	Q14696	LDLR chaperone MESD	MESDC2	1	10	10	50	26.076	By MS/MS	By MS/MS	By MS/MS	By MS/MS	By MS/MS	By MS/MS		By MS/MS	By MS/MS		206150000	188470000	217370000	331980000	62638000	182260000	0	417680000	687250000	0
Q14789	Q14789	Golgin subfamily B member 1	GOLGB1	1	10	10	4.7	376.01	By matching	By MS/MS	By matching	By matching	By matching			By MS/MS	By MS/MS		38627000	36283000	43334000	41232000	22012000	0	0	37964000	30557000	0
Q15120	Q15120	[Pyruvate dehydrogenase (acetyl-transferring)] kinase isozyme 3, mitochondrial	PDK3	1	10	10	34.7	46.938	By MS/MS	By MS/MS	By MS/MS	By MS/MS	By MS/MS			By MS/MS	By MS/MS		116140000	97523000	216040000	156460000	0	0	0	195540000	191330000	0
Q15654	Q15654	Thyroid receptor-interacting protein 6	TRIP6	1	10	10	41.4	50.287	By MS/MS	By MS/MS	By matching					By MS/MS			150490000	115350000	41718000	0	0	0	0	372630000	0	0
Q16527	Q16527	Cysteine and glycine-rich protein 2	CSRP2	1	10	10	62.7	20.954	By MS/MS	By MS/MS						By MS/MS			851660000	758120000	0	0	0	0	0	1176600000	0	0
Q16539	Q16539	Mitogen-activated protein kinase 14	MAPK14	1	10	10	33.1	41.293	By matching	By MS/MS			By matching	By MS/MS	By MS/MS	By MS/MS	By MS/MS	By MS/MS	20394000	0	0	0	21883000	125450000	425220000	0	84829000	847840000
Q16543	Q16543	Hsp90 co-chaperone Cdc37;Hsp90 co-chaperone Cdc37, N-terminally processed	CDC37	1	10	10	27	44.468	By MS/MS	By MS/MS			By MS/MS	By MS/MS		By MS/MS	By MS/MS	By matching	207170000	433380000	0	0	527790000	500300000	0	599070000	237860000	175560000
Q16629	Q16629	Serine/arginine-rich splicing factor 7	SRSF7	1	10	10	36.1	27.366	By MS/MS	By MS/MS	By MS/MS	By MS/MS	By MS/MS	By MS/MS	By matching	By MS/MS	By MS/MS	By matching	2088200000	1573400000	1908600000	2321700000	1918400000	1786600000	15453000	2685500000	2710900000	50831000
Q16643	Q16643	Drebrin	DBN1	1	10	10	18.8	71.428	By MS/MS	By MS/MS	By matching	By MS/MS	By MS/MS			By MS/MS	By MS/MS		164190000	323290000	69967000	116380000	0	0	0	245940000	0	0
Q16706	Q16706	Alpha-mannosidase 2	MAN2A1	1	10	10	12.7	131.14		By MS/MS	By MS/MS	By matching	By matching	By MS/MS			By MS/MS		0	20176000	19718000	14358000	43333000	43641000	0	0	102040000	0
Q53GQ0	Q53GQ0	Very-long-chain 3-oxoacyl-CoA reductase	HSD17B12	1	10	10	39.7	34.324	By MS/MS	By MS/MS	By MS/MS	By MS/MS	By MS/MS	By MS/MS	By MS/MS	By MS/MS	By MS/MS	By MS/MS	236090000	372330000	742280000	542860000	768900000	658510000	372520000	315460000	512980000	455530000
Q5HYK3	Q5HYK3	2-methoxy-6-polyprenyl-1,4-benzoquinol methylase, mitochondrial	COQ5	1	10	10	41.9	37.14	By MS/MS	By MS/MS	By MS/MS	By MS/MS					By MS/MS		31914000	223730000	172030000	112720000	0	0	0	0	140070000	0
Q5T440	Q5T440	Putative transferase CAF17, mitochondrial	IBA57	1	10	10	45.8	38.155	By MS/MS	By MS/MS	By MS/MS	By MS/MS	By matching			By MS/MS	By MS/MS		84600000	284110000	210310000	79758000	55180000	0	0	274860000	206410000	0
Q63HN8	Q63HN8	E3 ubiquitin-protein ligase RNF213	RNF213	1	10	10	2.9	591.4	By MS/MS	By MS/MS	By matching	By matching	By MS/MS	By MS/MS		By MS/MS	By MS/MS		0	5508300	6142800	0	0	158610000	0	0	0	0
Q6P1M3	Q6P1M3	Lethal(2) giant larvae protein homolog 2	LLGL2	1	10	10	15.7	113.45	By MS/MS	By MS/MS	By matching								66315000	112460000	36962000	0	0	0	0	0	0	0
Q6P587	Q6P587	Acylpyruvase FAHD1, mitochondrial	FAHD1	1	10	10	60.7	24.843	By MS/MS	By MS/MS	By MS/MS	By MS/MS	By matching			By MS/MS	By MS/MS		1147400000	2009400000	1901400000	1107800000	12677000	0	0	1521600000	377210000	0
Q70UQ0	Q70UQ0	Inhibitor of nuclear factor kappa-B kinase-interacting protein	IKBIP	1	10	10	30	39.309	By MS/MS	By matching			By matching	By matching		By MS/MS	By MS/MS		21224000	47300000	0	0	44890000	40162000	0	939670000	92671000	0
Q7L2H7	Q7L2H7	Eukaryotic translation initiation factor 3 subunit M	EIF3M	1	10	10	37.4	42.502	By MS/MS	By MS/MS	By MS/MS	By MS/MS	By MS/MS	By MS/MS	By MS/MS	By MS/MS	By MS/MS	By MS/MS	40242000	48250000	0	0	65860000	144610000	90468000	74502000	31704000	204860000
Q86UY8	Q86UY8	5-nucleotidase domain-containing protein 3	NT5DC3	1	10	10	25	63.419				By matching				By MS/MS	By MS/MS		0	0	0	3662700	0	0	0	0	4330300	0
Q86X76	Q86X76	Nitrilase homolog 1	NIT1	1	10	10	41.6	35.896	By MS/MS	By MS/MS					By MS/MS	By MS/MS	By MS/MS	By MS/MS	178990000	305670000	0	0	0	0	201760000	358210000	109940000	186160000
Q8IXI1	Q8IXI1	Mitochondrial Rho GTPase 2	RHOT2	1	10	10	30.7	68.117	By MS/MS	By MS/MS	By MS/MS	By MS/MS	By MS/MS	By MS/MS		By MS/MS	By MS/MS		42137000	268990000	212560000	78968000	190760000	73416000	0	33150000	103060000	0
Q8IYQ7	Q8IYQ7	Threonine synthase-like 1	THNSL1	1	10	10	21.7	83.069	By MS/MS	By MS/MS	By MS/MS	By MS/MS	By MS/MS			By MS/MS	By MS/MS		58065000	119210000	196690000	162210000	0	0	0	0	60009000	0
Q8N183	Q8N183	Mimitin, mitochondrial	NDUFAF2	1	10	10	63.3	19.856	By MS/MS	By MS/MS	By MS/MS	By MS/MS	By MS/MS	By matching		By MS/MS	By MS/MS	By matching	621590000	766630000	893340000	852270000	591610000	232310000	0	669600000	968660000	260600000
Q8N4T8	Q8N4T8	Carbonyl reductase family member 4	CBR4	1	10	10	57.4	25.301	By MS/MS	By MS/MS	By MS/MS	By MS/MS				By MS/MS	By MS/MS		640130000	931310000	738590000	620750000	0	0	0	146630000	240250000	0
Q8NC51	Q8NC51	Plasminogen activator inhibitor 1 RNA-binding protein	SERBP1	1	10	10	26.5	44.965	By MS/MS	By MS/MS		By matching	By MS/MS	By MS/MS		By MS/MS	By MS/MS		360600000	643800000	0	220660000	227290000	618040000	0	859500000	248260000	0
Q8WXF1	Q8WXF1	Paraspeckle component 1	PSPC1	1	10	9	26.8	58.743	By MS/MS	By MS/MS	By MS/MS		By matching	By MS/MS	By MS/MS	By MS/MS	By MS/MS	By matching	191510000	206990000	0	0	116090000	65794000	112710000	381770000	117630000	145660000
Q92522	Q92522	Histone H1x	H1FX	1	10	10	41.3	22.487	By MS/MS	By MS/MS	By MS/MS	By MS/MS	By MS/MS	By MS/MS	By MS/MS	By MS/MS	By MS/MS	By MS/MS	519980000	915550000	1625900000	2094700000	2409800000	1449000000	111640000	1012500000	3134900000	554560000
Q92598	Q92598	Heat shock protein 105 kDa	HSPH1	1	10	9	16.1	96.864	By MS/MS	By MS/MS	By MS/MS			By matching		By MS/MS	By MS/MS		52210000	41401000	12763000	0	0	34848000	0	32272000	50075000	0
Q92769	Q92769	Histone deacetylase 2	HDAC2	1	10	5	28.3	55.364	By MS/MS	By MS/MS	By matching	By matching	By MS/MS	By matching	By matching	By MS/MS	By MS/MS	By MS/MS	60488000	63006000	61509000	29804000	0	32722000	12048000	35571000	151000000	49204000
Q95IE3	Q95IE3	HLA class II histocompatibility antigen, DRB1-12 beta chain	HLA-DRB1	1	10	1	51.1	29.878	By matching	By matching	By matching	By matching	By matching	By matching		By matching	By MS/MS	By matching	0	0	0	0	0	0	0	0	430510000	0
Q969G3	Q969G3	SWI/SNF-related matrix-associated actin-dependent regulator of chromatin subfamily E member 1	SMARCE1	1	10	10	39.2	46.649	By MS/MS	By MS/MS			By MS/MS	By MS/MS		By MS/MS	By MS/MS		82900000	0	0	0	215770000	217690000	0	164450000	111610000	0
Q96JJ3	Q96JJ3	Engulfment and cell motility protein 2	ELMO2	1	10	6	12.8	82.614		By matching		By matching	By matching	By MS/MS	By MS/MS		By MS/MS	By MS/MS	0	0	0	0	0	19213000	0	0	0	0
Q96LJ7	Q96LJ7	Dehydrogenase/reductase SDR family member 1	DHRS1	1	10	10	48.6	33.909	By MS/MS	By MS/MS	By MS/MS	By MS/MS			By matching	By MS/MS	By MS/MS	By MS/MS	249450000	208800000	196460000	255990000	0	0	46931000	71407000	96949000	0
Q96NB2	Q96NB2	Sideroflexin-2	SFXN2	1	10	10	42.2	36.231	By MS/MS	By MS/MS	By MS/MS	By MS/MS				By matching	By matching		386810000	608550000	710820000	329530000	0	0	0	7709400	10984000	0
Q96ST3	Q96ST3	Paired amphipathic helix protein Sin3a	SIN3A	1	10	10	11	145.17	By MS/MS	By MS/MS	By matching	By MS/MS	By MS/MS	By MS/MS		By MS/MS	By MS/MS		31917000	23730000	27029000	0	41634000	72934000	0	34914000	43296000	0
Q96TA1	Q96TA1	Niban-like protein 1	FAM129B	1	10	10	22.1	84.137	By MS/MS	By MS/MS	By matching	By matching				By MS/MS	By matching		91742000	220990000	46994000	82331000	0	0	0	539320000	41335000	0
Q99873;Q9NR22	Q99873	Protein arginine N-methyltransferase 1	PRMT1	2	10	10	36.6	41.515	By MS/MS	By MS/MS	By MS/MS	By matching		By MS/MS	By MS/MS	By MS/MS	By MS/MS	By MS/MS	117520000	239480000	68107000	37814000	0	28114000	83841000	200430000	120220000	0
Q9BSH5	Q9BSH5	Haloacid dehalogenase-like hydrolase domain-containing protein 3	HDHD3	1	10	10	57.4	28	By MS/MS	By MS/MS	By MS/MS	By MS/MS	By MS/MS	By matching	By matching	By MS/MS	By MS/MS	By matching	165190000	382050000	448880000	391890000	4361800000	1055100000	256330000	190260000	89658000	791260000
Q9BUP3	Q9BUP3	Oxidoreductase HTATIP2	HTATIP2	1	10	10	46.3	27.049	By MS/MS	By matching		By MS/MS	By MS/MS	By MS/MS	By MS/MS	By MS/MS	By MS/MS	By MS/MS	125560000	67817000	0	0	107320000	96978000	205480000	166130000	264690000	100710000
Q9BXF6	Q9BXF6	Rab11 family-interacting protein 5	RAB11FIP5	1	10	10	25.6	70.414	By MS/MS	By MS/MS		By matching				By MS/MS			60077000	85889000	0	63953000	0	0	0	95333000	0	0
Q9BXN1	Q9BXN1	Asporin	ASPN	1	10	10	31.3	43.417	By MS/MS	By MS/MS	By MS/MS	By MS/MS		By matching			By MS/MS	By MS/MS	238280000	342490000	1943100000	1807800000	0	86919000	0	0	63366000	0
Q9H9J2	Q9H9J2	39S ribosomal protein L44, mitochondrial	MRPL44	1	10	10	38.9	37.535	By MS/MS	By MS/MS	By MS/MS	By MS/MS	By MS/MS			By MS/MS	By MS/MS		90699000	286870000	161800000	55812000	46722000	0	0	188400000	108250000	0
Q9HBI0	Q9HBI0	Gamma-parvin	PARVG	1	10	10	40.5	37.485					By matching	By MS/MS	By MS/MS		By MS/MS	By MS/MS	0	0	0	0	51044000	176710000	213220000	0	193010000	540170000
Q9NQ66	Q9NQ66	1-phosphatidylinositol 4,5-bisphosphate phosphodiesterase beta-1	PLCB1	1	10	10	12	138.57								By MS/MS		By MS/MS	0	0	0	0	0	0	0	24027000	0	0
Q9NR12	Q9NR12	PDZ and LIM domain protein 7	PDLIM7	1	10	10	40	49.844	By MS/MS	By MS/MS				By MS/MS		By MS/MS		By MS/MS	220920000	227870000	0	0	0	268250000	0	513280000	0	188520000
Q9NR30	Q9NR30	Nucleolar RNA helicase 2	DDX21	1	10	10	20.2	87.343	By MS/MS	By MS/MS	By MS/MS	By MS/MS	By MS/MS	By matching		By MS/MS	By MS/MS		22540000	31673000	42653000	44549000	88973000	91929000	0	80083000	101600000	0
Q9NTX5	Q9NTX5	Ethylmalonyl-CoA decarboxylase	ECHDC1	1	10	10	45	33.698	By MS/MS	By MS/MS	By MS/MS			By MS/MS	By matching	By MS/MS	By MS/MS		152670000	238450000	159840000	0	0	136380000	45073000	76337000	149810000	0
Q9NVJ2	Q9NVJ2	ADP-ribosylation factor-like protein 8B	ARL8B	1	10	10	47.3	21.539	By MS/MS	By MS/MS	By MS/MS	By MS/MS	By MS/MS	By MS/MS	By MS/MS	By MS/MS	By MS/MS	By MS/MS	422600000	684380000	731690000	592090000	930420000	2223900000	591980000	351220000	1411800000	797540000
Q9NX63	Q9NX63	MICOS complex subunit MIC19	CHCHD3	1	10	10	44.9	26.152	By MS/MS	By MS/MS	By MS/MS	By MS/MS	By MS/MS	By MS/MS		By MS/MS	By MS/MS		1774200000	2350000000	3299600000	3381700000	1391600000	538860000	0	1265500000	1998200000	0
Q9NY33	Q9NY33	Dipeptidyl peptidase 3	DPP3	1	10	10	19.7	82.588	By MS/MS	By MS/MS		By matching	By matching		By MS/MS	By MS/MS	By MS/MS	By MS/MS	43526000	164680000	0	994510000	2132700000	0	2635400000	216410000	21986000	1055300000
Q9TQE0	Q9TQE0	HLA class II histocompatibility antigen, DRB1-9 beta chain	HLA-DRB1	1	10	2	45.5	29.826	By matching	By matching	By matching	By matching	By MS/MS			By matching	By MS/MS		0	0	0	0	0	0	0	91193000	1078200000	0
Q9UBS4	Q9UBS4	DnaJ homolog subfamily B member 11	DNAJB11	1	10	10	35.2	40.513	By MS/MS	By MS/MS	By MS/MS	By MS/MS	By MS/MS	By MS/MS		By MS/MS	By MS/MS	By MS/MS	363920000	417140000	278200000	366820000	869960000	287130000	0	490300000	1086100000	365510000
Q9UHL4	Q9UHL4	Dipeptidyl peptidase 2	DPP7	1	10	10	27.2	54.341	By MS/MS	By MS/MS	By MS/MS	By MS/MS	By MS/MS	By MS/MS		By MS/MS	By MS/MS		127020000	181040000	105790000	128590000	238480000	41612000	0	65534000	255380000	0
Q9UI09	Q9UI09	NADH dehydrogenase [ubiquinone] 1 alpha subcomplex subunit 12	NDUFA12	1	10	10	73.8	17.114	By MS/MS	By MS/MS	By MS/MS	By MS/MS	By MS/MS	By MS/MS	By MS/MS	By MS/MS	By MS/MS	By MS/MS	1169600000	1549000000	1766000000	424910000	284770000	0	16914000	23727000	478250000	3661400
Q9UIG0	Q9UIG0	Tyrosine-protein kinase BAZ1B	BAZ1B	1	10	10	8.4	170.9		By matching		By MS/MS	By MS/MS			By MS/MS	By MS/MS		0	34318000	0	0	163840000	0	0	41198000	60561000	0
Q9UIQ6	Q9UIQ6	Leucyl-cystinyl aminopeptidase;Leucyl-cystinyl aminopeptidase, pregnancy serum form	LNPEP	1	10	10	13.8	117.35	By MS/MS	By MS/MS			By MS/MS	By MS/MS		By MS/MS	By MS/MS		0	89693000	0	0	145120000	98822000	0	55899000	138670000	0
Q9UKV8	Q9UKV8	Protein argonaute-2	AGO2	1	10	10	15.4	97.207	By MS/MS	By MS/MS	By MS/MS	By matching			By MS/MS	By MS/MS	By MS/MS	By MS/MS	88267000	55536000	0	52468000	0	0	134540000	65152000	44649000	209120000
Q9UL25	Q9UL25	Ras-related protein Rab-21	RAB21	1	10	10	52	24.347	By MS/MS	By MS/MS	By MS/MS	By MS/MS	By MS/MS	By MS/MS	By MS/MS	By MS/MS	By MS/MS	By MS/MS	36899000	123490000	68459000	54883000	180790000	94332000	234590000	275780000	158050000	304010000
Q9UQ16	Q9UQ16	Dynamin-3	DNM3	1	10	2	12.7	97.745	By MS/MS	By matching	By matching	By matching		By matching	By MS/MS	By matching	By matching	By matching	0	13000000	0	0	0	0	21855000	0	0	0
Q9Y2S7	Q9Y2S7	Polymerase delta-interacting protein 2	POLDIP2	1	10	10	38.6	42.033	By MS/MS	By MS/MS	By MS/MS	By MS/MS				By MS/MS	By MS/MS		34410000	170020000	142270000	96122000	0	0	0	55542000	36144000	0
Q9Y371	Q9Y371	Endophilin-B1	SH3GLB1	1	10	10	28.5	40.796	By MS/MS	By MS/MS		By matching			By matching	By MS/MS	By MS/MS	By MS/MS	224210000	80303000	0	57472000	0	0	159430000	260300000	174310000	202060000
Q9Y5X1	Q9Y5X1	Sorting nexin-9	SNX9	1	10	10	21.8	66.591	By MS/MS	By MS/MS	By MS/MS					By MS/MS	By MS/MS		100930000	166190000	57783000	0	0	0	0	123520000	114210000	0
Q9Y646	Q9Y646	Carboxypeptidase Q	CPQ	1	10	10	29.7	51.887	By MS/MS	By MS/MS	By MS/MS	By MS/MS		By matching		By MS/MS	By MS/MS		338240000	147940000	97083000	214770000	0	0	0	122780000	48566000	0
A0AV96	A0AV96	RNA-binding protein 47	RBM47	1	9	9	23.6	64.098	By MS/MS	By MS/MS	By MS/MS	By MS/MS				By MS/MS			41826000	193470000	74602000	38912000	0	0	0	0	0	0
CON__P35908;P35908;CON__Q3TTY5	CON__P35908;P35908	Keratin, type II cytoskeletal 2 epidermal	KRT2	3	9	6	13.6	65.865	By matching	By matching	By MS/MS	By matching				By matching	By MS/MS		0	0	97556000	0	0	0	0	0	125300000	0
O14617	O14617	AP-3 complex subunit delta-1	AP3D1	1	9	9	11.3	130.16	By MS/MS	By MS/MS	By MS/MS	By MS/MS	By MS/MS	By MS/MS	By MS/MS	By MS/MS	By MS/MS	By MS/MS	70046000	52558000	15472000	0	32652000	0	44331000	30478000	26115000	85106000
O14773	O14773	Tripeptidyl-peptidase 1	TPP1	1	9	9	29	61.247	By MS/MS	By MS/MS	By MS/MS	By MS/MS	By MS/MS	By MS/MS	By matching	By MS/MS	By MS/MS	By matching	714440000	1835100000	1477100000	1291900000	1063700000	2158900000	167310000	1706600000	5322800000	337000000
O14936	O14936	Peripheral plasma membrane protein CASK	CASK	1	9	9	13.2	105.12	By MS/MS	By MS/MS	By MS/MS	By MS/MS				By MS/MS			206000000	144510000	0	35334000	0	0	0	145800000	0	0
O14964	O14964	Hepatocyte growth factor-regulated tyrosine kinase substrate	HGS	1	9	9	12	86.191	By MS/MS	By MS/MS	By matching	By matching	By matching	By MS/MS	By MS/MS	By MS/MS	By matching	By MS/MS	39708000	127310000	24290000	28245000	41837000	36531000	118940000	112950000	56597000	180870000
O14979	O14979	Heterogeneous nuclear ribonucleoprotein D-like	HNRNPDL	1	9	8	22.6	46.437	By MS/MS	By MS/MS	By MS/MS	By MS/MS	By MS/MS	By MS/MS		By MS/MS	By MS/MS	By matching	725620000	440130000	215270000	126080000	85908000	116070000	0	1029900000	277400000	26174000
O15145	O15145	Actin-related protein 2/3 complex subunit 3	ARPC3	1	9	9	62.4	20.546	By MS/MS	By MS/MS	By MS/MS	By MS/MS	By MS/MS	By MS/MS	By MS/MS	By MS/MS	By MS/MS	By MS/MS	1027400000	1099000000	648700000	743410000	1782300000	2498500000	1425200000	732300000	2044100000	1759600000
O15400	O15400	Syntaxin-7	STX7	1	9	9	50.6	29.815	By MS/MS	By MS/MS	By MS/MS	By MS/MS	By MS/MS	By MS/MS		By MS/MS	By MS/MS	By MS/MS	578920000	744970000	923080000	389720000	713020000	500540000	0	234480000	1307700000	0
O43237	O43237	Cytoplasmic dynein 1 light intermediate chain 2	DYNC1LI2	1	9	9	25.2	54.099	By MS/MS	By MS/MS	By MS/MS	By MS/MS		By matching		By MS/MS	By matching	By matching	195120000	250310000	29153000	80931000	0	12148000	0	427800000	58386000	35340000
O43681	O43681	ATPase ASNA1	ASNA1	1	9	9	38.2	38.792	By MS/MS	By MS/MS	By MS/MS	By MS/MS		By matching	By MS/MS	By MS/MS	By MS/MS	By MS/MS	131710000	143380000	119040000	0	0	160940000	173600000	190350000	132270000	144640000
O43719	O43719	HIV Tat-specific factor 1	HTATSF1	1	9	9	16.4	85.852	By MS/MS	By MS/MS					By matching	By MS/MS		By MS/MS	37191000	57127000	0	0	0	0	32685000	40968000	0	0
O60936	O60936	Nucleolar protein 3	NOL3	1	9	9	56.2	22.629	By MS/MS							By MS/MS			17977000	0	0	0	0	0	0	427540000	0	0
O75431	O75431	Metaxin-2	MTX2	1	9	9	53.2	29.763	By MS/MS	By MS/MS	By MS/MS	By MS/MS	By MS/MS			By MS/MS	By MS/MS		457250000	1041300000	1045800000	1102100000	92935000	0	0	335760000	361060000	0
O75563	O75563	Src kinase-associated phosphoprotein 2	SKAP2	1	9	9	25.1	41.216						By MS/MS	By MS/MS		By MS/MS	By MS/MS	0	0	0	0	0	82526000	363200000	0	40980000	848480000
O76021	O76021	Ribosomal L1 domain-containing protein 1	RSL1D1	1	9	9	23.1	54.972	By matching	By MS/MS	By MS/MS		By MS/MS	By MS/MS		By MS/MS	By MS/MS		33321000	72799000	60761000	0	185020000	0	0	88224000	123490000	0
O95140	O95140	Mitofusin-2	MFN2	1	9	9	16.5	86.401	By MS/MS	By MS/MS	By MS/MS	By MS/MS	By MS/MS	By matching			By MS/MS		132460000	183860000	56988000	91110000	75698000	96996000	0	0	93743000	0
O95757	O95757	Heat shock 70 kDa protein 4L	HSPA4L	1	9	7	16.6	94.511	By MS/MS	By MS/MS					By matching	By MS/MS			0	0	0	0	0	0	0	43978000	0	0
O96019;O94805	O96019	Actin-like protein 6A	ACTL6A	2	9	9	31.9	47.46	By MS/MS	By MS/MS	By MS/MS	By MS/MS	By MS/MS		By MS/MS	By MS/MS	By MS/MS	By MS/MS	224780000	275640000	182360000	169240000	216770000	0	0	338720000	373660000	253710000
P00325;P07327;P00326	P00325	Alcohol dehydrogenase 1B	ADH1B	3	9	9	37.3	39.854	By MS/MS	By MS/MS		By MS/MS			By matching			By matching	713540000	251240000	0	251310000	0	0	1963200000	0	0	1221100000
P00533	P00533	Epidermal growth factor receptor	EGFR	1	9	9	9.8	134.28								By MS/MS	By matching		0	0	0	0	0	0	0	82028000	55958000	0
P00813	P00813	Adenosine deaminase	ADA	1	9	9	32	40.764			By matching			By MS/MS		By MS/MS	By matching		0	0	5681700	0	0	18068000	0	332950000	6656300	0
P01861	P01861	Ig gamma-4 chain C region	IGHG4	1	9	3	43.7	35.94	By matching	By matching	By matching	By matching	By matching	By matching	By MS/MS	By matching	By matching	By MS/MS	0	0	0	0	0	0	290920000	0	0	175850000
P02760	P02760	Protein AMBP;Alpha-1-microglobulin;Inter-alpha-trypsin inhibitor light chain;Trypstatin	AMBP	1	9	8	33.2	38.999	By MS/MS	By MS/MS	By MS/MS	By MS/MS	By matching	By matching	By MS/MS	By matching	By MS/MS	By MS/MS	248650000	2248100000	771030000	113600000	0	0	548840000	45094000	63280000	368320000
P02794	P02794	Ferritin heavy chain;Ferritin heavy chain, N-terminally processed	FTH1	1	9	9	54.6	21.225							By MS/MS	By MS/MS	By MS/MS	By MS/MS	0	0	0	0	0	0	68390000	1124600000	688440000	736780000
P07738	P07738	Bisphosphoglycerate mutase	BPGM	1	9	9	37.8	30.005		By matching					By MS/MS	By MS/MS		By MS/MS	0	36830000	0	0	0	0	2513200000	85554000	0	995860000
P07741	P07741	Adenine phosphoribosyltransferase	APRT	1	9	9	65.6	19.608	By MS/MS	By MS/MS	By MS/MS	By matching	By MS/MS	By MS/MS	By MS/MS	By MS/MS	By MS/MS	By MS/MS	174030000	261670000	47216000	40012000	44717000	323340000	618990000	381990000	253780000	1089000000
P08579	P08579	U2 small nuclear ribonucleoprotein B	SNRPB2	1	9	9	46.2	25.486	By MS/MS	By MS/MS	By MS/MS	By MS/MS	By MS/MS	By MS/MS	By matching	By MS/MS	By MS/MS	By MS/MS	164620000	112470000	64828000	300450000	305620000	507650000	33746000	331810000	339470000	0
P09429;B2RPK0	P09429;B2RPK0	High mobility group protein B1;Putative high mobility group protein B1-like 1	HMGB1;HMGB1P1	2	9	8	38.1	24.893	By MS/MS	By MS/MS	By MS/MS	By MS/MS	By MS/MS	By MS/MS	By MS/MS	By MS/MS	By MS/MS	By MS/MS	5673500000	3638400000	4152900000	1162400000	2820600000	6316400000	542950000	5421200000	6284700000	1454800000
P09488	P09488	Glutathione S-transferase Mu 1	GSTM1	1	9	9	48.2	25.712	By MS/MS	By matching		By MS/MS				By MS/MS	By MS/MS		77939000	78815000	0	43211000	0	0	0	243500000	116870000	0
P09496	P09496	Clathrin light chain A	CLTA	1	9	9	25.4	27.076	By MS/MS	By MS/MS	By MS/MS	By MS/MS	By MS/MS	By MS/MS		By MS/MS	By MS/MS		1318300000	1646500000	906140000	1190400000	546840000	1018800000	0	1024300000	867320000	0
P09936	P09936	Ubiquitin carboxyl-terminal hydrolase isozyme L1	UCHL1	1	9	9	56.5	24.824	By MS/MS	By MS/MS				By matching					534750000	632000000	0	0	0	34265000	0	0	0	0
P0DN76;Q01081;Q8WU68	P0DN76;Q01081	Splicing factor U2AF 35 kDa subunit	U2AF1	3	9	9	42.1	27.872	By MS/MS	By MS/MS	By MS/MS	By MS/MS	By MS/MS	By MS/MS	By MS/MS	By MS/MS	By MS/MS	By MS/MS	1045600000	643510000	691160000	734760000	253700000	394480000	43737000	1038900000	1119600000	69860000
P0DP25;P0DP24;P0DP23;P27482;P02585	P0DP25;P0DP24;P0DP23			5	9	9	81.2	16.837	By MS/MS	By MS/MS	By MS/MS	By MS/MS	By MS/MS	By MS/MS	By MS/MS	By MS/MS	By MS/MS	By MS/MS	2770600000	4460800000	2835200000	2515000000	1968800000	3262000000	378060000	6003100000	5597500000	801760000
P11279	P11279	Lysosome-associated membrane glycoprotein 1	LAMP1	1	9	9	17.5	44.882	By MS/MS	By MS/MS	By MS/MS	By MS/MS	By MS/MS	By MS/MS	By MS/MS	By MS/MS	By MS/MS	By MS/MS	1106700000	1222700000	1449200000	1300600000	1279100000	1164100000	122640000	574380000	1155200000	550280000
P13798	P13798	Acylamino-acid-releasing enzyme	APEH	1	9	9	18.4	81.224		By MS/MS	By matching			By MS/MS	By MS/MS	By matching	By MS/MS	By MS/MS	0	225930000	50035000	0	0	125310000	163480000	35987000	69386000	310910000
P14920	P14920	D-amino-acid oxidase	DAO	1	9	9	30.3	39.474	By MS/MS	By MS/MS	By MS/MS	By MS/MS							475940000	498730000	615770000	343210000	0	0	0	0	0	0
P14927	P14927	Cytochrome b-c1 complex subunit 7	UQCRB	1	9	9	57.7	13.53	By MS/MS	By MS/MS	By MS/MS	By MS/MS	By MS/MS	By MS/MS	By matching	By MS/MS	By MS/MS	By MS/MS	1738100000	2115300000	3832100000	4202500000	1565700000	441270000	129830000	818610000	1958400000	513170000
P15153	P15153	Ras-related C3 botulinum toxin substrate 2	RAC2	1	9	8	61.5	21.429	By MS/MS	By MS/MS	By MS/MS	By MS/MS	By MS/MS	By matching	By MS/MS	By MS/MS	By MS/MS	By MS/MS	35166000	36812000	140960000	157830000	362780000	21773000	5835100000	345460000	3185300000	6809300000
P15374	P15374	Ubiquitin carboxyl-terminal hydrolase isozyme L3	UCHL3	1	9	9	53.5	26.182	By matching	By matching				By MS/MS	By MS/MS	By MS/MS	By MS/MS	By MS/MS	38181000	109230000	0	0	0	64591000	361000000	76355000	101540000	624050000
P16402	P16402	Histone H1.3	HIST1H1D	1	9	9	34.8	22.35	By MS/MS	By MS/MS	By MS/MS	By MS/MS	By MS/MS	By MS/MS	By MS/MS	By MS/MS	By MS/MS	By MS/MS	3158400000	4993800000	34701000000	46263000000	44938000000	37154000000	1125100000	5860600000	29354000000	3795000000
P17931	P17931	Galectin-3	LGALS3	1	9	9	32	26.152	By MS/MS	By MS/MS	By MS/MS	By MS/MS	By matching	By MS/MS	By MS/MS	By MS/MS	By MS/MS	By MS/MS	763860000	558570000	251560000	232410000	1134700000	552440000	409020000	1062300000	1022000000	499630000
P18031	P18031	Tyrosine-protein phosphatase non-receptor type 1	PTPN1	1	9	9	28.3	49.966	By MS/MS	By matching		By MS/MS	By matching	By matching	By MS/MS	By MS/MS	By MS/MS	By MS/MS	0	40132000	0	0	21169000	29113000	77966000	241160000	304570000	69469000
P20020	P20020	Plasma membrane calcium-transporting ATPase 1	ATP2B1	1	9	3	10.4	138.75	By matching	By MS/MS	By matching	By MS/MS	By matching	By matching		By MS/MS	By MS/MS		0	0	0	0	0	0	0	0	20542000	0
P20340;Q9NRW1	P20340;Q9NRW1	Ras-related protein Rab-6A;Ras-related protein Rab-6B	RAB6A;RAB6B	2	9	9	47.1	23.593	By MS/MS	By MS/MS	By MS/MS	By MS/MS	By MS/MS	By MS/MS	By MS/MS	By MS/MS	By MS/MS	By MS/MS	397680000	622680000	949660000	788470000	2268400000	1592700000	2147100000	656570000	1503500000	2136100000
P20674	P20674	Cytochrome c oxidase subunit 5A, mitochondrial	COX5A	1	9	9	52.7	16.762	By MS/MS	By MS/MS	By MS/MS	By MS/MS	By MS/MS	By MS/MS	By MS/MS	By MS/MS	By MS/MS	By MS/MS	3837600000	3646300000	5081400000	6676200000	180240000	0	444940000	1609100000	3547700000	764900000
P21291	P21291	Cysteine and glycine-rich protein 1	CSRP1	1	9	9	60.6	20.567	By MS/MS	By MS/MS	By MS/MS	By MS/MS	By matching	By MS/MS	By MS/MS	By MS/MS	By MS/MS	By MS/MS	2516300000	2050700000	477970000	212130000	46323000	353340000	125050000	1584600000	166070000	147540000
P22102	P22102	Trifunctional purine biosynthetic protein adenosine-3;Phosphoribosylamine--glycine ligase;Phosphoribosylformylglycinamidine cyclo-ligase;Phosphoribosylglycinamide formyltransferase	GART	1	9	9	12.7	107.77	By MS/MS	By MS/MS		By matching		By MS/MS	By MS/MS	By MS/MS	By MS/MS	By MS/MS	48133000	83857000	0	17763000	0	29083000	0	98379000	53436000	133310000
P23142	P23142	Fibulin-1	FBLN1	1	9	4	18.5	77.213	By matching	By matching	By matching	By matching	By matching	By matching	By MS/MS			By MS/MS	0	0	0	0	0	0	106350000	0	0	108090000
P24534	P24534	Elongation factor 1-beta	EEF1B2	1	9	7	53.8	24.763	By MS/MS	By MS/MS	By MS/MS	By MS/MS	By matching	By MS/MS	By matching	By MS/MS	By MS/MS	By matching	201540000	137900000	102470000	133320000	25392000	0	48662000	369650000	313920000	28551000
P25098;P35626	P25098	Beta-adrenergic receptor kinase 1	ADRBK1	2	9	9	13.2	79.573					By MS/MS	By MS/MS	By MS/MS		By MS/MS	By MS/MS	0	0	0	0	40415000	351700000	90625000	0	45009000	129230000
P28062	P28062	Proteasome subunit beta type-8	PSMB8	1	9	9	48.6	30.354	By MS/MS	By MS/MS	By MS/MS		By MS/MS	By MS/MS	By matching	By MS/MS	By MS/MS		190680000	221590000	98960000	0	149710000	359190000	92275000	657950000	628640000	0
P28288	P28288	ATP-binding cassette sub-family D member 3	ABCD3	1	9	9	17.6	75.475	By MS/MS	By MS/MS	By MS/MS	By MS/MS	By MS/MS	By MS/MS		By MS/MS	By MS/MS	By MS/MS	0	325730000	90884000	125580000	106750000	139980000	0	18963000	77904000	26451000
P28330	P28330	Long-chain specific acyl-CoA dehydrogenase, mitochondrial	ACADL	1	9	9	25.8	47.655		By MS/MS	By MS/MS					By MS/MS			0	227810000	0	0	0	0	0	0	0	0
P28799	P28799	Granulins;Acrogranin;Paragranulin;Granulin-1;Granulin-2;Granulin-3;Granulin-4;Granulin-5;Granulin-6;Granulin-7	GRN	1	9	9	17.5	63.544	By MS/MS	By MS/MS	By MS/MS	By MS/MS	By MS/MS	By MS/MS	By MS/MS	By MS/MS	By MS/MS	By MS/MS	239040000	162870000	445310000	380850000	1998400000	6325900000	169290000	619360000	1744000000	569070000
P30050	P30050	60S ribosomal protein L12	RPL12	1	9	9	63.6	17.818	By MS/MS	By MS/MS	By MS/MS	By MS/MS	By MS/MS	By MS/MS	By matching	By MS/MS	By MS/MS	By MS/MS	1207200000	1132800000	611680000	905040000	630960000	1058500000	86064000	1478800000	1866700000	369130000
P30566	P30566	Adenylosuccinate lyase	ADSL	1	9	9	24.8	54.889	By matching						By MS/MS	By MS/MS		By MS/MS	24525000	0	0	0	0	0	679340000	0	0	165060000
P32004	P32004	Neural cell adhesion molecule L1	L1CAM	1	9	9	11.3	140		By MS/MS	By MS/MS	By matching							0	77231000	29501000	33364000	0	0	0	0	0	0
P32320	P32320	Cytidine deaminase	CDA	1	9	9	84.9	16.185	By matching	By MS/MS		By MS/MS	By MS/MS	By MS/MS	By MS/MS	By MS/MS	By MS/MS	By MS/MS	55867000	146970000	0	203170000	704410000	339530000	4193000000	168020000	589700000	6117400000
P32455;Q9H0R5	P32455	Interferon-induced guanylate-binding protein 1	GBP1	2	9	9	19.1	67.93		By MS/MS				By MS/MS	By MS/MS	By MS/MS	By MS/MS	By MS/MS	0	47787000	0	0	0	179240000	0	61585000	138530000	101700000
P32754	P32754	4-hydroxyphenylpyruvate dioxygenase	HPD	1	9	9	29.8	44.934	By MS/MS	By MS/MS	By matching	By MS/MS							269840000	148650000	49412000	163150000	0	0	0	0	0	0
P36222	P36222	Chitinase-3-like protein 1	CHI3L1	1	9	9	32.9	42.625					By MS/MS	By MS/MS	By matching		By MS/MS	By MS/MS	0	0	0	0	354230000	456480000	33499000	0	29972000	41973000
P36507	P36507	Dual specificity mitogen-activated protein kinase kinase 2	MAP2K2	1	9	9	25	44.424	By matching	By matching				By MS/MS	By MS/MS	By matching	By MS/MS	By MS/MS	20890000	23409000	0	0	0	0	0	35448000	90468000	0
P40261	P40261	Nicotinamide N-methyltransferase	NNMT	1	9	9	36.4	29.574	By MS/MS	By matching		By matching			By MS/MS	By MS/MS	By MS/MS	By MS/MS	99328000	20176000	0	368130000	0	0	37071000	2290700000	903670000	31479000
P42285	P42285	Superkiller viralicidic activity 2-like 2	SKIV2L2	1	9	9	13.8	117.8	By MS/MS	By MS/MS			By MS/MS	By MS/MS		By MS/MS	By MS/MS		46531000	38876000	0	0	46367000	37284000	0	51575000	48409000	0
P42566	P42566	Epidermal growth factor receptor substrate 15	EPS15	1	9	9	14.5	98.655	By MS/MS	By MS/MS			By MS/MS			By MS/MS	By MS/MS		71222000	40244000	0	0	86819000	0	0	43786000	55620000	0
P43353	P43353	Aldehyde dehydrogenase family 3 member B1	ALDH3B1	1	9	8	19.7	51.839	By matching				By MS/MS	By MS/MS	By matching	By matching	By MS/MS	By MS/MS	0	0	0	0	152200000	0	92080000	0	29486000	107700000
P47985;P0C7P4	P47985;P0C7P4	Cytochrome b-c1 complex subunit Rieske, mitochondrial;Cytochrome b-c1 complex subunit 11;Putative cytochrome b-c1 complex subunit Rieske-like protein 1	UQCRFS1;UQCRFS1P1	2	9	9	51.1	29.668	By MS/MS	By MS/MS	By MS/MS	By MS/MS	By MS/MS	By MS/MS	By matching	By MS/MS	By MS/MS	By MS/MS	2325100000	3160600000	4465100000	2848400000	272170000	576160000	141480000	1335800000	2040300000	119770000
P48556	P48556	26S proteasome non-ATPase regulatory subunit 8	PSMD8	1	9	9	34	39.611	By MS/MS	By MS/MS				By MS/MS	By MS/MS	By MS/MS	By MS/MS	By MS/MS	0	174540000	0	0	0	0	117260000	75847000	83263000	146460000
P48960	P48960	CD97 antigen;CD97 antigen subunit alpha;CD97 antigen subunit beta	CD97	1	9	9	18.9	91.868		By MS/MS		By MS/MS	By MS/MS	By MS/MS	By MS/MS	By MS/MS	By MS/MS	By MS/MS	0	0	0	26414000	362850000	163610000	55599000	69894000	626360000	290680000
P49755	P49755	Transmembrane emp24 domain-containing protein 10	TMED10	1	9	9	38.8	24.976	By MS/MS	By MS/MS	By MS/MS	By MS/MS	By MS/MS	By MS/MS	By MS/MS	By MS/MS	By MS/MS	By MS/MS	720490000	555560000	872290000	294250000	994170000	768210000	0	1447200000	3373600000	590270000
P49915	P49915	GMP synthase [glutamine-hydrolyzing]	GMPS	1	9	9	16.6	76.715	By MS/MS	By MS/MS	By matching					By MS/MS	By matching	By MS/MS	22026000	0	32222000	0	0	0	0	52047000	14855000	0
P50336	P50336	Protoporphyrinogen oxidase	PPOX	1	9	9	32.3	50.765	By MS/MS	By MS/MS	By MS/MS	By MS/MS				By MS/MS	By MS/MS		104420000	123500000	90135000	74145000	0	0	0	115050000	92238000	0
P50897	P50897	Palmitoyl-protein thioesterase 1	PPT1	1	9	9	36.9	34.193	By MS/MS	By MS/MS	By MS/MS	By MS/MS	By MS/MS	By matching		By MS/MS	By MS/MS		421880000	727210000	0	430540000	70701000	83474000	0	442770000	1534500000	0
P51532	P51532	Transcription activator BRG1	SMARCA4	1	9	1	6.5	184.64	By matching	By matching	By matching		By matching	By matching	By matching	By matching	By MS/MS	By matching	0	0	0	0	0	28995000	0	0	16093000	0
P51888	P51888	Prolargin	PRELP	1	9	9	27.7	43.809	By matching	By MS/MS	By MS/MS	By MS/MS			By MS/MS			By MS/MS	50192000	72298000	283970000	76036000	0	0	127480000	0	0	47925000
P51911	P51911	Calponin-1	CNN1	1	9	9	41.8	33.17	By MS/MS	By MS/MS	By MS/MS	By MS/MS			By MS/MS	By MS/MS		By MS/MS	2087100000	810600000	261440000	499650000	0	0	316280000	341940000	0	372960000
P53990	P53990	IST1 homolog	IST1	1	9	9	36.5	39.75	By MS/MS	By MS/MS	By MS/MS	By matching	By MS/MS	By matching	By MS/MS	By MS/MS	By MS/MS	By MS/MS	259490000	213640000	149470000	159410000	258080000	337420000	256000000	161300000	97344000	180240000
P54619;Q9UGJ0	P54619	5-AMP-activated protein kinase subunit gamma-1	PRKAG1	2	9	9	34.4	37.579	By MS/MS	By MS/MS	By MS/MS	By MS/MS		By matching	By MS/MS	By MS/MS	By MS/MS	By MS/MS	123460000	194820000	72939000	37728000	0	177940000	0	49929000	57531000	94919000
P55263	P55263	Adenosine kinase	ADK	1	9	9	26.8	40.545	By MS/MS	By MS/MS				By MS/MS	By MS/MS	By MS/MS	By matching	By MS/MS	128280000	165210000	0	0	0	73499000	976650000	113840000	29604000	242860000
P60228	P60228	Eukaryotic translation initiation factor 3 subunit E	EIF3E	1	9	9	22.5	52.22	By MS/MS	By MS/MS	By matching	By matching		By MS/MS	By matching	By MS/MS	By MS/MS	By MS/MS	92769000	70322000	31457000	34856000	0	36191000	71211000	48587000	132640000	63845000
P60981	P60981	Destrin	DSTN	1	9	8	50.9	18.506	By MS/MS	By MS/MS	By MS/MS	By MS/MS		By matching	By MS/MS	By MS/MS	By matching	By MS/MS	554790000	601060000	43407000	215650000	0	0	226180000	774290000	94262000	288220000
P61313	P61313	60S ribosomal protein L15	RPL15	1	9	9	41.7	24.146	By MS/MS	By MS/MS	By MS/MS	By MS/MS	By MS/MS	By MS/MS	By MS/MS	By MS/MS	By MS/MS	By MS/MS	971380000	434810000	1227100000	1134800000	825670000	423180000	147220000	631700000	2488600000	469340000
P61604	P61604	10 kDa heat shock protein, mitochondrial	HSPE1	1	9	9	75.5	10.932	By MS/MS	By MS/MS	By MS/MS	By MS/MS	By MS/MS	By MS/MS	By matching	By MS/MS	By MS/MS	By matching	4247600000	9610400000	12435000000	6641800000	2316800000	585430000	59677000	5293700000	4680200000	45183000
P61964	P61964	WD repeat-containing protein 5	WDR5	1	9	9	39.2	36.588	By MS/MS	By MS/MS	By matching	By MS/MS	By MS/MS	By matching		By MS/MS	By MS/MS	By matching	123850000	82414000	102750000	106840000	0	98983000	0	199980000	164740000	38847000
P62269	P62269	40S ribosomal protein S18	RPS18	1	9	9	53.3	17.718	By MS/MS	By MS/MS	By MS/MS	By MS/MS	By MS/MS	By MS/MS	By MS/MS	By MS/MS	By MS/MS	By MS/MS	528460000	410670000	761420000	529750000	443760000	1328100000	158060000	714440000	1473800000	479370000
P62917	P62917	60S ribosomal protein L8	RPL8	1	9	9	40.9	28.024	By MS/MS	By MS/MS	By MS/MS	By MS/MS	By MS/MS	By MS/MS		By MS/MS	By MS/MS	By MS/MS	140740000	404270000	398960000	418990000	364350000	304410000	0	377220000	1263200000	294660000
P62993	P62993	Growth factor receptor-bound protein 2	GRB2	1	9	9	41.9	25.206	By MS/MS	By MS/MS	By MS/MS		By matching	By MS/MS	By MS/MS	By MS/MS	By MS/MS	By MS/MS	163770000	142360000	129850000	0	70885000	218880000	220350000	105440000	605980000	101610000
P63000;P60763	P63000;P60763	Ras-related C3 botulinum toxin substrate 1;Ras-related C3 botulinum toxin substrate 3	RAC1;RAC3	2	9	4	47.4	21.45	By MS/MS	By MS/MS	By matching	By matching	By matching	By matching	By MS/MS	By MS/MS	By MS/MS	By MS/MS	110370000	155840000	0	0	0	0	354300000	377030000	455960000	218200000
P63096	P63096	Guanine nucleotide-binding protein G(i) subunit alpha-1	GNAI1	1	9	2	31.6	40.361	By MS/MS	By MS/MS	By matching	By MS/MS	By matching	By matching	By matching	By MS/MS	By matching	By matching	34585000	34528000	0	42894000	0	0	0	27096000	0	0
P67809;Q9Y2T7	P67809	Nuclease-sensitive element-binding protein 1	YBX1	2	9	9	38.9	35.924	By MS/MS	By MS/MS	By MS/MS	By MS/MS	By MS/MS	By MS/MS		By MS/MS	By MS/MS	By MS/MS	336810000	190530000	193610000	0	196940000	623420000	0	573140000	403450000	41296000
P80723	P80723	Brain acid soluble protein 1	BASP1	1	9	9	59.5	22.693			By MS/MS		By MS/MS	By MS/MS	By MS/MS	By MS/MS	By MS/MS	By MS/MS	0	0	0	0	658050000	1233900000	157580000	0	376210000	334230000
P84095	P84095	Rho-related GTP-binding protein RhoG	RHOG	1	9	8	68.1	21.308	By matching	By MS/MS	By MS/MS	By MS/MS	By MS/MS	By MS/MS	By MS/MS	By MS/MS	By MS/MS	By MS/MS	52414000	48582000	93765000	51280000	213310000	286130000	1119600000	187520000	1124700000	1630500000
P84103	P84103	Serine/arginine-rich splicing factor 3	SRSF3	1	9	8	45.7	19.329	By MS/MS	By MS/MS	By MS/MS	By MS/MS	By MS/MS	By MS/MS	By matching	By MS/MS	By MS/MS	By MS/MS	3460000000	2328100000	2167000000	2080400000	2131600000	2398800000	53921000	3037900000	3020200000	223040000
Q01105;P0DME0	Q01105;P0DME0	Protein SET;Protein SETSIP	SET;SETSIP	2	9	9	50.3	33.488	By MS/MS	By MS/MS	By MS/MS	By MS/MS	By MS/MS	By MS/MS	By MS/MS	By MS/MS	By MS/MS	By MS/MS	1100900000	1519800000	1491300000	436130000	391760000	2135000000	0	2465200000	1919000000	227820000
Q02750	Q02750	Dual specificity mitogen-activated protein kinase kinase 1	MAP2K1	1	9	7	28.2	43.439	By matching	By matching					By MS/MS	By MS/MS	By MS/MS	By MS/MS	114570000	97443000	0	0	0	0	113720000	70499000	89269000	226050000
Q04828;P52895;P17516	Q04828;P52895	Aldo-keto reductase family 1 member C1;Aldo-keto reductase family 1 member C2	AKR1C1;AKR1C2	3	9	3	25.1	36.788	By MS/MS	By MS/MS	By matching	By MS/MS			By matching	By matching			201000000	45989000	0	138540000	0	0	0	0	0	0
Q07666;Q5VWX1	Q07666	KH domain-containing, RNA-binding, signal transduction-associated protein 1	KHDRBS1	2	9	9	28	48.227	By MS/MS	By MS/MS	By MS/MS	By MS/MS	By MS/MS	By MS/MS	By matching	By MS/MS	By MS/MS	By MS/MS	1211500000	1640000000	461680000	325900000	489970000	1047600000	66469000	1655800000	927900000	239680000
Q08379	Q08379	Golgin subfamily A member 2	GOLGA2	1	9	9	13.2	113.08	By MS/MS	By MS/MS	By MS/MS	By MS/MS				By MS/MS	By MS/MS		104070000	60516000	41456000	56088000	0	0	0	68498000	46131000	0
Q08431	Q08431	Lactadherin;Lactadherin short form;Medin	MFGE8	1	9	9	31.5	43.122	By MS/MS	By MS/MS	By MS/MS	By MS/MS				By MS/MS			175050000	36166000	41895000	996850000	0	0	0	31504000	0	0
Q10588	Q10588	ADP-ribosyl cyclase/cyclic ADP-ribose hydrolase 2	BST1	1	9	9	31.8	35.724			By matching	By matching	By MS/MS	By MS/MS	By MS/MS	By matching	By MS/MS	By MS/MS	0	0	14668000	17612000	1670700000	1687600000	97678000	25025000	160620000	964730000
Q13148	Q13148	TAR DNA-binding protein 43	TARDBP	1	9	9	26.8	44.739	By MS/MS	By MS/MS	By MS/MS	By MS/MS	By MS/MS	By MS/MS	By MS/MS	By MS/MS	By MS/MS	By MS/MS	862650000	867270000	1104500000	825270000	156530000	357130000	100840000	934820000	901350000	271260000
Q13151	Q13151	Heterogeneous nuclear ribonucleoprotein A0	HNRNPA0	1	9	9	46.2	30.84	By MS/MS	By MS/MS	By MS/MS	By MS/MS	By MS/MS	By MS/MS	By MS/MS	By MS/MS	By MS/MS	By MS/MS	812730000	831690000	582860000	539670000	206390000	555660000	230870000	1021000000	694100000	327790000
Q13464	Q13464	Rho-associated protein kinase 1	ROCK1	1	9	9	7.3	158.17	By MS/MS	By matching		By matching		By MS/MS	By MS/MS	By matching		By MS/MS	63634000	13782000	0	10041000	0	0	68677000	0	0	104550000
Q13505	Q13505	Metaxin-1	MTX1	1	9	9	25.3	51.476	By matching	By MS/MS	By MS/MS	By matching	By matching			By MS/MS	By MS/MS	By matching	56349000	428410000	183480000	108530000	48201000	0	0	62495000	63074000	41606000
Q13616	Q13616	Cullin-1	CUL1	1	9	9	13.1	89.677		By MS/MS					By MS/MS			By MS/MS	0	34036000	0	0	0	0	83043000	0	0	0
Q13636;Q9UL26	Q13636	Ras-related protein Rab-31	RAB31	2	9	9	57.7	21.569					By MS/MS	By MS/MS	By MS/MS		By MS/MS	By MS/MS	0	0	0	0	406520000	476660000	346490000	0	350280000	257840000
Q14520	Q14520	Hyaluronan-binding protein 2;Hyaluronan-binding protein 2 50 kDa heavy chain;Hyaluronan-binding protein 2 50 kDa heavy chain alternate form;Hyaluronan-binding protein 2 27 kDa light chain;Hyaluronan-binding protein 2 27 kDa light chain alternate form	HABP2	1	9	9	18.9	62.671		By MS/MS	By MS/MS	By MS/MS			By MS/MS	By matching	By MS/MS	By MS/MS	0	350280000	147350000	381250000	0	0	435400000	167450000	964010000	570510000
Q14739	Q14739	Lamin-B receptor	LBR	1	9	9	17.2	70.702		By MS/MS	By MS/MS	By MS/MS	By MS/MS	By MS/MS		By MS/MS	By MS/MS	By MS/MS	0	73647000	170970000	255220000	301740000	504160000	0	81511000	874490000	129970000
Q15165	Q15165	Serum paraoxonase/arylesterase 2	PON2	1	9	9	45.8	39.396	By MS/MS	By MS/MS	By MS/MS	By MS/MS				By MS/MS	By MS/MS		12665000	26819000	26821000	64506000	0	0	0	485980000	266150000	0
Q15435	Q15435	Protein phosphatase 1 regulatory subunit 7	PPP1R7	1	9	9	37.2	41.564	By MS/MS	By MS/MS					By MS/MS	By MS/MS	By MS/MS	By MS/MS	184050000	143490000	0	0	0	0	626970000	56779000	39174000	301180000
Q15661;P20231;Q9BZJ3;A6NIE9;P05981	Q15661;P20231	Tryptase alpha/beta-1;Tryptase beta-2	TPSAB1;TPSB2	5	9	9	44	30.515	By MS/MS	By MS/MS	By MS/MS	By MS/MS		By matching	By MS/MS	By MS/MS	By MS/MS	By matching	29080000	162620000	1948200000	685300000	0	23234000	0	1051600000	4669500000	77381000
[truncated: 3,040 more rows]

## Sheet: WebGestalt Pathway Analysis
Table S**. WebGestalt pathway analysis results; listed pathways were enriched desginated cell populations (FDR < 0.05)
[truncated: 34 more rows]

## Sheet: 1 peptide IDs
Q9BTE6	Q9BTE6	Alanyl-tRNA editing protein Aarsd1	AARSD1	1	1	1	4.9	45.479								By MS/MS	By matching		0	0	0	0	0	0	0	7515000	3229200	0
[truncated: 709 more rows]

[truncated: 3 more sheets: Sheet2, Sheet1, Sheet3]
