# Supplementary material for: High-dimensional Cytometry (ExCYT) and Mass Spectrometry of Myeloid Infiltrate in Clinically Localized Clear Cell Renal Cell Carcinoma Identifies Novel Potential Myeloid Targets for Immunotherapy
Source: Mol Cell Proteomics. 2020 Jul 31;19(11):1850–9. doi: 10.1074/mcp.RA120.002049 (PMC7664124; doi:10.1074/mcp.RA120.002049)
Supplement: Supplemental Data CD45+ NAT-Tumor Analysis [file 159605_1_supp_570791_qdz667.xlsx]

## Sheet: 190906_CD45+_NAT-T
Significant	#NAME?	Difference	Protein IDs	Majority protein IDs	Protein names	Gene names	Symbol color	Symbol type	Symbol size	Show label	Only identified by site	Reverse	Potential contaminant	Peptides	Razor + unique peptides	Unique peptides	LFQ intensity Normal CD45+ 01	LFQ intensity Normal CD45+ 02	LFQ intensity RCC CD45+ 01	LFQ intensity RCC CD45+ 02
+	1.49289	-7.83932	P01023	P01023	Alpha-2-macroglobulin	A2M	Color [DarkGray]	1	4					59	53	48	23.9502	22.5877	29.8391	32.3775
+	2.77494	-6.9914	Q92556	Q92556	Engulfment and cell motility protein 1	ELMO1	Color [DarkGray]	1	4					19	19	15	22.207	21.9246	29.3069	28.8076
+	2.15637	-6.40006	P43405;Q8NFD2	P43405	Tyrosine-protein kinase SYK	SYK	Color [DarkGray]	1	4					22	22	21	24.5308	23.9236	30.1839	31.0707
	1.22848	-6.32542	Q86UX7	Q86UX7	Fermitin family homolog 3	FERMT3	Color [DarkGray]	1	4					32	32	32	24.823	24.2501	29.2778	32.4462
	1.15274	-6.31254	P00747;Q02325;Q15195	P00747	Plasminogen;Plasmin heavy chain A;Activation peptide;Angiostatin;Plasmin heavy chain A, short form;Plasmin light chain B	PLG	Color [DarkGray]	1	4					54	46	46	25.3443	26.9494	30.8829	34.0359
+	1.75111	-6.27847	P43490	P43490	Nicotinamide phosphoribosyltransferase	NAMPT	Color [DarkGray]	1	4					28	28	28	24.7236	24.8529	30.2217	31.9117
+	1.42488	-6.10476	P11215	P11215	Integrin alpha-M	ITGAM	Color [DarkGray]	1	4					47	47	45	27.9878	26.3463	32.3715	34.1721
+	2.14849	-5.6971	P09917	P09917	Arachidonate 5-lipoxygenase	ALOX5	Color [DarkGray]	1	4					22	22	22	24.0833	25.043	30.3133	30.2072
	1.12635	-5.58344	Q86VP6;O75155	Q86VP6	Cullin-associated NEDD8-dissociated protein 1	CAND1	Color [DarkGray]	1	4					47	47	47	23.8503	23.9061	27.8431	31.0802
	1.09749	-5.47021	Q71DI3;Q16695;Q6NXT2	Q71DI3;Q16695;Q6NXT2	Histone H3.2;Histone H3.1t;Histone H3.3C	HIST2H3A;HIST3H3;H3F3C	Color [DarkGray]	1	4					8	1	1	25.5688	25.5477	32.675	29.3819
	0.479916	-5.41558	P11277	P11277	Spectrin beta chain, erythrocytic	SPTB	Color [DarkGray]	1	4					84	78	78	24.3813	22.6282	24.7548	33.0858
+	1.46863	-5.26897	P53396	P53396	ATP-citrate synthase	ACLY	Color [DarkGray]	1	4					38	38	38	24.8026	24.9675	29.1604	31.1476
	1.3211	-5.21809	O75131;Q8IYJ1;Q96A23;O95741;Q86YQ8;Q9UBL6	O75131	Copine-3	CPNE3	Color [DarkGray]	1	4					21	21	20	24.8972	25.1845	29.0847	31.4331
	0.944974	-5.20316	P04839;Q9Y5S8	P04839	Cytochrome b-245 heavy chain	CYBB	Color [DarkGray]	1	4					19	19	19	28.6205	24.918	31.4613	32.4836
	0.469621	-5.0844	P13671	P13671	Complement component C6	C6	Color [DarkGray]	1	4					29	29	29	23.2493	22.0518	23.6961	31.7737
+	1.91265	-4.96457	P15153	P15153	Ras-related C3 botulinum toxin substrate 2	RAC2	Color [DarkGray]	1	4					9	8	4	27.0707	27.2338	31.5688	32.6649
+	1.61902	-4.91801	O14980	O14980	Exportin-1	XPO1	Color [DarkGray]	1	4					24	24	24	24.1716	24.0261	28.2436	29.7901
+	1.47887	-4.89563	Q96QK1	Q96QK1	Vacuolar protein sorting-associated protein 35	VPS35	Color [DarkGray]	1	4					31	31	31	25.953	24.9203	29.577	31.0877
	1.15771	-4.78566	P11413	P11413	Glucose-6-phosphate 1-dehydrogenase	G6PD	Color [DarkGray]	1	4					38	38	38	26.7243	27.8624	30.874	33.284
	0.423844	-4.72956	Q14624	Q14624	Inter-alpha-trypsin inhibitor heavy chain H4;70 kDa inter-alpha-trypsin inhibitor heavy chain H4;35 kDa inter-alpha-trypsin inhibitor heavy chain H4	ITIH4	Color [DarkGray]	1	4					22	21	21	22.2885	23.1528	23.2753	31.6251
+	1.93606	-4.69867	P30740;O75830	P30740	Leukocyte elastase inhibitor	SERPINB1	Color [DarkGray]	1	4					18	18	17	25.8415	25.2296	29.826	30.6425
	0.841227	-4.69555	P12429	P12429	Annexin A3	ANXA3	Color [DarkGray]	1	4					26	26	26	26.2395	28.9064	30.7693	33.7677
	0.544173	-4.62952	O15270;Q9NUV7	O15270	Serine palmitoyltransferase 2	SPTLC2	Color [DarkGray]	1	4					6	6	6	22.5649	28.0402	28.2621	31.6021
	1.14862	-4.6142	Q10588	Q10588	ADP-ribosyl cyclase/cyclic ADP-ribose hydrolase 2	BST1	Color [DarkGray]	1	4					9	9	9	23.8062	24.0701	27.2591	29.8455
+	2.03433	-4.59131	P05107	P05107	Integrin beta-2	ITGB2	Color [DarkGray]	1	4					35	35	35	27.8341	27.6732	31.9078	32.782
+	1.62803	-4.54347	Q9HAV0;Q9BRK4	Q9HAV0	Guanine nucleotide-binding protein subunit beta-4	GNB4	Color [DarkGray]	1	4					15	9	8	24.4878	25.6262	30.0246	29.1763
+	1.66661	-4.51709	P08631;Q9H6Q3	P08631	Tyrosine-protein kinase HCK	HCK	Color [DarkGray]	1	4					17	17	14	24.6443	25.7066	29.2776	30.1075
	0.760434	-4.41747	P46976	P46976	Glycogenin-1	GYG1	Color [DarkGray]	1	4					10	10	10	24.0973	26.0532	27.6023	31.3831
	0.444018	-4.40873	P10643	P10643	Complement component C7	C7	Color [DarkGray]	1	4					27	27	25	24.1514	22.323	24.0193	31.2726
	1.00598	-4.40774	Q10567	Q10567	AP-1 complex subunit beta-1	AP1B1	Color [DarkGray]	1	4					30	14	14	25.6063	23.4229	29.9473	27.8974
	0.485121	-4.39697	P01031	P01031	Complement C5;Complement C5 beta chain;Complement C5 alpha chain;C5a anaphylatoxin;Complement C5 alpha chain	C5	Color [DarkGray]	1	4					58	58	52	25.0546	25.2016	26.1065	32.9436
+	1.85175	-4.35719	P48643	P48643	T-complex protein 1 subunit epsilon	CCT5	Color [DarkGray]	1	4					26	26	26	25.4221	24.5725	29.0506	29.6585
	1.03984	-4.33186	Q7L5N7	Q7L5N7	Lysophosphatidylcholine acyltransferase 2	LPCAT2	Color [DarkGray]	1	4					18	18	18	25.536	23.3135	29.619	27.8943
+	1.56621	-4.28879	P37837	P37837	Transaldolase	TALDO1	Color [DarkGray]	1	4					16	16	16	27.4597	27.2657	30.9366	32.3664
+	1.85647	-4.28756	P84095	P84095	Rho-related GTP-binding protein RhoG	RHOG	Color [DarkGray]	1	4					9	8	8	26.4825	25.6119	30.0669	30.6027
	1.17815	-4.25502	Q96CX2;Q68DU8	Q96CX2	BTB/POZ domain-containing protein KCTD12	KCTD12	Color [DarkGray]	1	4					19	19	19	26.2393	25.7494	31.3774	29.1213
	0.822641	-4.23029	P52209	P52209	6-phosphogluconate dehydrogenase, decarboxylating	PGD	Color [DarkGray]	1	4					29	29	29	27.4827	29.1817	30.9108	34.2141
	1.00441	-4.19011	Q0VD83	Q0VD83	Apolipoprotein B receptor	APOBR	Color [DarkGray]	1	4					17	17	17	24.7759	24.1642	30.0535	27.2669
	0.528186	-4.14285	P01871;P04220	P01871;P04220	Ig mu chain C region;Ig mu heavy chain disease protein	IGHM	Color [DarkGray]	1	4					18	18	18	24.6997	24.2318	25.6597	31.5575
	0.536174	-4.05464	Q01813	Q01813	ATP-dependent 6-phosphofructokinase, platelet type	PFKP	Color [DarkGray]	1	4					32	32	29	25.3145	23.026	30.8366	25.6132
	1.22347	-4.05328	P63241;Q6IS14;Q9GZV4	P63241;Q6IS14;Q9GZV4	Eukaryotic translation initiation factor 5A-1;Eukaryotic translation initiation factor 5A-1-like;Eukaryotic translation initiation factor 5A-2	EIF5A;EIF5AL1;EIF5A2	Color [DarkGray]	1	4					8	8	8	27.307	25.2353	30.2559	30.393
+	3.00694	-4.0256	O00560	O00560	Syntenin-1	SDCBP	Color [DarkGray]	1	4					8	8	8	25.097	25.2521	29.2999	29.1003
	0.855441	-4.01791	P80511	P80511	Protein S100-A12;Calcitermin	S100A12	Color [DarkGray]	1	4					5	5	5	28.2843	30.3952	32.048	34.6673
	0.800257	-4.00817	Q96G03	Q96G03	Phosphoglucomutase-2	PGM2	Color [DarkGray]	1	4					23	23	23	26.214	23.517	27.6532	30.0942
	1.26839	-4.0037	P09960	P09960	Leukotriene A-4 hydrolase	LTA4H	Color [DarkGray]	1	4					34	34	34	27.1087	27.781	30.5395	32.3575
	0.41367	-3.9911	P30043	P30043	Flavin reductase (NADPH)	BLVRB	Color [DarkGray]	1	4					11	11	11	25.016	30.332	29.1992	34.131
+	1.38932	-3.97166	O60234	O60234	Glia maturation factor gamma	GMFG	Color [DarkGray]	1	4					11	11	7	26.9273	27.5552	30.447	31.9789
	0.915049	-3.96991	P00738;P00739	P00738;P00739	Haptoglobin;Haptoglobin alpha chain;Haptoglobin beta chain;Haptoglobin-related protein	HP;HPR	Color [DarkGray]	1	4					17	17	17	27.9297	26.0885	29.7603	32.1977
	1.26468	-3.96893	P62333	P62333	26S protease regulatory subunit 10B	PSMC6	Color [DarkGray]	1	4					16	16	16	23.6897	25.6194	28.5969	28.65
	0.456057	-3.9526	P13796	P13796	Plastin-2	LCP1	Color [DarkGray]	1	4					43	43	36	32.0801	25.5992	33.2058	32.3787
	0.909008	-3.94262	B0I1T2	B0I1T2	Unconventional myosin-Ig;Minor histocompatibility antigen HA-2	MYO1G	Color [DarkGray]	1	4					32	32	31	24.8547	24.9163	30.3575	27.2987
	1.3321	-3.88834	Q9ULZ3	Q9ULZ3	Apoptosis-associated speck-like protein containing a CARD	PYCARD	Color [DarkGray]	1	4					13	13	13	25.0713	23.46	28.4812	27.8268
	0.713923	-3.85227	P05164	P05164	Myeloperoxidase;Myeloperoxidase;89 kDa myeloperoxidase;84 kDa myeloperoxidase;Myeloperoxidase light chain;Myeloperoxidase heavy chain	MPO	Color [DarkGray]	1	4					45	45	40	31.2709	27.71	32.4427	34.2427
+	1.45901	-3.82185	O00764	O00764	Pyridoxal kinase	PDXK	Color [DarkGray]	1	4					13	13	13	25.3725	25.0596	28.3232	29.7527
	0.848566	-3.81707	Q92530	Q92530	Proteasome inhibitor PI31 subunit	PSMF1	Color [DarkGray]	1	4					3	3	3	23.4016	22.1291	25.0993	28.0655
	1.15864	-3.79709	P28676	P28676	Grancalcin	GCA	Color [DarkGray]	1	4					12	12	12	27.4969	28.4546	30.8315	32.7141
	0.791808	-3.78426	Q9H4M9	Q9H4M9	EH domain-containing protein 1	EHD1	Color [DarkGray]	1	4					26	22	11	27.5359	24.8969	28.8679	31.1333
	0.627796	-3.77216	Q03519;Q9NUT2;Q9NRK6	Q03519	Antigen peptide transporter 2	TAP2	Color [DarkGray]	1	4					15	15	15	25.2115	23.8461	30.4448	26.1572
	0.47313	-3.74517	P17213	P17213	Bactericidal permeability-increasing protein	BPI	Color [DarkGray]	1	4					16	16	16	29.9037	24.2341	29.8775	31.7506
	1.25722	-3.65026	P50990	P50990	T-complex protein 1 subunit theta	CCT8	Color [DarkGray]	1	4					30	30	30	26.8166	25.6554	29.2038	30.5688
	0.732585	-3.64356	Q06323	Q06323	Proteasome activator complex subunit 1	PSME1	Color [DarkGray]	1	4					17	17	17	28.8625	25.4079	30.1669	31.3907
+	1.52007	-3.62469	P22314	P22314	Ubiquitin-like modifier-activating enzyme 1	UBA1	Color [DarkGray]	1	4					44	44	44	27.7667	27.2198	30.5343	31.7016
+	2.47378	-3.60353	Q9UJ70	Q9UJ70	N-acetyl-D-glucosamine kinase	NAGK	Color [DarkGray]	1	4					15	15	15	26.1742	26.2848	30.035	29.6311
	1.1155	-3.59633	P07741	P07741	Adenine phosphoribosyltransferase	APRT	Color [DarkGray]	1	4					9	9	9	25.4928	25.2539	27.919	30.0204
	1.26788	-3.56934	Q99832	Q99832	T-complex protein 1 subunit eta	CCT7	Color [DarkGray]	1	4					21	21	21	26.668	25.7393	29.0437	30.5023
+	2.99922	-3.54595	P34932	P34932	Heat shock 70 kDa protein 4	HSPA4	Color [DarkGray]	1	4					31	31	29	24.8466	24.8476	28.2807	28.5053
	0.604501	-3.53905	P19823	P19823	Inter-alpha-trypsin inhibitor heavy chain H2	ITIH2	Color [DarkGray]	1	4					27	27	18	27.3319	29.4487	30.0034	33.8553
	0.953531	-3.49552	O75923	O75923	Dysferlin	DYSF	Color [DarkGray]	1	4					66	66	64	26.5382	26.5577	28.7684	31.3186
	0.905407	-3.49045	P61088;Q5JXB2	P61088;Q5JXB2	Ubiquitin-conjugating enzyme E2 N;Putative ubiquitin-conjugating enzyme E2 N-like	UBE2N;UBE2NL	Color [DarkGray]	1	4					8	8	8	27.0594	24.8096	28.6586	30.1913
+	1.66111	-3.46249	P53621	P53621	Coatomer subunit alpha;Xenin;Proxenin	COPA	Color [DarkGray]	1	4					48	48	48	26.7473	26.4476	29.5619	30.5579
	0.892001	-3.44367	P50570;Q05193	P50570	Dynamin-2	DNM2	Color [DarkGray]	1	4					31	31	23	27.6474	25.0535	29.3575	30.2308
+	1.46875	-3.44297	P45974;Q92995	P45974	Ubiquitin carboxyl-terminal hydrolase 5	USP5	Color [DarkGray]	1	4					32	32	32	25.3115	24.0653	28.3213	27.9415
	1.07165	-3.40838	Q07960	Q07960	Rho GTPase-activating protein 1	ARHGAP1	Color [DarkGray]	1	4					26	26	26	26.0449	27.1557	29.1044	30.9129
	0.936165	-3.40757	P17612	P17612	cAMP-dependent protein kinase catalytic subunit alpha	PRKACA	Color [DarkGray]	1	4					10	10	4	24.6125	24.8447	26.8683	29.404
	0.868714	-3.39862	Q16799	Q16799	Reticulon-1	RTN1	Color [DarkGray]	1	4					9	9	9	23.5936	25.1593	28.9308	26.6193
+	1.42813	-3.35633	Q9Y678	Q9Y678	Coatomer subunit gamma-1	COPG1	Color [DarkGray]	1	4					21	21	17	24.1632	25.218	27.6383	28.4556
	1.37142	-3.35461	P10644;P31321	P10644	cAMP-dependent protein kinase type I-alpha regulatory subunit;cAMP-dependent protein kinase type I-alpha regulatory subunit, N-terminally processed	PRKAR1A	Color [DarkGray]	1	4					13	13	13	26.2781	25.6053	28.6657	29.9269
	0.743149	-3.33487	P00450	P00450	Ceruloplasmin	CP	Color [DarkGray]	1	4					30	30	23	25.3017	27.8476	28.8597	30.9593
	1.2869	-3.33462	Q96HE7;Q86YB8	Q96HE7	ERO1-like protein alpha	ERO1L	Color [DarkGray]	1	4					20	20	20	26.4949	25.9808	30.3182	28.8268
	0.859621	-3.32557	P78417	P78417	Glutathione S-transferase omega-1	GSTO1	Color [DarkGray]	1	4					16	16	16	27.2534	27.7993	29.4953	32.2086
	0.850798	-3.32305	P50502;Q8NFI4;Q8IZP2	P50502;Q8NFI4;Q8IZP2	Hsc70-interacting protein;Putative protein FAM10A5;Putative protein FAM10A4	ST13;ST13P5;ST13P4	Color [DarkGray]	1	4					13	13	13	26.1342	25.4295	27.7495	30.4603
	0.866318	-3.32267	P00488	P00488	Coagulation factor XIII A chain	F13A1	Color [DarkGray]	1	4					28	28	27	29.5379	26.8275	31.7021	31.3086
	0.988771	-3.31047	P02774	P02774	Vitamin D-binding protein	GC	Color [DarkGray]	1	4					28	28	22	28.5153	29.5444	31.3107	33.37
	1.35394	-3.20709	P27105	P27105	Erythrocyte band 7 integral membrane protein	STOM	Color [DarkGray]	1	4					12	12	12	28.8664	28.5857	31.2492	32.617
+	1.73743	-3.18403	P37802	P37802	Transgelin-2	TAGLN2	Color [DarkGray]	1	4					17	17	16	27.2922	28.0555	30.6454	31.0704
	0.622057	-3.15436	P50991	P50991	T-complex protein 1 subunit delta	CCT4	Color [DarkGray]	1	4					17	17	17	28.5995	25.0149	29.3309	30.5922
	1.06954	-3.14335	P30626	P30626	Sorcin	SRI	Color [DarkGray]	1	4					11	11	11	24.8999	26.4223	28.185	29.4239
	0.429686	-3.13538	P06737	P06737	Glycogen phosphorylase, liver form	PYGL	Color [DarkGray]	1	4					46	46	36	27.8029	26.5909	27.654	33.0105
	0.683453	-3.13516	P63244	P63244	Guanine nucleotide-binding protein subunit beta-2-like 1;Guanine nucleotide-binding protein subunit beta-2-like 1, N-terminally processed	GNB2L1	Color [DarkGray]	1	4					16	16	16	29.0582	25.6719	30.6984	30.302
	1.01053	-3.12477	P48444	P48444	Coatomer subunit delta	ARCN1	Color [DarkGray]	1	4					24	24	24	25.2393	26.5596	28.2011	29.8473
+	1.65822	-3.07874	Q15833	Q15833	Syntaxin-binding protein 2	STXBP2	Color [DarkGray]	1	4					18	18	18	26.5354	26.5619	29.1636	30.0912
	0.402395	-3.05987	P14780	P14780	Matrix metalloproteinase-9;67 kDa matrix metalloproteinase-9;82 kDa matrix metalloproteinase-9	MMP9	Color [DarkGray]	1	4					35	35	35	29.0678	25.2892	28.0988	32.3779
+	1.4423	-3.03554	P32942	P32942	Intercellular adhesion molecule 3	ICAM3	Color [DarkGray]	1	4					7	7	7	24.4025	23.8814	26.6447	27.7102
+	1.77671	-2.99907	P08575	P08575	Receptor-type tyrosine-protein phosphatase C	PTPRC	Color [DarkGray]	1	4					47	47	47	29.8233	29.752	33.1779	32.3956
+	2.56714	-2.96895	Q14204	Q14204	Cytoplasmic dynein 1 heavy chain 1	DYNC1H1	Color [DarkGray]	1	4					136	136	136	27.0585	27.3394	30.2331	30.1028
	0.816588	-2.96164	Q15181	Q15181	Inorganic pyrophosphatase	PPA1	Color [DarkGray]	1	4					15	15	15	25.437	24.0949	26.6003	28.8549
	0.880767	-2.96072	P13639	P13639	Elongation factor 2	EEF2	Color [DarkGray]	1	4					36	35	35	30.0544	27.6846	31.6722	31.9882
	0.546568	-2.93161	Q13303;Q14722	Q13303	Voltage-gated potassium channel subunit beta-2	KCNAB2	Color [DarkGray]	1	4					11	11	11	26.6976	24.2156	26.7924	29.984
	1.31348	-2.92678	Q99439	Q99439	Calponin-2	CNN2	Color [DarkGray]	1	4					9	8	8	26.743	25.7143	28.7264	29.5845
+	1.88804	-2.91718	Q9UHD8	Q9UHD8	Septin-9	SEPT9	Color [DarkGray]	1	4					32	32	32	25.3986	25.9462	28.3964	28.7828
	0.34033	-2.89328	P13674	P13674	Prolyl 4-hydroxylase subunit alpha-1	P4HA1	Color [DarkGray]	1	4					14	14	14	22.5041	22.8693	28.7364	22.4235
	0.525855	-2.89033	Q14019	Q14019	Coactosin-like protein	COTL1	Color [DarkGray]	1	4					10	10	10	30.4351	26.4077	31.8044	30.819
	0.811318	-2.84954	P52566	P52566	Rho GDP-dissociation inhibitor 2	ARHGDIB	Color [DarkGray]	1	4					14	14	14	30.8826	29.4892	31.9711	34.0998
	0.865901	-2.82662	Q14847	Q14847	LIM and SH3 domain protein 1	LASP1	Color [DarkGray]	1	4					13	13	13	28.649	26.3651	30.0999	30.5675
	0.621098	-2.80551	Q9H299	Q9H299	SH3 domain-binding glutamic acid-rich-like protein 3	SH3BGRL3	Color [DarkGray]	1	4					5	5	5	28.2303	25.1958	30.269	28.7682
	1.31613	-2.79428	P50552	P50552	Vasodilator-stimulated phosphoprotein	VASP	Color [DarkGray]	1	4					16	16	16	27.5224	27.0705	29.4947	30.6867
	0.752549	-2.78508	Q16555	Q16555	Dihydropyrimidinase-related protein 2	DPYSL2	Color [DarkGray]	1	4					29	29	24	28.4126	26.7255	31.4185	29.2897
	0.780838	-2.76298	Q9UJU6	Q9UJU6	Drebrin-like protein	DBNL	Color [DarkGray]	1	4					15	15	15	27.7387	25.1574	29.2243	29.1978
	0.816925	-2.73321	Q9UL46	Q9UL46	Proteasome activator complex subunit 2	PSME2	Color [DarkGray]	1	4					15	15	15	28.8394	26.5354	30.0501	30.791
+	1.7666	-2.72731	Q9ULV4;Q6QEF8	Q9ULV4	Coronin-1C	CORO1C	Color [DarkGray]	1	4					16	16	16	26.3327	26.9914	29.5383	29.2404
+	1.5984	-2.72118	P31949	P31949	Protein S100-A11;Protein S100-A11, N-terminally processed	S100A11	Color [DarkGray]	1	4					7	7	7	28.9933	28.5695	31.1164	31.8887
	0.754308	-2.72032	P30046;A6NHG4	P30046;A6NHG4	D-dopachrome decarboxylase;D-dopachrome decarboxylase-like protein	DDT;DDTL	Color [DarkGray]	1	4					6	6	6	25.7754	25.5832	27.0801	29.7191
	1.30004	-2.65696	Q9UBQ0	Q9UBQ0	Vacuolar protein sorting-associated protein 29	VPS29	Color [DarkGray]	1	4					8	8	8	27.0023	26.1014	28.7853	29.6323
+	1.63693	-2.63079	P08708	P08708	40S ribosomal protein S17	RPS17	Color [DarkGray]	1	4					6	6	6	25.9642	25.3365	28.0225	28.5398
	1.29204	-2.59788	P14618	P14618	Pyruvate kinase PKM	PKM	Color [DarkGray]	1	4					37	37	36	32.009	31.6319	33.8376	34.9991
	1.01506	-2.59511	O00299	O00299	Chloride intracellular channel protein 1	CLIC1	Color [DarkGray]	1	4					17	17	17	29.2358	29.5414	31.1263	32.8411
	1.07297	-2.59492	P49407;P36575;P10523	P49407	Beta-arrestin-1	ARRB1	Color [DarkGray]	1	4					11	10	10	25.1575	24.9125	28.4271	26.8328
	0.469913	-2.58331	P20160	P20160	Azurocidin	AZU1	Color [DarkGray]	1	4					8	8	8	29.7092	27.0445	29.3717	32.5485
+	1.44416	-2.57955	Q9Y5B9	Q9Y5B9	FACT complex subunit SPT16	SUPT16H	Color [DarkGray]	1	4					24	24	24	25.3629	25.4852	28.5027	27.5045
	0.501379	-2.55492	O60610	O60610	Protein diaphanous homolog 1	DIAPH1	Color [DarkGray]	1	4					13	13	13	24.8887	25.3992	25.7933	29.6045
	0.836326	-2.55268	P17987	P17987	T-complex protein 1 subunit alpha	TCP1	Color [DarkGray]	1	4					26	26	26	27.9602	25.9209	29.9021	29.0844
	1.22464	-2.55264	Q9UHY1	Q9UHY1	Nuclear receptor-binding protein	NRBP1	Color [DarkGray]	1	4					2	2	2	22.5359	22.4012	24.3719	25.6705
	0.508764	-2.5404	O95881	O95881	Thioredoxin domain-containing protein 12	TXNDC12	Color [DarkGray]	1	4					8	8	8	24.6756	24.9927	29.2518	25.4974
	0.641556	-2.5095	O00602	O00602	Ficolin-1	FCN1	Color [DarkGray]	1	4					12	12	12	28.4258	25.8609	28.9502	30.3554
	1.1247	-2.49553	Q9UNM6	Q9UNM6	26S proteasome non-ATPase regulatory subunit 13	PSMD13	Color [DarkGray]	1	4					17	17	17	25.6761	25.5863	27.4031	28.8505
	1.14792	-2.49517	P78527	P78527	DNA-dependent protein kinase catalytic subunit	PRKDC	Color [DarkGray]	1	4					119	119	119	29.2088	27.8201	31.1231	30.8961
	0.731132	-2.46969	P80188	P80188	Neutrophil gelatinase-associated lipocalin	LCN2	Color [DarkGray]	1	4					10	10	10	29.8716	28.5865	30.6324	32.765
	1.05104	-2.45441	P46940;Q86VI3	P46940	Ras GTPase-activating-like protein IQGAP1	IQGAP1	Color [DarkGray]	1	4					74	74	72	30.5142	28.9752	32.0426	32.3557
	1.16386	-2.45117	Q9H4G4	Q9H4G4	Golgi-associated plant pathogenesis-related protein 1	GLIPR2	Color [DarkGray]	1	4					6	6	6	26.0685	25.6157	28.9315	27.6551
+	2.02323	-2.43594	Q9Y2Q5	Q9Y2Q5	Ragulator complex protein LAMTOR2	LAMTOR2	Color [DarkGray]	1	4					6	6	6	26.3412	26.2864	28.987	28.5124
	1.31798	-2.39846	Q9UQ80	Q9UQ80	Proliferation-associated protein 2G4	PA2G4	Color [DarkGray]	1	4					20	20	20	28.0378	26.9517	29.838	29.9484
+	1.57747	-2.39157	Q9Y333	Q9Y333	U6 snRNA-associated Sm-like protein LSm2	LSM2	Color [DarkGray]	1	4					6	6	6	24.0246	24.5513	26.9765	26.3825
	1.07271	-2.38789	P60953;P17081;Q9H4E5	P60953	Cell division control protein 42 homolog	CDC42	Color [DarkGray]	1	4					10	10	9	29.0036	29.2427	30.7783	32.2438
	0.704583	-2.38753	P41250	P41250	Glycine--tRNA ligase	GARS	Color [DarkGray]	1	4					10	10	10	25.7222	24.3773	26.3778	28.4968
	1.18729	-2.37771	P55060	P55060	Exportin-2	CSE1L	Color [DarkGray]	1	4					15	15	15	24.7115	24.3344	26.2916	27.5097
	1.03844	-2.37682	Q16851	Q16851	UTP--glucose-1-phosphate uridylyltransferase	UGP2	Color [DarkGray]	1	4					23	23	23	27.4424	27.5837	29.1199	30.6598
	0.17757	-2.34818	P02671	P02671	Fibrinogen alpha chain;Fibrinopeptide A;Fibrinogen alpha chain	FGA	Color [DarkGray]	1	4					38	38	37	25.2311	31.5832	27.3443	34.1662
	1.1421	-2.34782	P23528	P23528	Cofilin-1	CFL1	Color [DarkGray]	1	4					13	13	9	31.6648	30.8781	33.0806	34.158
+	1.74579	-2.313	P50395	P50395	Rab GDP dissociation inhibitor beta	GDI2	Color [DarkGray]	1	4					31	31	20	29.4403	28.8224	31.5013	31.3873
	0.782226	-2.30897	P23526	P23526	Adenosylhomocysteinase	AHCY	Color [DarkGray]	1	4					17	17	17	28.8856	26.843	29.8333	30.5132
	0.454856	-2.29398	P08246	P08246	Neutrophil elastase	ELANE	Color [DarkGray]	1	4					13	13	13	32.788	31.4804	32.6433	36.2131
+	1.49288	-2.28277	Q01518	Q01518	Adenylyl cyclase-associated protein 1	CAP1	Color [DarkGray]	1	4					25	25	24	30.7151	30.1639	32.406	33.0385
	0.875757	-2.27599	P07948	P07948	Tyrosine-protein kinase Lyn	LYN	Color [DarkGray]	1	4					15	12	12	25.7887	24.1361	27.6553	26.8215
	0.633952	-2.27062	P30536	P30536	Translocator protein	TSPO	Color [DarkGray]	1	4					4	4	4	28.5422	26.026	30.0166	29.0928
	0.914871	-2.26766	P59666	P59666	Neutrophil defensin 3;HP 3-56;Neutrophil defensin 2	DEFA3	Color [DarkGray]	1	4					6	6	1	33.7628	33.5037	35.0379	36.7639
+	1.91469	-2.26465	P62136	P62136	Serine/threonine-protein phosphatase PP1-alpha catalytic subunit	PPP1CA	Color [DarkGray]	1	4					19	7	4	26.7139	26.2255	28.7972	28.6714
	1.38602	-2.23756	Q04917	Q04917	14-3-3 protein eta	YWHAH	Color [DarkGray]	1	4					14	12	12	29.1894	28.8394	31.6863	30.8177
	0.564213	-2.22488	Q13586	Q13586	Stromal interaction molecule 1	STIM1	Color [DarkGray]	1	4					12	12	11	25.5755	25.4864	29.24	26.2716
	0.455741	-2.22193	P24158	P24158	Myeloblastin	PRTN3	Color [DarkGray]	1	4					7	7	7	30.0994	28.5311	29.8752	33.1991
	0.160302	-2.22153	P00915	P00915	Carbonic anhydrase 1	CA1	Color [DarkGray]	1	4					18	18	18	26.8309	32.5222	27.9818	35.8143
	1.05434	-2.21438	P22061	P22061	Protein-L-isoaspartate(D-aspartate) O-methyltransferase	PCMT1	Color [DarkGray]	1	4					12	12	12	27.738	26.5782	28.9709	29.774
	0.780326	-2.20767	P13489	P13489	Ribonuclease inhibitor	RNH1	Color [DarkGray]	1	4					24	24	24	30.1507	28.4726	30.9183	32.1204
	0.608812	-2.20703	P07814	P07814	Bifunctional glutamate/proline--tRNA ligase;Glutamate--tRNA ligase;Proline--tRNA ligase	EPRS	Color [DarkGray]	1	4					42	42	41	27.5361	24.836	28.5588	28.2273
	0.669827	-2.20017	P02788	P02788	Lactotransferrin;Lactoferricin-H;Kaliocin-1;Lactoferroxin-A;Lactoferroxin-B;Lactoferroxin-C	LTF	Color [DarkGray]	1	4					58	58	56	33.9982	32.5392	34.4871	36.4507
+	1.85356	-2.19926	P04632;Q96L46	P04632	Calpain small subunit 1	CAPNS1	Color [DarkGray]	1	4					12	12	12	26.3261	26.1746	28.1977	28.7016
	0.543718	-2.18917	P08311	P08311	Cathepsin G	CTSG	Color [DarkGray]	1	4					22	22	22	31.6544	30.7338	31.937	34.8295
	0.932495	-2.18647	Q9Y295	Q9Y295	Developmentally-regulated GTP-binding protein 1	DRG1	Color [DarkGray]	1	4					5	5	5	22.7966	23.5089	24.5995	26.0791
	0.344116	-2.17902	Q92945	Q92945	Far upstream element-binding protein 2	KHSRP	Color [DarkGray]	1	4					24	24	22	27.4077	24.054	29.5658	26.2539
	0.413564	-2.16129	O15533	O15533	Tapasin	TAPBP	Color [DarkGray]	1	4					6	6	6	25.7771	26.1138	30.0634	26.1501
	0.537308	-2.16013	P20701	P20701	Integrin alpha-L	ITGAL	Color [DarkGray]	1	4					16	16	16	26.612	23.6581	27.6361	26.9543
	0.856688	-2.15541	Q14974	Q14974	Importin subunit beta-1	KPNB1	Color [DarkGray]	1	4					32	32	32	29.1915	27.4273	30.2829	30.6467
	0.438094	-2.14885	P00734	P00734	Prothrombin;Activation peptide fragment 1;Activation peptide fragment 2;Thrombin light chain;Thrombin heavy chain	F2	Color [DarkGray]	1	4					28	28	20	28.4943	28.9663	29.0473	32.7109
	1.09532	-2.14029	P07737	P07737	Profilin-1	PFN1	Color [DarkGray]	1	4					13	13	8	31.9383	31.4281	33.2299	34.417
	1.03405	-2.12079	P55209	P55209	Nucleosome assembly protein 1-like 1	NAP1L1	Color [DarkGray]	1	4					6	4	4	25.196	25.514	28.1513	26.8003
	0.31748	-2.11112	P02730	P02730	Band 3 anion transport protein	SLC4A1	Color [DarkGray]	1	4					22	22	22	26.0886	26.0025	25.6958	30.6175
	0.911706	-2.08488	P60842	P60842	Eukaryotic initiation factor 4A-I	EIF4A1	Color [DarkGray]	1	4					20	20	9	29.2382	27.7573	30.2645	30.9008
	0.492706	-2.07965	Q13045	Q13045	Protein flightless-1 homolog	FLII	Color [DarkGray]	1	4					28	28	28	25.1896	26.3441	26.3623	29.3307
	0.296502	-2.07402	P54578	P54578	Ubiquitin carboxyl-terminal hydrolase 14	USP14	Color [DarkGray]	1	4					23	23	23	25.2055	25.3766	24.7905	29.9396
	0.903213	-2.06448	P52565	P52565	Rho GDP-dissociation inhibitor 1	ARHGDIA	Color [DarkGray]	1	4					11	11	11	29.3892	28.0671	30.3288	31.2564
	0.990534	-2.0613	P20292	P20292	Arachidonate 5-lipoxygenase-activating protein	ALOX5AP	Color [DarkGray]	1	4					3	3	3	26.9061	26.7038	29.5741	28.1585
	0.754408	-2.05507	P41218	P41218	Myeloid cell nuclear differentiation antigen	MNDA	Color [DarkGray]	1	4					24	24	24	32.0585	31.5573	32.8956	34.8304
	0.189944	-2.05459	P02675	P02675	Fibrinogen beta chain;Fibrinopeptide B;Fibrinogen beta chain	FGB	Color [DarkGray]	1	4					30	30	25	28.9815	31.4323	28.6275	35.8954
	0.400428	-2.05367	Q05315;A8MUM7	Q05315	Galectin-10	CLC	Color [DarkGray]	1	4					5	5	5	25.8939	25.6393	25.8997	29.7408
	0.67775	-2.04401	P10768	P10768	S-formylglutathione hydrolase	ESD	Color [DarkGray]	1	4					12	12	12	28.0304	27.8914	28.8853	31.1245
+	2.30799	-2.04166	P13693;Q56UQ5;Q9HAU6	P13693;Q56UQ5	Translationally-controlled tumor protein;TPT1-like protein	TPT1	Color [DarkGray]	1	4					6	6	6	27.6866	27.4437	29.6837	29.5299
	0.547248	-2.03592	P68431	P68431	Histone H3.1	HIST1H3A	Color [DarkGray]	1	4					8	2	1	30.085	29.5179	33.2106	30.4642
	1.13929	-2.03036	P11586	P11586	C-1-tetrahydrofolate synthase, cytoplasmic;Methylenetetrahydrofolate dehydrogenase;Methenyltetrahydrofolate cyclohydrolase;Formyltetrahydrofolate synthetase;C-1-tetrahydrofolate synthase, cytoplasmic, N-terminally processed	MTHFD1	Color [DarkGray]	1	4					29	29	29	27.2167	26.1808	28.4705	28.9877
	0.347455	-2.02728	Q9BR76;A9Z1Z3	Q9BR76	Coronin-1B	CORO1B	Color [DarkGray]	1	4					13	13	13	26.5117	25.1472	29.9197	25.7938
	1.33917	-2.02442	P30153;P30154	P30153	Serine/threonine-protein phosphatase 2A 65 kDa regulatory subunit A alpha isoform	PPP2R1A	Color [DarkGray]	1	4					28	28	28	28.2214	27.6552	29.6144	30.3109
	0.577511	-2.02019	Q6UWY2	Q6UWY2	Serine protease 57	PRSS57	Color [DarkGray]	1	4					6	6	6	24.6943	24.8718	25.4902	28.1163
	0.74763	-2.01831	P26447	P26447	Protein S100-A4	S100A4	Color [DarkGray]	1	4					4	4	4	29.6393	27.6756	30.5361	30.8154
	1.19453	-1.98692	P00558;P07205	P00558	Phosphoglycerate kinase 1	PGK1	Color [DarkGray]	1	4					24	24	24	31.8455	31.3311	33.1142	34.0362
	1.34593	-1.97599	O60506	O60506	Heterogeneous nuclear ribonucleoprotein Q	SYNCRIP	Color [DarkGray]	1	4					25	18	18	27.5664	27.1684	29.7295	28.9573
	0.900665	-1.97083	P63279	P63279	SUMO-conjugating enzyme UBC9	UBE2I	Color [DarkGray]	1	4					7	7	7	26.6224	27.0381	28.0558	29.5463
	0.295789	-1.9698	P55008	P55008	Allograft inflammatory factor 1	AIF1	Color [DarkGray]	1	4					5	5	5	27.8718	25.9611	31.1445	26.6281
	0.798464	-1.96528	Q9Y394	Q9Y394	Dehydrogenase/reductase SDR family member 7	DHRS7	Color [DarkGray]	1	4					12	12	12	27.124	27.6741	30.2151	28.5134
	0.458821	-1.96311	P02748	P02748	Complement component C9;Complement component C9a;Complement component C9b	C9	Color [DarkGray]	1	4					20	20	17	28.6668	29.3698	29.4073	32.5555
	1.12466	-1.95689	P84077;P61204	P84077;P61204	ADP-ribosylation factor 1;ADP-ribosylation factor 3	ARF1;ARF3	Color [DarkGray]	1	4					10	10	6	29.2047	28.482	30.3612	31.2392
	0.199361	-1.95271	P02679	P02679	Fibrinogen gamma chain	FGG	Color [DarkGray]	1	4					29	29	29	29.3508	32.1675	29.5213	35.9024
	0.83137	-1.94963	O14964	O14964	Hepatocyte growth factor-regulated tyrosine kinase substrate	HGS	Color [DarkGray]	1	4					9	9	9	24.5339	24.7515	25.7542	27.4304
+	1.68156	-1.94885	P09601	P09601	Heme oxygenase 1	HMOX1	Color [DarkGray]	1	4					10	10	10	26.7828	27.3318	29.0852	28.9271
	1.20808	-1.94792	O00148	O00148	ATP-dependent RNA helicase DDX39A	DDX39A	Color [DarkGray]	1	4					15	4	4	25.3608	24.9487	27.5678	26.6376
	0.637778	-1.94789	P10909	P10909	Clusterin;Clusterin beta chain;Clusterin alpha chain	CLU	Color [DarkGray]	1	4					19	19	19	29.0444	30.1478	30.5438	32.5442
	1.20316	-1.94663	Q13765;E9PAV3;Q9BZK3	Q13765;E9PAV3	Nascent polypeptide-associated complex subunit alpha;Nascent polypeptide-associated complex subunit alpha, muscle-specific form	NACA	Color [DarkGray]	1	4					5	5	5	25.8061	25.7438	27.211	28.2322
	1.1416	-1.93347	P17858	P17858	ATP-dependent 6-phosphofructokinase, liver type	PFKL	Color [DarkGray]	1	4					24	21	20	28.7946	27.697	30.2101	30.1483
	0.701039	-1.92665	Q14152	Q14152	Eukaryotic translation initiation factor 3 subunit A	EIF3A	Color [DarkGray]	1	4					26	26	26	26.5579	24.5211	27.4682	27.4642
	0.402091	-1.91901	P09326	P09326	CD48 antigen	CD48	Color [DarkGray]	1	4					6	6	6	23.5083	23.8745	27.3925	23.8284
	1.43961	-1.91304	P26641	P26641	Elongation factor 1-gamma	EEF1G	Color [DarkGray]	1	4					19	19	19	28.8355	28.5393	30.256	30.945
+	1.76151	-1.90533	P29401	P29401	Transketolase	TKT	Color [DarkGray]	1	4					30	30	30	30.7329	30.69	32.3637	32.87
	0.670007	-1.90487	Q6P4A8	Q6P4A8	Phospholipase B-like 1;Phospholipase B-like 1 chain A;Phospholipase B-like 1 chain B;Phospholipase B-like 1 chain C	PLBD1	Color [DarkGray]	1	4					14	14	14	23.6563	24.1168	26.8248	24.7581
	0.276024	-1.89952	P12724	P12724	Eosinophil cationic protein	RNASE3	Color [DarkGray]	1	4					7	7	7	28.7904	29.9415	28.8122	33.7189
	0.766995	-1.89682	O75083	O75083	WD repeat-containing protein 1	WDR1	Color [DarkGray]	1	4					30	30	30	30.8392	29.9802	31.5101	33.1029
	1.07407	-1.89341	P61586;P08134	P61586;P08134	Transforming protein RhoA;Rho-related GTP-binding protein RhoC	RHOA;RHOC	Color [DarkGray]	1	4					12	12	11	29.0802	28.6349	30.2071	31.2948
+	2.59557	-1.89322	P09211	P09211	Glutathione S-transferase P	GSTP1	Color [DarkGray]	1	4					13	13	13	30.671	30.486	32.4478	32.4956
	0.783655	-1.8768	P31146	P31146	Coronin-1A	CORO1A	Color [DarkGray]	1	4					26	26	25	32.0651	30.6306	32.7269	33.7224
	0.400919	-1.86537	P16615;O14983	P16615	Sarcoplasmic/endoplasmic reticulum calcium ATPase 2	ATP2A2	Color [DarkGray]	1	4					25	25	18	26.7961	28.0338	30.9132	27.6475
	0.769115	-1.85164	O15511	O15511	Actin-related protein 2/3 complex subunit 5	ARPC5	Color [DarkGray]	1	4					8	8	8	29.8167	28.0671	30.8929	30.6942
	0.717012	-1.84844	P40121	P40121	Macrophage-capping protein	CAPG	Color [DarkGray]	1	4					14	14	14	29.4704	27.8272	30.9793	30.0152
	0.735142	-1.84447	Q13200	Q13200	26S proteasome non-ATPase regulatory subunit 2	PSMD2	Color [DarkGray]	1	4					25	25	25	26.9085	26.3189	27.5825	29.3338
	1.17915	-1.83838	Q9UL25	Q9UL25	Ras-related protein Rab-21	RAB21	Color [DarkGray]	1	4					10	10	10	26.0287	25.7099	27.2358	28.1795
	0.566094	-1.8362	Q99733	Q99733	Nucleosome assembly protein 1-like 4	NAP1L4	Color [DarkGray]	1	4					12	12	10	25.7182	24.6385	28.11	25.9191
	0.361034	-1.83357	P60891	P60891	Ribose-phosphate pyrophosphokinase 1	PRPS1	Color [DarkGray]	1	4					14	14	4	26.5575	27.7925	27.2162	30.8009
	0.713322	-1.81668	Q9Y3Z3	Q9Y3Z3	Deoxynucleoside triphosphate triphosphohydrolase SAMHD1	SAMHD1	Color [DarkGray]	1	4					40	40	40	31.0831	30.1978	33.2883	31.6259
	0.438852	-1.81058	P20336	P20336	Ras-related protein Rab-3A	RAB3A	Color [DarkGray]	1	4					4	1	1	23.9899	26.7247	26.4304	27.9053
	0.541435	-1.80747	Q86VB7	Q86VB7	Scavenger receptor cysteine-rich type 1 protein M130;Soluble CD163	CD163	Color [DarkGray]	1	4					11	11	11	25.7246	25.022	28.3892	25.9723
	0.440379	-1.80163	Q9NZN4	Q9NZN4	EH domain-containing protein 2	EHD2	Color [DarkGray]	1	4					32	32	28	26.0245	27.5975	29.9375	27.2878
	0.431352	-1.79977	P55265	P55265	Double-stranded RNA-specific adenosine deaminase	ADAR	Color [DarkGray]	1	4					30	30	30	26.8516	25.4265	29.3382	26.5395
	0.651042	-1.78656	P50995	P50995	Annexin A11	ANXA11	Color [DarkGray]	1	4					16	16	15	28.3424	28.9217	29.4358	31.4014
	0.768914	-1.77665	P27695	P27695	DNA-(apurinic or apyrimidinic site) lyase;DNA-(apurinic or apyrimidinic site) lyase, mitochondrial	APEX1	Color [DarkGray]	1	4					15	15	15	28.7057	27.0218	29.5682	29.7126
	1.14001	-1.77654	P06744;Q8N196	P06744	Glucose-6-phosphate isomerase	GPI	Color [DarkGray]	1	4					27	27	21	29.9435	29.27	31.0055	31.7611
	0.547077	-1.76037	P49773	P49773	Histidine triad nucleotide-binding protein 1	HINT1	Color [DarkGray]	1	4					6	6	6	28.0031	27.1065	28.1883	30.442
	0.185201	-1.75763	P00740	P00740	Coagulation factor IX;Coagulation factor IXa light chain;Coagulation factor IXa heavy chain	F9	Color [DarkGray]	1	4					12	12	12	24.9201	28.0815	25.2966	31.2202
	0.557333	-1.74405	P06702	P06702	Protein S100-A9	S100A9	Color [DarkGray]	1	4					12	12	12	32.941	31.2648	33.018	34.6759
	1.13565	-1.73584	P62937;P0DN26;A0A0B4J2A2;A0A075B759;Q9Y536;F5H284;P0DN37	P62937	Peptidyl-prolyl cis-trans isomerase A;Peptidyl-prolyl cis-trans isomerase A, N-terminally processed	PPIA	Color [DarkGray]	1	4					8	8	8	31.3598	30.3658	32.5821	32.6151
	0.248556	-1.72753	P07996;P35442	P07996	Thrombospondin-1	THBS1	Color [DarkGray]	1	4					45	45	14	25.5937	25.7936	24.9002	29.9421
	0.447634	-1.69954	Q9Y3I0	Q9Y3I0	tRNA-splicing ligase RtcB homolog	RTCB	Color [DarkGray]	1	4					23	23	23	27.8936	26.1871	29.888	27.5918
	0.286668	-1.69519	P23381	P23381	Tryptophan--tRNA ligase, cytoplasmic;T1-TrpRS;T2-TrpRS	WARS	Color [DarkGray]	1	4					22	22	22	27.2135	25.6466	30.151	26.0995
+	1.50198	-1.69068	P40227;Q92526	P40227	T-complex protein 1 subunit zeta	CCT6A	Color [DarkGray]	1	4					19	19	19	28.0191	28.4301	29.6868	30.1437
+	1.96434	-1.68821	P63104	P63104	14-3-3 protein zeta/delta	YWHAZ	Color [DarkGray]	1	4					14	12	11	30.3846	30.1477	31.8224	32.0864
	0.402758	-1.68353	P30041	P30041	Peroxiredoxin-6	PRDX6	Color [DarkGray]	1	4					20	20	20	30.239	30.9641	30.7584	33.8117
	0.485127	-1.6753	Q9H444;P59074;Q96CF2	Q9H444	Charged multivesicular body protein 4b	CHMP4B	Color [DarkGray]	1	4					9	9	9	28.0511	29.3528	29.2487	31.5058
	0.621565	-1.66862	Q7KZF4	Q7KZF4	Staphylococcal nuclease domain-containing protein 1	SND1	Color [DarkGray]	1	4					37	37	37	27.8835	27.7731	30.5013	28.4925
	0.464662	-1.66492	Q14141	Q14141	Septin-6	2019-09-06	Color [DarkGray]	1	4					15	8	8	27.0299	25.6005	26.8336	29.1267
	0.539333	-1.66459	P14868	P14868	Aspartate--tRNA ligase, cytoplasmic	DARS	Color [DarkGray]	1	4					27	27	27	28.6716	26.3783	28.9915	29.3876
	0.851342	-1.66345	P41091;Q2VIR3	P41091;Q2VIR3	Eukaryotic translation initiation factor 2 subunit 3;Putative eukaryotic translation initiation factor 2 subunit 3-like protein	EIF2S3;EIF2S3L	Color [DarkGray]	1	4					16	16	16	26.8071	26.822	27.7776	29.1785
+	1.55558	-1.66183	P27348	P27348	14-3-3 protein theta	YWHAQ	Color [DarkGray]	1	4					11	8	8	28.5743	28.2962	29.8504	30.3437
	0.62348	-1.65096	P11216	P11216	Glycogen phosphorylase, brain form	PYGB	Color [DarkGray]	1	4					35	26	24	24.9364	26.3689	27.99	26.6172
	0.768508	-1.64566	Q14520	Q14520	Hyaluronan-binding protein 2;Hyaluronan-binding protein 2 50 kDa heavy chain;Hyaluronan-binding protein 2 50 kDa heavy chain alternate form;Hyaluronan-binding protein 2 27 kDa light chain;Hyaluronan-binding protein 2 27 kDa light chain alternate form	HABP2	Color [DarkGray]	1	4					9	9	9	27.1347	28.5062	29.8445	29.0877
	0.98593	-1.64071	B9A064;P0CG04	B9A064;P0CG04	Immunoglobulin lambda-like polypeptide 5;Ig lambda-1 chain C regions	IGLL5;IGLC1	Color [DarkGray]	1	4					6	6	3	30.5124	30.3878	31.5216	32.6601
	1.12398	-1.63315	P01857	P01857	Ig gamma-1 chain C region	IGHG1	Color [DarkGray]	1	4					15	9	6	30.4121	30.5852	31.6648	32.5988
	0.989232	-1.63195	P04406;O14556	P04406	Glyceraldehyde-3-phosphate dehydrogenase	GAPDH	Color [DarkGray]	1	4					19	19	19	32.7158	33.4938	34.3242	35.1494
	0.996353	-1.61629	O00487	O00487	26S proteasome non-ATPase regulatory subunit 14	PSMD14	Color [DarkGray]	1	4					10	10	10	25.2072	25.62	26.5133	27.5464
	1.33589	-1.61333	P31947	P31947	14-3-3 protein sigma	SFN	Color [DarkGray]	1	4					3	1	1	28.5724	28.3932	29.7484	30.4439
	0.532983	-1.60721	P49720	P49720	Proteasome subunit beta type-3	PSMB3	Color [DarkGray]	1	4					5	5	5	26.5108	24.8384	28.0524	26.5112
	0.162451	-1.60494	P01042	P01042	Kininogen-1;Kininogen-1 heavy chain;T-kinin;Bradykinin;Lysyl-bradykinin;Kininogen-1 light chain;Low molecular weight growth-promoting factor	KNG1	Color [DarkGray]	1	4					14	13	13	25.2319	27.8115	24.9214	31.3319
	0.519398	-1.5995	Q16401	Q16401	26S proteasome non-ATPase regulatory subunit 5	PSMD5	Color [DarkGray]	1	4					16	16	16	25.8891	24.5233	25.8659	27.7454
	0.645821	-1.59887	O75608	O75608	Acyl-protein thioesterase 1	LYPLA1	Color [DarkGray]	1	4					7	7	7	25.5799	25.8752	26.4133	28.2395
	0.219947	-1.58984	Q01432;P23109	Q01432	AMP deaminase 3	AMPD3	Color [DarkGray]	1	4					19	19	19	26.4556	26.7789	25.616	30.7982
	0.759162	-1.58785	Q99536	Q99536	Synaptic vesicle membrane protein VAT-1 homolog	VAT1	Color [DarkGray]	1	4					19	19	19	29.4081	28.6868	29.9589	31.3117
	0.345593	-1.58772	P04004	P04004	Vitronectin;Vitronectin V65 subunit;Vitronectin V10 subunit;Somatomedin-B	VTN	Color [DarkGray]	1	4					18	18	14	30.7859	31.488	31.0508	34.3985
	0.810897	-1.56798	P63313	P63313	Thymosin beta-10	TMSB10	Color [DarkGray]	1	4					2	2	1	30.099	29.2575	31.8062	30.6863
	0.824018	-1.56683	Q8NBQ5	Q8NBQ5	Estradiol 17-beta-dehydrogenase 11	HSD17B11	Color [DarkGray]	1	4					14	14	14	26.9443	28.0379	29.473	28.6429
	1.02263	-1.5633	P17931	P17931	Galectin-3	LGALS3	Color [DarkGray]	1	4					9	9	9	27.9063	27.7921	29.9288	28.8963
	0.664837	-1.55948	P46060	P46060	Ran GTPase-activating protein 1	RANGAP1	Color [DarkGray]	1	4					13	13	13	25.2105	25.173	27.6252	25.8773
	1.00965	-1.55048	Q12769	Q12769	Nuclear pore complex protein Nup160	NUP160	Color [DarkGray]	1	4					11	11	11	24.29	23.5093	25.7999	25.1004
	0.948792	-1.54967	P41240;P42679	P41240	Tyrosine-protein kinase CSK	CSK	Color [DarkGray]	1	4					12	12	12	25.6909	24.5592	26.7345	26.6148
	0.442134	-1.54783	P55786;A6NEC2	P55786	Puromycin-sensitive aminopeptidase	NPEPPS	Color [DarkGray]	1	4					24	24	24	26.4139	24.4076	26.1028	27.8143
	0.226608	-1.54354	P29966	P29966	Myristoylated alanine-rich C-kinase substrate	MARCKS	Color [DarkGray]	1	4					8	8	8	28.5235	26.9142	31.5795	26.9453
	0.951661	-1.53987	P61160	P61160	Actin-related protein 2	ACTR2	Color [DarkGray]	1	4					17	17	17	30.2188	30.7265	31.5099	32.5153
	0.492256	-1.53616	Q13492;O60641	Q13492	Phosphatidylinositol-binding clathrin assembly protein	PICALM	Color [DarkGray]	1	4					13	13	13	25.4437	27.1395	28.6446	27.0108
	1.11196	-1.52072	P04083	P04083	Annexin A1	ANXA1	Color [DarkGray]	1	4					22	22	22	31.0754	30.177	32.146	32.1479
+	2.0593	-1.51983	P00338;Q6ZMR3	P00338	L-lactate dehydrogenase A chain	LDHA	Color [DarkGray]	1	4					19	19	18	30.4076	30.2824	31.9933	31.7364
	0.628787	-1.51135	Q8WVM8	Q8WVM8	Sec1 family domain-containing protein 1	SCFD1	Color [DarkGray]	1	4					13	13	13	26.9721	25.1872	27.7067	27.4754
	0.555325	-1.50284	P49368	P49368	T-complex protein 1 subunit gamma	CCT3	Color [DarkGray]	1	4					29	29	29	28.7957	27.1747	28.8695	30.1066
	0.428607	-1.49302	P60900	P60900	Proteasome subunit alpha type-6	PSMA6	Color [DarkGray]	1	4					10	10	10	28.2342	26.1396	29.4681	27.8917
	0.348601	-1.49188	Q16181;Q6ZU15	Q16181	Septin-7	2019-09-07	Color [DarkGray]	1	4					18	18	18	28.504	25.61	29.2177	27.8801
	0.486051	-1.486	P06703	P06703	Protein S100-A6	S100A6	Color [DarkGray]	1	4					6	6	6	29.0028	30.5055	30.3651	32.1152
	0.615055	-1.48479	Q9UH99	Q9UH99	SUN domain-containing protein 2	SUN2	Color [DarkGray]	1	4					20	20	20	27.8077	26.7965	29.5377	28.036
	0.796339	-1.48343	P25398	P25398	40S ribosomal protein S12	RPS12	Color [DarkGray]	1	4					7	7	7	28.2586	27.6674	30.0556	28.8373
	0.709361	-1.48095	P05109	P05109	Protein S100-A8;Protein S100-A8, N-terminally processed	S100A8	Color [DarkGray]	1	4					12	12	12	32.3455	31.515	32.7598	34.0626
	0.372984	-1.47787	P49755	P49755	Transmembrane emp24 domain-containing protein 10	TMED10	Color [DarkGray]	1	4					9	9	9	29.7002	28.1325	31.6516	29.1368
	0.960791	-1.47462	P60228	P60228	Eukaryotic translation initiation factor 3 subunit E	EIF3E	Color [DarkGray]	1	4					9	9	9	24.9069	25.0549	26.9829	25.9281
	0.909561	-1.46969	P08238;Q58FF7	P08238	Heat shock protein HSP 90-beta	HSP90AB1	Color [DarkGray]	1	4					36	24	21	30.5062	29.3742	31.4757	31.344
	0.599062	-1.4548	P62314	P62314	Small nuclear ribonucleoprotein Sm D1	SNRPD1	Color [DarkGray]	1	4					4	4	4	27.219	28.914	29.8582	29.1844
	0.606068	-1.45417	Q13418	Q13418	Integrin-linked protein kinase	ILK	Color [DarkGray]	1	4					20	20	20	25.9195	27.641	28.4989	27.9699
	0.856817	-1.45299	Q9BUJ2	Q9BUJ2	Heterogeneous nuclear ribonucleoprotein U-like protein 1	HNRNPUL1	Color [DarkGray]	1	4					19	19	19	28.5723	27.4612	29.7145	29.225
	1.19953	-1.45034	P62081	P62081	40S ribosomal protein S7	RPS7	Color [DarkGray]	1	4					8	8	8	27.6873	28.1407	29.6729	29.0558
+	1.99953	-1.44943	O15145	O15145	Actin-related protein 2/3 complex subunit 3	ARPC3	Color [DarkGray]	1	4					9	9	9	29.273	29.4696	30.9288	30.7126
+	1.93738	-1.44296	Q9NQW7	Q9NQW7	Xaa-Pro aminopeptidase 1	XPNPEP1	Color [DarkGray]	1	4					9	9	9	23.1999	22.8908	24.4639	24.5127
	0.386996	-1.44227	Q9BUQ8	Q9BUQ8	Probable ATP-dependent RNA helicase DDX23	DDX23	Color [DarkGray]	1	4					17	17	17	24.1537	25.6758	27.5278	25.1862
	0.185856	-1.44116	P68871	P68871	Hemoglobin subunit beta;LVV-hemorphin-7;Spinorphin	HBB	Color [DarkGray]	1	4					22	22	15	32.7759	35.9554	33.5703	38.0432
	1.05494	-1.44078	P61981	P61981	14-3-3 protein gamma;14-3-3 protein gamma, N-terminally processed	YWHAG	Color [DarkGray]	1	4					14	12	10	29.4863	28.7035	30.7747	30.2967
	0.417278	-1.42951	P62837;P61077;Q9Y2X8;P51668	P62837;P61077;Q9Y2X8;P51668	Ubiquitin-conjugating enzyme E2 D2;Ubiquitin-conjugating enzyme E2 D3;Ubiquitin-conjugating enzyme E2 D4;Ubiquitin-conjugating enzyme E2 D1	UBE2D2;UBE2D3;UBE2D4;UBE2D1	Color [DarkGray]	1	4					2	2	2	25.8031	26.2833	26.2075	28.738
	0.523159	-1.42629	P05455	P05455	Lupus La protein	SSB	Color [DarkGray]	1	4					17	17	17	27.6413	26.9325	29.6785	27.7478
	0.69587	-1.42337	P54920;Q9H115	P54920	Alpha-soluble NSF attachment protein	NAPA	Color [DarkGray]	1	4					19	19	19	29.3709	27.8798	29.9087	30.1887
	0.352821	-1.42252	P13284	P13284	Gamma-interferon-inducible lysosomal thiol reductase	IFI30	Color [DarkGray]	1	4					4	4	4	29.8404	28.5803	31.9973	29.2684
	0.208199	-1.42138	P69905	P69905	Hemoglobin subunit alpha	HBA1	Color [DarkGray]	1	4					15	15	10	32.5146	34.3998	32.6278	37.1293
+	1.89948	-1.41302	O94903	O94903	Proline synthase co-transcribed bacterial homolog protein	PROSC	Color [DarkGray]	1	4					8	8	8	25.4235	25.1122	26.7186	26.6432
	0.494943	-1.40856	Q96IU4	Q96IU4	Alpha/beta hydrolase domain-containing protein 14B	ABHD14B	Color [DarkGray]	1	4					9	9	9	26.5819	25.902	26.632	28.669
	0.417249	-1.39475	Q96C19	Q96C19	EF-hand domain-containing protein D2	EFHD2	Color [DarkGray]	1	4					15	15	13	28.7245	28.3213	31.158	28.6773
	0.222275	-1.38223	P04440	P04440	HLA class II histocompatibility antigen, DP beta 1 chain	HLA-DPB1	Color [DarkGray]	1	4					5	4	4	26.9601	26.8598	30.5272	26.0572
	1.25545	-1.37884	Q16666	Q16666	Gamma-interferon-inducible protein 16	IFI16	Color [DarkGray]	1	4					30	30	28	29.1236	28.9525	30.7452	30.0887
	0.707525	-1.37533	P21964	P21964	Catechol O-methyltransferase	COMT	Color [DarkGray]	1	4					14	14	14	28.2817	28.3497	30.4097	28.9723
	0.593306	-1.36791	O43776	O43776	Asparagine--tRNA ligase, cytoplasmic	NARS	Color [DarkGray]	1	4					11	11	11	25.3951	27.0977	27.4536	27.775
	0.509064	-1.35746	Q8WUM4	Q8WUM4	Programmed cell death 6-interacting protein	PDCD6IP	Color [DarkGray]	1	4					37	37	37	28.1419	28.2306	28.5386	30.5488
+	1.78504	-1.35624	P04899;P11488;P19087;A8MTJ3;P09471	P04899	Guanine nucleotide-binding protein G(i) subunit alpha-2	GNAI2	Color [DarkGray]	1	4					21	21	14	31.2362	31.0436	32.6433	32.349
	0.725702	-1.35333	P15531	P15531	Nucleoside diphosphate kinase A	NME1	Color [DarkGray]	1	4					10	10	5	30.1002	29.3714	30.5056	31.6727
	1.05439	-1.34281	P62826	P62826	GTP-binding nuclear protein Ran	RAN	Color [DarkGray]	1	4					13	13	13	30.7186	30.5503	31.5579	32.3966
	0.175494	-1.31004	P01008	P01008	Antithrombin-III	SERPINC1	Color [DarkGray]	1	4					19	12	12	25.7686	27.1765	25.2504	30.3147
	1.23168	-1.29917	O15143	O15143	Actin-related protein 2/3 complex subunit 1B	ARPC1B	Color [DarkGray]	1	4					20	20	18	31.0964	31.3707	32.2333	32.8321
	0.934611	-1.27884	P04075	P04075	Fructose-bisphosphate aldolase A	ALDOA	Color [DarkGray]	1	4					29	29	22	31.3736	30.416	32.1762	32.1711
+	1.66397	-1.27623	Q02880;P11388	Q02880	DNA topoisomerase 2-beta	TOP2B	Color [DarkGray]	1	4					37	37	37	27.2167	27.0141	28.5536	28.2297
	0.587358	-1.27445	P28799	P28799	Granulins;Acrogranin;Paragranulin;Granulin-1;Granulin-2;Granulin-3;Granulin-4;Granulin-5;Granulin-6;Granulin-7	GRN	Color [DarkGray]	1	4					9	9	9	28.7302	28.5047	30.6998	29.084
	1.38586	-1.27192	P06733	P06733	Alpha-enolase	ENO1	Color [DarkGray]	1	4					25	25	22	32.3217	32.0224	33.2238	33.6642
	0.338281	-1.271	P32119	P32119	Peroxiredoxin-2	PRDX2	Color [DarkGray]	1	4					15	14	14	29.711	29.939	29.7039	32.4881
	0.387024	-1.26875	Q13724	Q13724	Mannosyl-oligosaccharide glucosidase	MOGS	Color [DarkGray]	1	4					15	15	15	27.0501	25.5484	28.54	26.5959
	1.50475	-1.26392	P61158;Q9P1U1;Q9C0K3	P61158	Actin-related protein 3	ACTR3	Color [DarkGray]	1	4					25	25	25	31.0046	31.1869	32.1497	32.5697
	1.27441	-1.25379	P62834	P62834	Ras-related protein Rap-1A	RAP1A	Color [DarkGray]	1	4					11	11	3	29.544	28.9826	30.4077	30.6264
	0.248481	-1.2521	Q15631	Q15631	Translin	TSN	Color [DarkGray]	1	4					7	7	7	25.0695	24.8903	24.4051	28.0589
	0.852751	-1.25143	O95758	O95758	Polypyrimidine tract-binding protein 3	PTBP3	Color [DarkGray]	1	4					13	10	10	26.1095	25.5472	27.5242	26.6353
	0.849993	-1.25096	O00410;O60518	O00410	Importin-5	IPO5	Color [DarkGray]	1	4					22	22	22	26.3401	27.1807	27.6921	28.3306
	0.217905	-1.22425	Q96AG4	Q96AG4	Leucine-rich repeat-containing protein 59	LRRC59	Color [DarkGray]	1	4					8	8	8	27.0505	25.2452	29.175	25.5692
	1.1343	-1.22264	P51148	P51148	Ras-related protein Rab-5C	RAB5C	Color [DarkGray]	1	4					11	11	8	29.3669	29.4616	30.2892	30.9845
	0.867686	-1.22033	O00231	O00231	26S proteasome non-ATPase regulatory subunit 11	PSMD11	Color [DarkGray]	1	4					15	15	15	26.4075	27.1271	27.6376	28.3377
	0.265582	-1.20981	Q16576	Q16576	Histone-binding protein RBBP7	RBBP7	Color [DarkGray]	1	4					16	9	9	25.1272	27.21	28.6747	26.0821
	1.15673	-1.20789	P62140	P62140	Serine/threonine-protein phosphatase PP1-beta catalytic subunit	PPP1CB	Color [DarkGray]	1	4					19	19	7	29.4797	30.1171	30.8973	31.1152
	0.430116	-1.19863	Q96T37	Q96T37	Putative RNA-binding protein 15	RBM15	Color [DarkGray]	1	4					8	8	8	24.9315	23.8384	26.4786	24.6885
	1.22824	-1.19537	O95782	O95782	AP-2 complex subunit alpha-1	AP2A1	Color [DarkGray]	1	4					28	21	21	27.0271	27.1546	28.5838	27.9886
	0.498253	-1.19463	P36969	P36969	Phospholipid hydroperoxide glutathione peroxidase, mitochondrial	GPX4	Color [DarkGray]	1	4					10	10	10	28.4357	26.6312	28.6631	28.7931
	0.429273	-1.19054	Q9NP72	Q9NP72	Ras-related protein Rab-18	RAB18	Color [DarkGray]	1	4					7	7	7	25.8189	27.903	28.1084	27.9945
	1.09756	-1.18967	P78371	P78371	T-complex protein 1 subunit beta	CCT2	Color [DarkGray]	1	4					25	25	25	28.6637	28.0119	29.3792	29.6758
	1.54631	-1.1859	Q9HDC9	Q9HDC9	Adipocyte plasma membrane-associated protein	APMAP	Color [DarkGray]	1	4					15	15	15	30.3983	29.9971	31.4226	31.3446
	0.145188	-1.16983	P00918	P00918	Carbonic anhydrase 2	CA2	Color [DarkGray]	1	4					13	13	13	29.4631	30.868	28.6343	34.0365
	0.677638	-1.16952	P01860	P01860	Ig gamma-3 chain C region	IGHG3	Color [DarkGray]	1	4					15	15	6	30.2642	31.1897	31.4515	32.3414
	0.692623	-1.1575	P08133	P08133	Annexin A6	ANXA6	Color [DarkGray]	1	4					41	41	41	30.9297	30.6045	31.3262	32.5231
	0.310033	-1.15479	P02649	P02649	Apolipoprotein E	APOE	Color [DarkGray]	1	4					19	19	15	30.0314	29.9417	29.7658	32.5169
+	1.72815	-1.15393	P51149	P51149	Ras-related protein Rab-7a	RAB7A	Color [DarkGray]	1	4					15	15	15	29.5151	29.4936	30.8179	30.4986
	0.263873	-1.1531	O75874	O75874	Isocitrate dehydrogenase [NADP] cytoplasmic	IDH1	Color [DarkGray]	1	4					17	15	15	28.9469	25.7792	28.6982	28.3342
	0.171965	-1.15214	P02647	P02647	Apolipoprotein A-I;Proapolipoprotein A-I;Truncated apolipoprotein A-I	APOA1	Color [DarkGray]	1	4					22	21	21	30.5407	29.9919	29.0798	33.757
	0.58665	-1.14801	O60784	O60784	Target of Myb protein 1	TOM1	Color [DarkGray]	1	4					8	8	8	25.5831	24.2722	26.4098	25.7416
	0.434192	-1.13404	Q99460	Q99460	26S proteasome non-ATPase regulatory subunit 1	PSMD1	Color [DarkGray]	1	4					20	20	20	25.7354	25.9692	26.0101	27.9626
	1.06402	-1.12659	P61163	P61163	Alpha-centractin	ACTR1A	Color [DarkGray]	1	4					15	15	6	27.6818	27.9987	28.65	29.2837
	0.653806	-1.11804	P59998	P59998	Actin-related protein 2/3 complex subunit 4	ARPC4	Color [DarkGray]	1	4					11	11	11	30.1167	30.5374	30.8425	32.0477
	0.881143	-1.10976	P09651;Q32P51	P09651;Q32P51	Heterogeneous nuclear ribonucleoprotein A1;Heterogeneous nuclear ribonucleoprotein A1, N-terminally processed;Heterogeneous nuclear ribonucleoprotein A1-like 2	HNRNPA1;HNRNPA1L2	Color [DarkGray]	1	4					18	17	15	30.9664	31.0704	32.5729	31.6833
	0.526812	-1.10303	P18428	P18428	Lipopolysaccharide-binding protein	LBP	Color [DarkGray]	1	4					6	6	6	23.3628	24.6235	25.5719	24.6205
	0.441998	-1.10205	P09525	P09525	Annexin A4	ANXA4	Color [DarkGray]	1	4					26	26	26	30.3405	30.7152	32.5501	30.7097
	1.02546	-1.0977	P26599	P26599	Polypyrimidine tract-binding protein 1	PTBP1	Color [DarkGray]	1	4					18	18	15	29.6382	30.012	31.2343	30.6112
	0.440407	-1.09156	P19784	P19784	Casein kinase II subunit alpha	CSNK2A2	Color [DarkGray]	1	4					6	6	6	24.9511	23.1741	24.8682	25.4402
	1.39514	-1.08956	Q13838	Q13838	Spliceosome RNA helicase DDX39B	DDX39B	Color [DarkGray]	1	4					21	21	10	29.837	29.3943	30.7481	30.6622
	0.559531	-1.08175	P47755	P47755	F-actin-capping protein subunit alpha-2	CAPZA2	Color [DarkGray]	1	4					14	11	11	28.4011	28.5242	30.27	28.8188
	1.52292	-1.07823	P18669;P15259;Q8N0Y7	P18669	Phosphoglycerate mutase 1	PGAM1	Color [DarkGray]	1	4					13	13	13	30.2069	29.8282	31.1213	31.0702
	0.637909	-1.06398	P26583	P26583	High mobility group protein B2	HMGB2	Color [DarkGray]	1	4					7	5	5	29.8434	28.7236	30.6225	30.0724
	0.894679	-1.05848	P31946	P31946	14-3-3 protein beta/alpha;14-3-3 protein beta/alpha, N-terminally processed	YWHAB	Color [DarkGray]	1	4					11	6	6	30.038	29.2347	30.5753	30.8144
	1.1734	-1.05035	P20340;Q9NRW1	P20340;Q9NRW1	Ras-related protein Rab-6A;Ras-related protein Rab-6B	RAB6A;RAB6B	Color [DarkGray]	1	4					9	9	8	29.8228	29.5545	30.4857	30.9923
	0.287979	-1.04597	Q13217	Q13217	DnaJ homolog subfamily C member 3	DNAJC3	Color [DarkGray]	1	4					12	12	12	26.4255	26.8544	29.0031	26.3687
	0.340931	-1.03999	Q53GS9	Q53GS9	U4/U6.U5 tri-snRNP-associated protein 2	USP39	Color [DarkGray]	1	4					6	6	6	25.4453	23.4176	24.962	25.9809
	0.31769	-1.03534	P62906	P62906	60S ribosomal protein L10a	RPL10A	Color [DarkGray]	1	4					8	8	8	28.3667	27.134	29.8226	27.7487
	0.467972	-1.03211	P04844	P04844	Dolichyl-diphosphooligosaccharide--protein glycosyltransferase subunit 2	RPN2	Color [DarkGray]	1	4					17	17	17	29.5479	28.913	31.0312	29.4938
	0.279081	-1.02087	O60264;P28370	O60264	SWI/SNF-related matrix-associated actin-dependent regulator of chromatin subfamily A member 5	SMARCA5	Color [DarkGray]	1	4					23	23	23	26.5626	27.6102	29.3414	26.8731
	0.309778	-1.02018	P21980;P49221;O43548	P21980	Protein-glutamine gamma-glutamyltransferase 2	TGM2	Color [DarkGray]	1	4					34	34	34	28.2359	28.8996	30.7586	28.4173
	0.184039	-1.01801	P05546	P05546	Heparin cofactor 2	SERPIND1	Color [DarkGray]	1	4					11	9	9	26.1747	26.1697	25.2345	29.1459
	0.393056	-1.00947	Q92769	Q92769	Histone deacetylase 2	HDAC2	Color [DarkGray]	1	4					10	5	5	25.8743	24.829	27.17	25.5523
	0.286135	-0.999197	Q9NRV9	Q9NRV9	Heme-binding protein 1	HEBP1	Color [DarkGray]	1	4					9	9	9	27.3037	24.7775	27.2617	26.8179
	0.455683	-0.9799	Q9UBS4	Q9UBS4	DnaJ homolog subfamily B member 11	DNAJB11	Color [DarkGray]	1	4					10	10	10	28.0515	28.4505	30.0165	28.4453
	0.911935	-0.974853	Q14258	Q14258	E3 ubiquitin/ISG15 ligase TRIM25	TRIM25	Color [DarkGray]	1	4					17	17	17	25.7175	26.2674	27.2248	26.7098
	0.1422	-0.973779	P0C0L5	P0C0L5	Complement C4-B;Complement C4 beta chain;Complement C4-B alpha chain;C4a anaphylatoxin;C4b-B;C4d-B;Complement C4 gamma chain	C4B	Color [DarkGray]	1	4					46	38	3	27.9591	27.0726	26.1636	30.8157
	0.928514	-0.971301	P54136	P54136	Arginine--tRNA ligase, cytoplasmic	RARS	Color [DarkGray]	1	4					22	22	22	25.9301	25.9825	26.5618	27.2934
	0.283723	-0.966147	Q13576	Q13576	Ras GTPase-activating-like protein IQGAP2	IQGAP2	Color [DarkGray]	1	4					36	34	34	29.307	26.8479	28.82	29.2672
	0.185573	-0.965957	Q9NUV9;Q6P9H5	Q9NUV9	GTPase IMAP family member 4	GIMAP4	Color [DarkGray]	1	4					13	13	13	28.1933	27.7234	30.7509	27.0977
	0.846687	-0.958058	P52907	P52907	F-actin-capping protein subunit alpha-1	CAPZA1	Color [DarkGray]	1	4					14	14	11	29.7822	30.3067	31.3126	30.6924
	0.782751	-0.955631	P01834	P01834	Ig kappa chain C region	IGKC	Color [DarkGray]	1	4					6	6	6	30.8205	31.3511	31.684	32.3988
	0.221388	-0.952172	P01024;O95568	P01024	Complement C3;Complement C3 beta chain;C3-beta-c;Complement C3 alpha chain;C3a anaphylatoxin;Acylation stimulating protein;Complement C3b alpha chain;Complement C3c alpha chain fragment 1;Complement C3dg fragment;Complement C3g fragment;Complement C3d fragment;Complement C3f fragment;Complement C3c alpha chain fragment 2	C3	Color [DarkGray]	1	4					65	56	56	30.9571	30.3842	30.104	33.1417
	0.262788	-0.94749	Q13547	Q13547	Histone deacetylase 1	HDAC1	Color [DarkGray]	1	4					12	12	7	27.6449	28.1157	30.1215	27.5341
	0.0871049	-0.943896	P02765	P02765	Alpha-2-HS-glycoprotein;Alpha-2-HS-glycoprotein chain A;Alpha-2-HS-glycoprotein chain B	AHSG	Color [DarkGray]	1	4					10	7	7	24.4509	26.911	23.2293	30.0204
	0.93017	-0.937201	P55072	P55072	Transitional endoplasmic reticulum ATPase	VCP	Color [DarkGray]	1	4					57	57	57	31.2706	31.4399	32.6352	31.9497
	0.935617	-0.936695	O15144	O15144	Actin-related protein 2/3 complex subunit 2	ARPC2	Color [DarkGray]	1	4					20	20	20	30.7868	31.0887	31.5584	32.1904
	0.101807	-0.933491	Q8NBJ5	Q8NBJ5	Procollagen galactosyltransferase 1	COLGALT1	Color [DarkGray]	1	4					18	18	18	25.8721	26.5555	30.2173	24.0772
	0.788941	-0.92246	P61326;Q96A72	P61326;Q96A72	Protein mago nashi homolog;Protein mago nashi homolog 2	MAGOH;MAGOHB	Color [DarkGray]	1	4					7	7	7	27.3229	27.2479	28.6319	27.7838
	0.211609	-0.917458	O94776	O94776	Metastasis-associated protein MTA2	MTA2	Color [DarkGray]	1	4					15	15	12	26.8502	24.7781	27.887	25.5762
	0.125954	-0.90808	Q9Y696	Q9Y696	Chloride intracellular channel protein 4	CLIC4	Color [DarkGray]	1	4					16	16	15	27.3341	23.493	27.8723	24.7709
	0.185008	-0.883096	Q13185	Q13185	Chromobox protein homolog 3	CBX3	Color [DarkGray]	1	4					7	6	5	26.8416	25.5549	28.6423	25.5203
	1.11433	-0.872142	Q9H0U4;Q92928	Q9H0U4	Ras-related protein Rab-1B	RAB1B	Color [DarkGray]	1	4					14	14	5	30.3917	30.5588	31.1046	31.5903
	0.199043	-0.861799	O00567	O00567	Nucleolar protein 56	NOP56	Color [DarkGray]	1	4					24	24	24	26.8398	27.5939	29.5732	26.5841
+	1.97216	-0.851911	P50914	P50914	60S ribosomal protein L14	RPL14	Color [DarkGray]	1	4					5	5	5	27.5248	27.4393	28.4116	28.2562
	0.311807	-0.845016	Q15404	Q15404	Ras suppressor protein 1	RSU1	Color [DarkGray]	1	4					14	14	14	25.8639	26.9909	28.1007	26.4441
	0.135081	-0.834082	P02763	P02763	Alpha-1-acid glycoprotein 1	ORM1	Color [DarkGray]	1	4					8	8	6	29.068	26.3451	26.9077	30.1735
	1.03336	-0.830804	Q7Z7H5	Q7Z7H5	Transmembrane emp24 domain-containing protein 4	TMED4	Color [DarkGray]	1	4					6	4	4	27.2505	27.1543	28.301	27.7654
	0.653805	-0.829231	P60174	P60174	Triosephosphate isomerase	TPI1	Color [DarkGray]	1	4					19	19	19	32.0553	31.6154	33.0838	32.2454
	0.484274	-0.829159	P14550	P14550	Alcohol dehydrogenase [NADP(+)]	AKR1A1	Color [DarkGray]	1	4					14	14	14	27.9747	28.2969	29.5905	28.3395
	0.954257	-0.827999	Q15286	Q15286	Ras-related protein Rab-35	RAB35	Color [DarkGray]	1	4					5	5	5	27.1515	26.7899	28.0403	27.5571
	0.116957	-0.827476	Q29974;P04229;P13760;Q30167	Q29974;P04229;P13760	HLA class II histocompatibility antigen, DRB1-16 beta chain;HLA class II histocompatibility antigen, DRB1-1 beta chain;HLA class II histocompatibility antigen, DRB1-4 beta chain	HLA-DRB1	Color [DarkGray]	1	4					12	8	1	29.6162	29.505	32.7958	27.9804
	0.219618	-0.825575	P62328	P62328	Thymosin beta-4;Hematopoietic system regulatory peptide	TMSB4X	Color [DarkGray]	1	4					2	1	1	29.71	29.4663	31.7582	29.0693
	0.109906	-0.824172	P08621	P08621	U1 small nuclear ribonucleoprotein 70 kDa	SNRNP70	Color [DarkGray]	1	4					18	18	18	29.3753	25.6624	30.0774	26.6087
	0.3072	-0.823821	P62942	P62942	Peptidyl-prolyl cis-trans isomerase FKBP1A	FKBP1A	Color [DarkGray]	1	4					5	5	5	27.415	26.5435	28.6923	26.9139
	0.469735	-0.820133	P10599	P10599	Thioredoxin	TXN	Color [DarkGray]	1	4					5	5	5	30.0355	29.4633	29.9765	31.1625
	0.433171	-0.817742	P49711	P49711	Transcriptional repressor CTCF	CTCF	Color [DarkGray]	1	4					6	6	5	25.1716	24.4917	26.2734	25.0254
	0.421248	-0.812309	O00232	O00232	26S proteasome non-ATPase regulatory subunit 12	PSMD12	Color [DarkGray]	1	4					13	13	13	27.3844	26.9568	27.29	28.6759
	0.981072	-0.809523	O96019;O94805	O96019	Actin-like protein 6A	ACTL6A	Color [DarkGray]	1	4					9	9	9	27.4422	27.3345	28.4772	27.9186
	0.871545	-0.80253	Q7LBR1	Q7LBR1	Charged multivesicular body protein 1b	CHMP1B	Color [DarkGray]	1	4					5	5	5	27.4788	27.4558	27.9417	28.5979
	0.385289	-0.796789	P09382	P09382	Galectin-1	LGALS1	Color [DarkGray]	1	4					10	10	10	30.7445	29.9389	31.8002	30.4767
	0.996096	-0.79043	P47756	P47756	F-actin-capping protein subunit beta	CAPZB	Color [DarkGray]	1	4					15	15	15	30.488	30.9562	31.3737	31.6513
	0.464912	-0.790006	P11940;Q9H361;Q4VXU2;Q5JQF8	P11940	Polyadenylate-binding protein 1	PABPC1	Color [DarkGray]	1	4					25	25	14	28.2803	28.4096	29.7724	28.4975
	0.105622	-0.789165	P01903	P01903	HLA class II histocompatibility antigen, DR alpha chain	HLA-DRA	Color [DarkGray]	1	4					11	11	10	29.6548	30.1971	33.2243	28.2059
	0.923026	-0.787839	P63010	P63010	AP-2 complex subunit beta	AP2B1	Color [DarkGray]	1	4					38	38	22	29.5154	29.8515	30.7196	30.2231
	0.495937	-0.78663	P51991	P51991	Heterogeneous nuclear ribonucleoprotein A3	HNRNPA3	Color [DarkGray]	1	4					16	14	14	31.3242	31.8339	32.9072	31.8242
	0.427932	-0.784204	P01859	P01859	Ig gamma-2 chain C region	IGHG2	Color [DarkGray]	1	4					13	5	4	27.9995	28.9805	28.7896	29.7588
	0.204147	-0.782234	Q9NTJ5	Q9NTJ5	Phosphatidylinositide phosphatase SAC1	SACM1L	Color [DarkGray]	1	4					20	20	20	26.9222	26.2258	28.6783	26.0341
	0.222794	-0.778287	Q6P2Q9	Q6P2Q9	Pre-mRNA-processing-splicing factor 8	PRPF8	Color [DarkGray]	1	4					72	72	72	28.2223	27.9744	30.1266	27.6267
	0.193643	-0.768614	P60981	P60981	Destrin	DSTN	Color [DarkGray]	1	4					9	8	8	25.3714	27.6841	26.4902	28.1026
	0.365452	-0.765019	Q15029	Q15029	116 kDa U5 small nuclear ribonucleoprotein component	EFTUD2	Color [DarkGray]	1	4					41	41	40	29.3435	28.9342	30.6586	29.1492
	0.451269	-0.764259	Q8NF50	Q8NF50	Dedicator of cytokinesis protein 8	DOCK8	Color [DarkGray]	1	4					25	25	24	27.5663	28.0334	27.9702	29.158
	0.280403	-0.761888	Q96CW1	Q96CW1	AP-2 complex subunit mu	AP2M1	Color [DarkGray]	1	4					16	16	16	27.9835	29.9648	29.8409	29.6312
	0.199294	-0.754417	Q15393	Q15393	Splicing factor 3B subunit 3	SF3B3	Color [DarkGray]	1	4					35	35	35	29.7756	27.7567	30.4137	28.6275
	0.973514	-0.746046	P26038	P26038	Moesin	MSN	Color [DarkGray]	1	4					43	43	31	32.1847	31.7284	32.8371	32.5681
+	3.37507	-0.743029	P07900;Q14568;Q58FG0	P07900	Heat shock protein HSP 90-alpha	HSP90AA1	Color [DarkGray]	1	4					37	37	25	31.8839	31.855	32.6174	32.6076
	0.716244	-0.74063	Q9Y490	Q9Y490	Talin-1	TLN1	Color [DarkGray]	1	4					133	133	117	32.2341	31.4744	32.5533	32.6365
	0.550322	-0.732352	P62879	P62879	Guanine nucleotide-binding protein G(I)/G(S)/G(T) subunit beta-2	GNB2	Color [DarkGray]	1	4					15	15	6	31.3538	31.5545	32.6778	31.6952
	0.503161	-0.731187	Q14103	Q14103	Heterogeneous nuclear ribonucleoprotein D0	HNRNPD	Color [DarkGray]	1	4					11	11	10	31.0689	30.4853	31.9725	31.0441
	0.435897	-0.730627	O75955	O75955	Flotillin-1	FLOT1	Color [DarkGray]	1	4					28	28	28	29.1768	29.3375	29.3619	30.6137
	0.432139	-0.729963	Q16658	Q16658	Fascin	FSCN1	Color [DarkGray]	1	4					16	16	16	25.9003	24.6769	26.1918	25.8453
	0.670189	-0.726707	Q9Y265	Q9Y265	RuvB-like 1	RUVBL1	Color [DarkGray]	1	4					17	17	17	28.6163	28.9187	29.8686	29.1198
	0.324174	-0.718141	Q709C8	Q709C8	Vacuolar protein sorting-associated protein 13C	VPS13C	Color [DarkGray]	1	4					11	11	11	25.9969	24.6247	25.5777	26.4802
	0.995715	-0.717009	P0DOY3;P0DOY2;P0CF74;A0M8Q6	P0DOY3;P0DOY2;P0CF74	Ig lambda-6 chain C region	IGLC6	Color [DarkGray]	1	4					5	2	2	29.5324	29.4678	29.9723	30.462
	0.393611	-0.711725	P62847	P62847	40S ribosomal protein S24	RPS24	Color [DarkGray]	1	4					3	3	3	27.2925	26.1166	27.754	27.0785
	0.220606	-0.702012	P31150	P31150	Rab GDP dissociation inhibitor alpha	GDI1	Color [DarkGray]	1	4					25	14	14	27.3548	25.83	26.4425	28.1463
	0.160767	-0.70022	Q15427	Q15427	Splicing factor 3B subunit 4	SF3B4	Color [DarkGray]	1	4					4	4	4	24.647	26.6838	27.4965	25.2348
	0.172793	-0.690568	Q14739	Q14739	Lamin-B receptor	LBR	Color [DarkGray]	1	4					9	9	9	27.3492	27.9272	29.7039	26.9536
	0.471794	-0.690008	P08962	P08962	CD63 antigen	CD63	Color [DarkGray]	1	4					2	2	2	27.9779	29.0362	29.0414	29.3528
	0.589439	-0.688986	Q9NVJ2	Q9NVJ2	ADP-ribosylation factor-like protein 8B	ARL8B	Color [DarkGray]	1	4					10	10	4	29.4467	29.1412	30.3949	29.571
	0.359031	-0.679582	P19367	P19367	Hexokinase-1	HK1	Color [DarkGray]	1	4					40	40	34	30.1069	29.8634	31.3605	29.969
	0.114273	-0.676046	Q9HCN8	Q9HCN8	Stromal cell-derived factor 2-like protein 1	SDF2L1	Color [DarkGray]	1	4					7	7	7	26.5314	27.4932	29.6402	25.7365
	0.0687026	-0.675872	Q8WWP7	Q8WWP7	GTPase IMAP family member 1	GIMAP1	Color [DarkGray]	1	4					14	14	14	27.3618	27.2673	31.2212	24.7596
	0.224907	-0.668364	P62913	P62913	60S ribosomal protein L11	RPL11	Color [DarkGray]	1	4					6	6	6	28.948	28.2868	30.3028	28.2687
	0.147306	-0.666296	P28838	P28838	Cytosol aminopeptidase	LAP3	Color [DarkGray]	1	4					25	25	25	29.9862	28.7772	31.4955	28.6004
	1.3224	-0.659513	Q14571	Q14571	Inositol 1,4,5-trisphosphate receptor type 2	ITPR2	Color [DarkGray]	1	4					8	7	7	24.1829	24.1598	24.9797	24.6821
	0.232116	-0.659166	Q14764	Q14764	Major vault protein	MVP	Color [DarkGray]	1	4					31	31	31	29.8938	27.848	29.4683	29.5918
	0.30878	-0.656608	Q96PU8	Q96PU8	Protein quaking	QKI	Color [DarkGray]	1	4					7	7	7	25.7016	25.6626	27.124	25.5535
	0.802407	-0.653216	Q9NTI5	Q9NTI5	Sister chromatid cohesion protein PDS5 homolog B	PDS5B	Color [DarkGray]	1	4					11	11	11	24.4811	25.0514	25.4969	25.3421
	1.44538	-0.633169	P62195;Q8NB90	P62195	26S protease regulatory subunit 8	PSMC5	Color [DarkGray]	1	4					14	14	14	27.5452	27.7886	28.2803	28.3198
	0.322939	-0.629068	P61626	P61626	Lysozyme C	LYZ	Color [DarkGray]	1	4					11	11	11	33.7344	32.2909	33.6559	33.6276
	0.124814	-0.61913	Q15046	Q15046	Lysine--tRNA ligase	KARS	Color [DarkGray]	1	4					16	16	16	27.2397	25.4846	28.4339	25.5287
	0.378234	-0.612616	O43396	O43396	Thioredoxin-like protein 1	TXNL1	Color [DarkGray]	1	4					7	7	7	26.1306	24.9299	26.2264	26.0594
	1.00186	-0.60685	Q15365	Q15365	Poly(rC)-binding protein 1	PCBP1	Color [DarkGray]	1	4					16	16	12	30.4717	30.6361	31.3511	30.9704
	0.155655	-0.606407	P42785	P42785	Lysosomal Pro-X carboxypeptidase	PRCP	Color [DarkGray]	1	4					11	11	11	27.9175	28.0029	29.9234	27.2098
	0.463597	-0.60422	P15880	P15880	40S ribosomal protein S2	RPS2	Color [DarkGray]	1	4					12	12	12	29.3931	29.1579	30.3569	29.4026
	0.165802	-0.604118	O43324	O43324	Eukaryotic translation elongation factor 1 epsilon-1	EEF1E1	Color [DarkGray]	1	4					6	6	6	24.0667	25.9137	24.713	26.4755
	0.274598	-0.60354	Q9NVA2	Q9NVA2	Septin-11	2019-09-11	Color [DarkGray]	1	4					19	19	11	28.2689	27.8569	29.4441	27.8888
	0.143308	-0.600375	Q9NYU2	Q9NYU2	UDP-glucose:glycoprotein glucosyltransferase 1	UGGT1	Color [DarkGray]	1	4					53	53	51	29.8903	29.992	31.9902	29.0928
	0.378584	-0.598849	Q92841	Q92841	Probable ATP-dependent RNA helicase DDX17	DDX17	Color [DarkGray]	1	4					33	33	25	29.9387	30.2903	31.2787	30.1481
	0.420022	-0.596031	Q00765	Q00765	Receptor expression-enhancing protein 5	REEP5	Color [DarkGray]	1	4					5	5	5	28.5432	28.093	29.3979	28.4303
	1.11735	-0.590922	P61019;Q8WUD1	P61019;Q8WUD1	Ras-related protein Rab-2A;Ras-related protein Rab-2B	RAB2A;RAB2B	Color [DarkGray]	1	4					14	14	14	29.3172	29.1132	29.666	29.9463
	0.475949	-0.584259	P61978	P61978	Heterogeneous nuclear ribonucleoprotein K	HNRNPK	Color [DarkGray]	1	4					25	25	25	31.0625	31.0813	32.1191	31.1932
	0.19599	-0.583881	Q9Y2S2	Q9Y2S2	Lambda-crystallin homolog	CRYL1	Color [DarkGray]	1	4					16	16	16	28.4538	26.3504	28.1114	27.8605
	0.195359	-0.577452	P62917	P62917	60S ribosomal protein L8	RPL8	Color [DarkGray]	1	4					9	9	9	28.5717	28.6423	30.2344	28.1345
	0.2003	-0.576299	P23368	P23368	NAD-dependent malic enzyme, mitochondrial	ME2	Color [DarkGray]	1	4					24	24	23	29.6972	29.6148	31.2564	29.2083
	0.169596	-0.57191	Q12874	Q12874	Splicing factor 3A subunit 3	SF3A3	Color [DarkGray]	1	4					12	12	12	26.5438	26.0544	28.0292	25.7129
	0.121707	-0.57087	P46778	P46778	60S ribosomal protein L21	RPL21	Color [DarkGray]	1	4					5	5	5	27.5239	26.136	28.8443	25.9574
	1.1238	-0.565253	P56537	P56537	Eukaryotic translation initiation factor 6	EIF6	Color [DarkGray]	1	4					5	5	5	26.6863	26.7438	27.1184	27.4422
	0.104326	-0.561049	P30508;Q29960;Q07000;P30501	P30508;Q29960;Q07000	HLA class I histocompatibility antigen, Cw-12 alpha chain;HLA class I histocompatibility antigen, Cw-16 alpha chain;HLA class I histocompatibility antigen, Cw-15 alpha chain	HLA-C	Color [DarkGray]	1	4					15	8	0	28.9156	27.3507	30.3318	27.0566
	0.413955	-0.560928	P11766	P11766	Alcohol dehydrogenase class-3	ADH5	Color [DarkGray]	1	4					14	14	14	29.2542	28.2961	29.1633	29.5088
	1.08328	-0.556935	P46777	P46777	60S ribosomal protein L5	RPL5	Color [DarkGray]	1	4					14	14	14	29.2196	28.953	29.75	29.5365
	0.165205	-0.555932	P67870	P67870	Casein kinase II subunit beta	CSNK2B	Color [DarkGray]	1	4					5	5	5	26.2919	28.0339	28.5128	26.9249
	0.301766	-0.55466	Q15717;Q12926;P26378	Q15717	ELAV-like protein 1	ELAVL1	Color [DarkGray]	1	4					13	13	13	27.6626	27.3944	28.7475	27.4188
	0.373171	-0.549454	P83731	P83731	60S ribosomal protein L24	RPL24	Color [DarkGray]	1	4					6	6	6	27.4373	27.406	28.5215	27.4207
	0.271127	-0.539147	P38919	P38919	Eukaryotic initiation factor 4A-III;Eukaryotic initiation factor 4A-III, N-terminally processed	EIF4A3	Color [DarkGray]	1	4					18	17	17	29.4614	29.7448	30.8554	29.4291
	0.102446	-0.531733	Q96A33	Q96A33	Coiled-coil domain-containing protein 47	CCDC47	Color [DarkGray]	1	4					7	7	7	24.8125	24.9572	27.1644	23.6687
	0.286222	-0.53092	P60903	P60903	Protein S100-A10	S100A10	Color [DarkGray]	1	4					4	4	4	28.7014	28.9158	30.0123	28.6668
	0.459366	-0.528609	Q92616	Q92616	Translational activator GCN1	GCN1L1	Color [DarkGray]	1	4					14	14	14	24.9693	24.1104	25.1299	25.0071
	0.17569	-0.526609	Q9Y4A5	Q9Y4A5	Transformation/transcription domain-associated protein	TRRAP	Color [DarkGray]	1	4		+			3	3	3	26.1224	26.6326	27.9282	25.88
	0.0933667	-0.514356	Q9H3N1	Q9H3N1	Thioredoxin-related transmembrane protein 1	TMX1	Color [DarkGray]	1	4					6	6	6	26.2048	26.5182	28.7138	25.0379
	0.0606429	-0.509974	Q86V81	Q86V81	THO complex subunit 4	ALYREF	Color [DarkGray]	1	4					7	7	7	28.094	24.4944	28.8747	24.7337
	0.553901	-0.50991	P46459	P46459	Vesicle-fusing ATPase	NSF	Color [DarkGray]	1	4					37	37	37	29.3919	29.1212	30.0858	29.4471
	0.886273	-0.507378	Q6IAA8	Q6IAA8	Ragulator complex protein LAMTOR1	LAMTOR1	Color [DarkGray]	1	4					6	6	6	27.2145	27.4542	28.0059	27.6776
	0.36583	-0.50214	P08758	P08758	Annexin A5	ANXA5	Color [DarkGray]	1	4					21	21	21	30.718	30.8372	31.789	30.7705
	0.269253	-0.49733	P22626	P22626	Heterogeneous nuclear ribonucleoproteins A2/B1	HNRNPA2B1	Color [DarkGray]	1	4					25	25	24	32.6063	32.844	33.8869	32.5581
	0.305567	-0.494354	P54619;Q9UGJ0	P54619	5-AMP-activated protein kinase subunit gamma-1	PRKAG1	Color [DarkGray]	1	4					9	9	9	26.1202	25.1691	25.7778	26.5002
	0.281883	-0.493447	P35606	P35606	Coatomer subunit beta	COPB2	Color [DarkGray]	1	4					31	31	31	27.9821	29.1727	29.3115	28.8302
	0.137216	-0.49342	P27816	P27816	Microtubule-associated protein 4	MAP4	Color [DarkGray]	1	4					32	32	32	25.5638	25.2236	27.1151	24.6591
	0.113773	-0.48448	Q13523	Q13523	Serine/threonine-protein kinase PRP4 homolog	PRPF4B	Color [DarkGray]	1	4					7	7	7	26.571	26.6443	28.5381	25.6462
	0.218864	-0.483542	P51610;Q9Y5Z7	P51610	Host cell factor 1;HCF N-terminal chain 1;HCF N-terminal chain 2;HCF N-terminal chain 3;HCF N-terminal chain 4;HCF N-terminal chain 5;HCF N-terminal chain 6;HCF C-terminal chain 1;HCF C-terminal chain 2;HCF C-terminal chain 3;HCF C-terminal chain 4;HCF C-terminal chain 5;HCF C-terminal chain 6	HCFC1	Color [DarkGray]	1	4					27	27	27	28.0348	27.5799	29.0507	27.531
	0.143358	-0.483279	O95747	O95747	Serine/threonine-protein kinase OSR1	OXSR1	Color [DarkGray]	1	4					7	7	5	25.9417	26.9642	25.8878	27.9847
	0.775745	-0.483267	P01876	P01876	Ig alpha-1 chain C region	IGHA1	Color [DarkGray]	1	4					15	15	10	32.3502	32.5029	32.6955	33.1241
	0.55004	-0.482578	P12814;P35609;Q08043	P12814	Alpha-actinin-1	ACTN1	Color [DarkGray]	1	4					60	37	37	30.7663	31.4056	31.484	31.653
	0.256961	-0.477167	P07237	P07237	Protein disulfide-isomerase	P4HB	Color [DarkGray]	1	4					35	35	35	33.0537	33.4581	34.3781	33.088
	0.111689	-0.46072	P09429;B2RPK0	P09429;B2RPK0	High mobility group protein B1;Putative high mobility group protein B1-like 1	HMGB1;HMGB1P1	Color [DarkGray]	1	4					9	8	6	31.9515	30.1145	32.5492	30.4382
	0.0576208	-0.458359	P04233	P04233	HLA class II histocompatibility antigen gamma chain	CD74	Color [DarkGray]	1	4					8	8	8	27.7723	27.8955	30.8798	25.7047
	0.113002	-0.45628	P06454	P06454	Prothymosin alpha;Prothymosin alpha, N-terminally processed;Thymosin alpha-1	PTMA	Color [DarkGray]	1	4					5	5	5	29.2496	28.1867	30.4381	27.9108
	1.27066	-0.448418	P49458	P49458	Signal recognition particle 9 kDa protein	SRP9	Color [DarkGray]	1	4					5	5	5	28.9326	28.9214	29.2673	29.4835
	0.0883412	-0.447146	P02787	P02787	Serotransferrin	TF	Color [DarkGray]	1	4					32	30	29	29.8306	29.5339	28.4475	31.8113
	0.288792	-0.44646	P23246	P23246	Splicing factor, proline- and glutamine-rich	SFPQ	Color [DarkGray]	1	4					32	32	31	31.899	31.5413	32.7059	31.6274
	0.377449	-0.446378	Q3ZCM7	Q3ZCM7	Tubulin beta-8 chain	TUBB8	Color [DarkGray]	1	4					9	1	1	29.8926	29.0209	29.9796	29.8266
	0.0766047	-0.445459	P20618	P20618	Proteasome subunit beta type-1	PSMB1	Color [DarkGray]	1	4					10	10	10	27.0618	26.9609	29.3784	25.5352
	0.138516	-0.444063	P62318	P62318	Small nuclear ribonucleoprotein Sm D3	SNRPD3	Color [DarkGray]	1	4					4	4	4	27.8132	28.3961	29.6158	27.4817
	0.559148	-0.43772	P27635;Q96L21	P27635	60S ribosomal protein L10	RPL10	Color [DarkGray]	1	4					7	7	7	28.9321	28.7374	29.5508	28.9941
	0.15849	-0.436797	P07203	P07203	Glutathione peroxidase 1	GPX1	Color [DarkGray]	1	4					11	11	11	30.5293	30.189	31.7425	29.8493
	0.369715	-0.431767	Q6WKZ4;Q7L804	Q6WKZ4	Rab11 family-interacting protein 1	RAB11FIP1	Color [DarkGray]	1	4					6	6	6	27.8383	28.7109	28.7203	28.6924
	0.224124	-0.431045	P48059	P48059	LIM and senescent cell antigen-like-containing domain protein 1	LIMS1	Color [DarkGray]	1	4					12	12	8	26.8186	26.245	26.3332	27.5925
	0.0936925	-0.421114	Q9UQE7	Q9UQE7	Structural maintenance of chromosomes protein 3	SMC3	Color [DarkGray]	1	4					43	43	43	28.2584	28.4593	30.282	27.278
	0.166421	-0.404303	P62269	P62269	40S ribosomal protein S18	RPS18	Color [DarkGray]	1	4					9	9	9	29.5041	28.9807	30.4569	28.8366
	1.78271	-0.402213	Q15366	Q15366	Poly(rC)-binding protein 2	PCBP2	Color [DarkGray]	1	4					11	7	6	27.9056	27.8312	28.3073	28.2339
	0.0621132	-0.399759	Q99729	Q99729	Heterogeneous nuclear ribonucleoprotein A/B	HNRNPAB	Color [DarkGray]	1	4					6	6	6	25.4499	25.2553	27.8523	23.6524
	0.150857	-0.384419	P29692	P29692	Elongation factor 1-delta	EEF1D	Color [DarkGray]	1	4					16	16	14	29.3556	29.0089	30.4351	28.6983
	0.234226	-0.381386	P06396	P06396	Gelsolin	GSN	Color [DarkGray]	1	4					31	31	11	32.7241	33.1496	33.8665	32.77
	1.03765	-0.380976	P62258	P62258	14-3-3 protein epsilon	YWHAE	Color [DarkGray]	1	4					16	16	14	31.2223	31.1232	31.6675	31.44
	0.643732	-0.37799	P46782	P46782	40S ribosomal protein S5;40S ribosomal protein S5, N-terminally processed	RPS5	Color [DarkGray]	1	4					11	11	11	28.7739	28.3551	29.0081	28.8769
	0.265862	-0.377625	Q1KMD3	Q1KMD3	Heterogeneous nuclear ribonucleoprotein U-like protein 2	HNRNPUL2	Color [DarkGray]	1	4					37	37	37	30.6749	30.718	31.5921	30.556
	0.227153	-0.377197	P63162;P14678	P63162;P14678	Small nuclear ribonucleoprotein-associated protein N;Small nuclear ribonucleoprotein-associated proteins B and B	SNRPN;SNRPB	Color [DarkGray]	1	4					7	7	7	28.8396	29.2476	29.983	28.8586
	0.198672	-0.370538	P62266	P62266	40S ribosomal protein S23	RPS23	Color [DarkGray]	1	4					3	3	3	26.2001	27.5272	27.2134	27.2549
	0.0715689	-0.362374	P51858	P51858	Hepatoma-derived growth factor	HDGF	Color [DarkGray]	1	4					16	16	15	28.5918	27.5218	29.9979	26.8404
	0.0791933	-0.361389	P19525	P19525	Interferon-induced, double-stranded RNA-activated protein kinase	EIF2AK2	Color [DarkGray]	1	4					11	11	11	24.1282	26.0321	24.2674	26.6157
	0.112588	-0.35839	Q969H8	Q969H8	Myeloid-derived growth factor	MYDGF	Color [DarkGray]	1	4					4	4	4	28.3309	29.3535	30.1523	28.2489
	0.270134	-0.354773	P46783;Q9NQ39	P46783	40S ribosomal protein S10	RPS10	Color [DarkGray]	1	4					8	8	8	27.7799	27.1257	27.4562	28.159
	0.142908	-0.35313	Q02543	Q02543	60S ribosomal protein L18a	RPL18A	Color [DarkGray]	1	4					8	8	8	28.4924	27.8419	29.3107	27.7297
	0.0739602	-0.349372	Q9H7Z7	Q9H7Z7	Prostaglandin E synthase 2;Prostaglandin E synthase 2 truncated form	PTGES2	Color [DarkGray]	1	4					14	14	14	28.2614	27.3082	26.6506	29.6177
	0.182324	-0.349123	Q9BXS5	Q9BXS5	AP-1 complex subunit mu-1	AP1M1	Color [DarkGray]	1	4					11	11	8	25.2398	23.9382	24.7537	25.1226
	0.0977665	-0.347215	Q14978	Q14978	Nucleolar and coiled-body phosphoprotein 1	NOLC1	Color [DarkGray]	1	4					7	7	7	25.4247	23.8778	25.9068	24.0902
	0.241066	-0.344395	Q15020	Q15020	Squamous cell carcinoma antigen recognized by T-cells 3	SART3	Color [DarkGray]	1	4					11	11	11	25.6844	25.9564	25.6658	26.6638
	0.156066	-0.342566	P07858	P07858	Cathepsin B;Cathepsin B light chain;Cathepsin B heavy chain	CTSB	Color [DarkGray]	1	4					10	10	10	30.4353	30.9732	31.763	30.3306
	0.0953123	-0.33617	P61009	P61009	Signal peptidase complex subunit 3	SPCS3	Color [DarkGray]	1	4					5	5	5	27.3982	27.4618	28.9484	26.5839
	0.137377	-0.334626	P05386	P05386	60S acidic ribosomal protein P1	RPLP1	Color [DarkGray]	1	4					4	3	3	28.1029	29.248	29.6245	28.3956
	0.0522093	-0.334452	Q9NQR4	Q9NQR4	Omega-amidase NIT2	NIT2	Color [DarkGray]	1	4					14	14	14	27.5076	24.2852	24.9243	27.5375
	0.150287	-0.329291	Q8IX12	Q8IX12	Cell division cycle and apoptosis regulator protein 1	CCAR1	Color [DarkGray]	1	4					20	20	20	28.7309	27.2565	28.5125	28.1334
	0.181024	-0.319341	Q13155	Q13155	Aminoacyl tRNA synthase complex-interacting multifunctional protein 2	AIMP2	Color [DarkGray]	1	4					4	4	4	25.3381	25.7172	25.2538	26.4402
	0.0416006	-0.318151	P06865	P06865	Beta-hexosaminidase subunit alpha	HEXA	Color [DarkGray]	1	4					12	12	12	27.3876	27.2448	30.0859	25.1829
	0.280987	-0.312543	P07437	P07437	Tubulin beta chain	TUBB	Color [DarkGray]	1	4					25	5	4	31.1208	31.5902	32.0016	31.3344
	0.178892	-0.30485	P52597	P52597	Heterogeneous nuclear ribonucleoprotein F;Heterogeneous nuclear ribonucleoprotein F, N-terminally processed	HNRNPF	Color [DarkGray]	1	4					17	15	15	29.4953	29.1985	30.2341	29.0694
	0.0442516	-0.304234	P23141;Q9UKY3	P23141	Liver carboxylesterase 1	CES1	Color [DarkGray]	1	4					17	17	17	26.7816	26.7618	29.2861	24.8657
	0.105449	-0.301523	Q9UBR2	Q9UBR2	Cathepsin Z	CTSZ	Color [DarkGray]	1	4					8	8	8	29.4988	29.4169	30.7243	28.7945
	0.133807	-0.299236	P02656	P02656	Apolipoprotein C-III	APOC3	Color [DarkGray]	1	4					2	2	2	29.4281	29.9947	29.2953	30.726
	0.409591	-0.296848	P63261	P63261	Actin, cytoplasmic 2;Actin, cytoplasmic 2, N-terminally processed	ACTG1	Color [DarkGray]	1	4					33	33	1	37.107	37.6513	37.6687	37.6833
	0.207016	-0.292314	A0A0B4J1X5;A0A0C4DH42;P0DP02;P01767;P01772;A0A0J9YVY3;A0A075B6Q5;A0A0A0MS15	A0A0B4J1X5;A0A0C4DH42;P0DP02;P01767;P01772	Ig heavy chain V-III region BUT;Ig heavy chain V-III region KOL	IGHV3-74;IGHV3-66	Color [DarkGray]	1	4					4	4	1	27.7518	27.5951	27.4674	28.464
	0.233077	-0.291909	P07910;P0DMR1;O60812;B7ZW38;B2RXH8	P07910;P0DMR1;O60812;B7ZW38;B2RXH8	Heterogeneous nuclear ribonucleoproteins C1/C2;Heterogeneous nuclear ribonucleoprotein C-like 4;Heterogeneous nuclear ribonucleoprotein C-like 1;Heterogeneous nuclear ribonucleoprotein C-like 3;Heterogeneous nuclear ribonucleoprotein C-like 2	HNRNPC;HNRNPCL4;HNRNPCL1;HNRNPCL3;HNRNPCL2	Color [DarkGray]	1	4					14	14	13	31.6149	31.8402	32.4573	31.5816
	0.138904	-0.291587	P27824	P27824	Calnexin	CANX	Color [DarkGray]	1	4					28	28	28	32.4927	32.2805	33.3948	31.9615
	0.243364	-0.290347	O43447	O43447	Peptidyl-prolyl cis-trans isomerase H	PPIH	Color [DarkGray]	1	4					2	2	2	24.1931	23.7727	23.8955	24.651
	0.155843	-0.289208	Q9Y5X3	Q9Y5X3	Sorting nexin-5	SNX5	Color [DarkGray]	1	4					13	13	12	26.3552	26.3841	27.3054	26.0124
	0.206092	-0.28789	P61020	P61020	Ras-related protein Rab-5B	RAB5B	Color [DarkGray]	1	4					8	5	5	26.1853	25.5284	25.7693	26.5202
	0.0724138	-0.287658	P17980	P17980	26S protease regulatory subunit 6A	PSMC3	Color [DarkGray]	1	4					16	16	16	27.1707	25.8615	27.937	25.6705
	0.0833688	-0.282813	P53999	P53999	Activated RNA polymerase II transcriptional coactivator p15	SUB1	Color [DarkGray]	1	4					6	6	6	28.9585	27.5329	29.4019	27.6551
	0.0971849	-0.281942	P62316	P62316	Small nuclear ribonucleoprotein Sm D2	SNRPD2	Color [DarkGray]	1	4					7	7	7	29.0683	29.6242	30.5618	28.6946
	0.0936312	-0.281878	Q07666;Q5VWX1	Q07666	KH domain-containing, RNA-binding, signal transduction-associated protein 1	KHDRBS1	Color [DarkGray]	1	4					9	9	8	28.7823	28.2798	29.7894	27.8365
	0.223712	-0.281325	P18621	P18621	60S ribosomal protein L17	RPL17	Color [DarkGray]	1	4					7	7	7	27.2111	28.0794	28.0536	27.7996
	0.212013	-0.275002	P68400;Q8NEV1	P68400;Q8NEV1	Casein kinase II subunit alpha;Casein kinase II subunit alpha 3	CSNK2A1;CSNK2A3	Color [DarkGray]	1	4					12	12	12	27.0987	26.2147	26.7893	27.0741
	0.20664	-0.273106	O60884	O60884	DnaJ homolog subfamily A member 2	DNAJA2	Color [DarkGray]	1	4					14	14	14	27.6746	28.1314	28.5892	27.7629
	0.275127	-0.271631	Q15185	Q15185	Prostaglandin E synthase 3	PTGES3	Color [DarkGray]	1	4					6	6	6	28.9769	29.6874	29.6705	29.5371
	0.10313	-0.269747	Q9Y6N5	Q9Y6N5	Sulfide:quinone oxidoreductase, mitochondrial	SQRDL	Color [DarkGray]	1	4					28	28	28	31.055	30.929	32.1415	30.3821
	0.630128	-0.261396	Q99497	Q99497	Protein deglycase DJ-1	PARK7	Color [DarkGray]	1	4					13	13	13	30.1855	29.9629	30.4439	30.2273
	0.0402032	-0.257292	P49792;P0DJD0;P0DJD1;Q08752	P49792	E3 SUMO-protein ligase RanBP2	RANBP2	Color [DarkGray]	1	4					39	39	28	26.2011	26.1266	28.4705	24.3719
	0.0637899	-0.25172	P62857	P62857	40S ribosomal protein S28	RPS28	Color [DarkGray]	1	4					6	6	6	27.4781	26.3942	28.3594	26.0164
	0.344674	-0.250161	P46781	P46781	40S ribosomal protein S9	RPS9	Color [DarkGray]	1	4					13	13	13	28.9182	28.8376	29.3952	28.8609
	0.162286	-0.246107	Q9UKM9	Q9UKM9	RNA-binding protein Raly	RALY	Color [DarkGray]	1	4					15	15	15	29.6437	30.4921	30.6322	29.9958
	0.198838	-0.245084	P39023;Q92901	P39023	60S ribosomal protein L3	RPL3	Color [DarkGray]	1	4					14	14	14	29.4056	29.5162	30.1413	29.2707
	0.142375	-0.237561	Q15233	Q15233	Non-POU domain-containing octamer-binding protein	NONO	Color [DarkGray]	1	4					26	25	24	30.6044	31.0788	31.6051	30.5532
	0.307558	-0.224617	Q14254	Q14254	Flotillin-2	FLOT2	Color [DarkGray]	1	4					20	20	20	29.3041	29.6312	29.4779	29.9067
	0.114079	-0.224529	O94973	O94973	AP-2 complex subunit alpha-2	AP2A2	Color [DarkGray]	1	4					29	29	22	28.8524	28.559	29.5826	28.2778
	0.114968	-0.220895	O43143;O60231	O43143	Pre-mRNA-splicing factor ATP-dependent RNA helicase DHX15	DHX15	Color [DarkGray]	1	4					28	28	27	29.4036	29.4717	30.3108	29.0063
	0.221978	-0.219934	P0DMV9;P0DMV8	P0DMV9;P0DMV8	Heat shock 70 kDa protein 1B;Heat shock 70 kDa protein 1A	HSPA1B;HSPA1A	Color [DarkGray]	1	4					32	32	15	32.5657	32.708	33.2058	32.5078
	0.118531	-0.210728	P04843	P04843	Dolichyl-diphosphooligosaccharide--protein glycosyltransferase subunit 1	RPN1	Color [DarkGray]	1	4					31	31	31	31.1972	30.9047	31.8495	30.6738
	0.32619	-0.207213	P14174	P14174	Macrophage migration inhibitory factor	MIF	Color [DarkGray]	1	4					2	2	2	27.9877	27.8346	28.3411	27.8956
	0.072942	-0.207202	Q15019	Q15019	Septin-2	SEPT2	Color [DarkGray]	1	4					22	22	22	28.5963	27.6219	29.1158	27.5168
	0.318401	-0.200721	O43402	O43402	ER membrane protein complex subunit 8	EMC8	Color [DarkGray]	1	4					2	2	2	26.0657	26.2055	26.1136	26.559
	0.201963	-0.197805	O94874	O94874	E3 UFM1-protein ligase 1	UFL1	Color [DarkGray]	1	4					18	18	18	27.2134	26.8283	27.5099	26.9274
	0.0315382	-0.195012	P33241	P33241	Lymphocyte-specific protein 1	LSP1	Color [DarkGray]	1	4					17	17	17	30.3041	28.7979	31.5597	27.9324
	0.0485865	-0.188927	Q9Y230	Q9Y230	RuvB-like 2	RUVBL2	Color [DarkGray]	1	4					15	15	15	27.0547	28.6558	29.0107	27.0775
	0.132866	-0.188653	P20073	P20073	Annexin A7	ANXA7	Color [DarkGray]	1	4					15	15	15	28.192	27.9612	27.7909	28.7397
	0.0311203	-0.187721	Q6DD88	Q6DD88	Atlastin-3	ATL3	Color [DarkGray]	1	4					17	17	17	27.2399	28.3204	29.8051	26.1306
	0.0750764	-0.183806	P19387	P19387	DNA-directed RNA polymerase II subunit RPB3	POLR2C	Color [DarkGray]	1	4					5	5	5	26.2692	25.9821	27.1049	25.514
	0.0634668	-0.179816	P04080	P04080	Cystatin-B	CSTB	Color [DarkGray]	1	4					7	7	7	29.298	28.7329	30.0776	28.3129
	0.0826183	-0.174497	P23396	P23396	40S ribosomal protein S3	RPS3	Color [DarkGray]	1	4					19	19	19	30.4214	30.397	31.2851	29.8823
	0.164214	-0.170217	P37108	P37108	Signal recognition particle 14 kDa protein	SRP14	Color [DarkGray]	1	4					7	7	7	28.7229	28.4681	29.1055	28.426
	0.0337319	-0.168981	Q3LXA3	Q3LXA3	Bifunctional ATP-dependent dihydroxyacetone kinase/FAD-AMP lyase (cyclizing);ATP-dependent dihydroxyacetone kinase;FAD-AMP lyase (cyclizing)	DAK	Color [DarkGray]	1	4					18	18	18	26.3191	25.3858	24.4968	27.5461
	0.079891	-0.167885	P30876	P30876	DNA-directed RNA polymerase II subunit RPB2	POLR2B	Color [DarkGray]	1	4					14	14	14	26.6546	25.9475	27.069	25.8689
	0.213473	-0.158618	P62241	P62241	40S ribosomal protein S8	RPS8	Color [DarkGray]	1	4					12	12	12	29.782	29.6042	30.1026	29.6008
	0.110339	-0.158255	Q00610;P53675	Q00610	Clathrin heavy chain 1	CLTC	Color [DarkGray]	1	4					87	87	87	33.5417	32.8451	33.6907	33.0126
	0.0620061	-0.157998	P14866	P14866	Heterogeneous nuclear ribonucleoprotein L	HNRNPL	Color [DarkGray]	1	4					23	23	22	30.9221	30.7425	31.8177	30.1629
	0.0421172	-0.157893	P30050	P30050	60S ribosomal protein L12	RPL12	Color [DarkGray]	1	4					9	9	9	29.1882	29.7534	30.7978	28.4596
	0.125846	-0.152484	P43686	P43686	26S protease regulatory subunit 6B	PSMC4	Color [DarkGray]	1	4					16	16	16	27.808	28.0567	28.4806	27.6891
	0.0456611	-0.147616	P07339	P07339	Cathepsin D;Cathepsin D light chain;Cathepsin D heavy chain	CTSD	Color [DarkGray]	1	4					18	18	18	32.5933	32.241	33.5904	31.5391
	0.0543136	-0.144118	P62277	P62277	40S ribosomal protein S13	RPS13	Color [DarkGray]	1	4					7	7	7	28.296	28.6079	29.4427	27.7494
	0.0269158	-0.14116	Q9Y2X3;REV__Q9Y2X3	Q9Y2X3	Nucleolar protein 58	NOP58	Color [DarkGray]	1	4					18	18	18	29.3296	27.793	30.1716	27.2333
	0.035518	-0.140865	O75533	O75533	Splicing factor 3B subunit 1	SF3B1	Color [DarkGray]	1	4					43	43	43	29.3513	28.5681	30.3029	27.8982
	0.050804	-0.12964	P69849;Q5JPE7;Q15155	P69849;Q5JPE7;Q15155	Nodal modulator 3;Nodal modulator 2;Nodal modulator 1	NOMO3;NOMO2;NOMO1	Color [DarkGray]	1	4					25	25	25	27.9544	28.4066	29.1039	27.5165
	0.092405	-0.128753	Q9UNF0	Q9UNF0	Protein kinase C and casein kinase substrate in neurons protein 2	PACSIN2	Color [DarkGray]	1	4					16	16	16	27.5997	27.6065	27.2656	28.198
	0.0326421	-0.125265	P23284	P23284	Peptidyl-prolyl cis-trans isomerase B	PPIB	Color [DarkGray]	1	4					14	14	14	31.21	32.1357	32.9271	30.6692
	0.0916039	-0.124266	Q06830	Q06830	Peroxiredoxin-1	PRDX1	Color [DarkGray]	1	4					15	15	11	32.3261	32.2036	32.8386	31.9397
	0.0410324	-0.114402	P09661	P09661	U2 small nuclear ribonucleoprotein A	SNRPA1	Color [DarkGray]	1	4					10	10	10	27.9178	28.0906	29.008	27.2291
	0.0533914	-0.114155	P02766	P02766	Transthyretin	TTR	Color [DarkGray]	1	4					8	8	8	29.8777	30.5853	29.7497	30.9417
	0.0370029	-0.109853	Q9BRA2	Q9BRA2	Thioredoxin domain-containing protein 17	TXNDC17	Color [DarkGray]	1	4					4	4	4	26.395	27.0156	25.9195	27.7108
	0.0591776	-0.104418	P18124	P18124	60S ribosomal protein L7	RPL7	Color [DarkGray]	1	4					12	12	12	29.2933	28.9234	29.7571	28.6684
	0.0935584	-0.104337	O00571	O00571	ATP-dependent RNA helicase DDX3X	DDX3X	Color [DarkGray]	1	4					26	25	6	28.2572	28.4502	28.8189	28.0973
	0.11863	-0.0969229	Q9UHA4	Q9UHA4	Ragulator complex protein LAMTOR3	LAMTOR3	Color [DarkGray]	1	4					5	5	5	27.5477	27.5566	27.9275	27.3707
	0.0115793	-0.095706	Q9H307	Q9H307	Pinin	PNN	Color [DarkGray]	1	4					17	17	17	28.0272	25.7215	29.2684	24.6717
	0.039147	-0.0926104	P35659	P35659	Protein DEK	DEK	Color [DarkGray]	1	4					12	12	12	28.7754	28.6687	29.5697	28.0597
	0.0180538	-0.0907106	Q14683	Q14683	Structural maintenance of chromosomes protein 1A	SMC1A	Color [DarkGray]	1	4					39	39	39	28.2914	29.1504	30.3258	27.2974
	0.0868396	-0.0894566	Q00839	Q00839	Heterogeneous nuclear ribonucleoprotein U	HNRNPU	Color [DarkGray]	1	4					32	32	32	32.9113	32.4405	33.0151	32.5155
	0.0233988	-0.0869837	Q9Y3A6	Q9Y3A6	Transmembrane emp24 domain-containing protein 5	TMED5	Color [DarkGray]	1	4					4	4	4	27.8374	27.8321	29.0927	26.7507
	0.0448533	-0.0849876	P62873	P62873	Guanine nucleotide-binding protein G(I)/G(S)/G(T) subunit beta-1	GNB1	Color [DarkGray]	1	4					14	7	7	30.0627	30.613	30.9666	29.879
	0.0191647	-0.0792599	P29590	P29590	Protein PML	PML	Color [DarkGray]	1	4					29	29	29	29.9094	30.0805	31.3685	28.78
	0.0290558	-0.0779877	O43390	O43390	Heterogeneous nuclear ribonucleoprotein R	HNRNPR	Color [DarkGray]	1	4					27	27	20	29.9545	30.5603	31.13	29.5408
	0.0179303	-0.0759706	Q00796	Q00796	Sorbitol dehydrogenase	SORD	Color [DarkGray]	1	4					11	11	11	24.4977	24.554	23.275	25.9286
	0.105943	-0.0740185	P61421	P61421	V-type proton ATPase subunit d 1	ATP6V0D1	Color [DarkGray]	1	4					10	10	10	29.1163	29.2187	29.0111	29.4719
	0.0250126	-0.0654974	P62249	P62249	40S ribosomal protein S16	RPS16	Color [DarkGray]	1	4					8	8	8	29.4539	29.3735	30.3044	28.6539
	0.0658603	-0.0636787	P13010	P13010	X-ray repair cross-complementing protein 5	XRCC5	Color [DarkGray]	1	4					34	34	34	31.2396	31.1887	31.5936	30.962
	0.0475962	-0.0631695	P61769	P61769	Beta-2-microglobulin;Beta-2-microglobulin form pI 5.3	B2M	Color [DarkGray]	1	4					3	3	3	32.1034	31.5785	32.2422	31.566
	0.0110025	-0.0596685	P23497	P23497	Nuclear autoantigen Sp-100	SP100	Color [DarkGray]	1	4					11	11	9	27.8665	27.1976	29.2443	25.9392
	0.011835	-0.0415211	P40925	P40925	Malate dehydrogenase, cytoplasmic	MDH1	Color [DarkGray]	1	4					12	12	12	29.7309	28.8977	30.3649	28.3467
	0.0108436	-0.0381994	Q15459	Q15459	Splicing factor 3A subunit 1	SF3A1	Color [DarkGray]	1	4					26	26	26	28.224	29.1567	29.7193	27.7378
	0.00424786	-0.0361881	Q9NZM1	Q9NZM1	Myoferlin	MYOF	Color [DarkGray]	1	4					56	54	54	26.2439	28.9652	29.8901	25.3914
	0.0231519	-0.0226097	O43708	O43708	Maleylacetoacetate isomerase	GSTZ1	Color [DarkGray]	1	4					6	6	6	23.9838	24.0561	24.348	23.7372
	0.0189971	-0.0152187	O00159;Q8N1T3	O00159	Unconventional myosin-Ic	MYO1C	Color [DarkGray]	1	4					49	49	48	30.0675	30.5586	30.2751	30.3814
	0.00745748	-0.00348091	Q15907;P62491;P57735	Q15907;P62491	Ras-related protein Rab-11B;Ras-related protein Rab-11A	RAB11B;RAB11A	Color [DarkGray]	1	4					14	14	14	30.4555	30.7069	30.5133	30.6561
	0.000201226	-0.000499725	P62888	P62888	60S ribosomal protein L30	RPL30	Color [DarkGray]	1	4					7	7	7	30.3667	29.986	30.9156	29.4382
	0.000506622	0.00265312	O75643	O75643	U5 small nuclear ribonucleoprotein 200 kDa helicase	SNRNP200	Color [DarkGray]	1	4					64	64	64	28.7613	28.5515	30.2595	27.048
	0.000792234	0.00323296	P60709;Q9BYX7	P60709	Actin, cytoplasmic 1;Actin, cytoplasmic 1, N-terminally processed	ACTB	Color [DarkGray]	1	4					33	1	1	31.032	31.8236	32.6148	30.2343
	0.00370852	0.00894547	P31943	P31943	Heterogeneous nuclear ribonucleoprotein H;Heterogeneous nuclear ribonucleoprotein H, N-terminally processed	HNRNPH1	Color [DarkGray]	1	4					18	18	10	31.0421	31.3799	31.9265	30.4776
	0.00258387	0.00898743	P56192	P56192	Methionine--tRNA ligase, cytoplasmic	MARS	Color [DarkGray]	1	4					15	15	15	25.2783	24.8214	23.9942	26.0876
	0.00260506	0.0101652	O14818;Q8TAA3	O14818	Proteasome subunit alpha type-7	PSMA7	Color [DarkGray]	1	4					10	10	10	27.9307	27.8151	29.0632	26.6622
	0.0180554	0.0123692	P15311	P15311	Ezrin	EZR	Color [DarkGray]	1	4					35	25	24	29.9015	29.9908	29.7239	30.1437
	0.00284087	0.0197287	P11387;Q969P6	P11387	DNA topoisomerase 1	TOP1	Color [DarkGray]	1	4					23	23	23	29.5336	27.3662	30.275	26.5853
	0.0143137	0.0254116	P12956	P12956	X-ray repair cross-complementing protein 6	XRCC6	Color [DarkGray]	1	4					32	32	32	30.7984	30.9648	31.4038	30.3086
	0.00648502	0.0382118	P26368	P26368	Splicing factor U2AF 65 kDa subunit	U2AF2	Color [DarkGray]	1	4					15	15	15	28.3952	27.9826	29.9618	26.3396
	0.0069306	0.0446281	O14773	O14773	Tripeptidyl-peptidase 1	TPP1	Color [DarkGray]	1	4					9	9	9	30.4601	30.2669	32.3095	28.3282
	0.0248228	0.0475798	Q92499	Q92499	ATP-dependent RNA helicase DDX1	DDX1	Color [DarkGray]	1	4					33	33	33	28.9185	29.0747	29.5486	28.3494
	0.0142272	0.0485735	P23919	P23919	Thymidylate kinase	DTYMK	Color [DarkGray]	1	4					10	10	10	27.3476	28.332	28.7358	26.8466
	0.0158851	0.0490179	Q5JTV8	Q5JTV8	Torsin-1A-interacting protein 1	TOR1AIP1	Color [DarkGray]	1	4					19	19	18	29.8826	29.3505	30.4946	28.6406
	0.0100797	0.0491171	Q9H223	Q9H223	EH domain-containing protein 4	EHD4	Color [DarkGray]	1	4					30	27	24	27.3315	26.6199	28.3976	25.4555
	0.0291154	0.0576887	P46779	P46779	60S ribosomal protein L28	RPL28	Color [DarkGray]	1	4					7	7	7	29.4512	28.835	29.6324	28.5385
	0.0325134	0.0643406	Q9BS26	Q9BS26	Endoplasmic reticulum resident protein 44	ERP44	Color [DarkGray]	1	4					16	16	16	30.2463	30.7791	31.0182	29.8784
	0.0115698	0.0669575	P20700	P20700	Lamin-B1	LMNB1	Color [DarkGray]	1	4					49	48	46	33.1333	33.7205	35.1362	31.5836
	0.0306779	0.0703926	P62910	P62910	60S ribosomal protein L32	RPL32	Color [DarkGray]	1	4					7	7	7	28.0414	27.9796	28.6676	27.2126
	0.0153086	0.0732756	Q9Y5S9	Q9Y5S9	RNA-binding protein 8A	RBM8A	Color [DarkGray]	1	4					7	7	7	27.7017	27.5827	29.0628	26.075
	0.020634	0.0742769	P31689	P31689	DnaJ homolog subfamily A member 1	DNAJA1	Color [DarkGray]	1	4					15	15	15	28.0001	29.1558	29.4756	27.5318
	0.0755751	0.0789747	O43488	O43488	Aflatoxin B1 aldehyde reductase member 2	AKR7A2	Color [DarkGray]	1	4					10	10	7	28.3581	28.9118	28.3499	28.7621
	0.0122404	0.0812063	Q9BX84	Q9BX84	Transient receptor potential cation channel subfamily M member 6	TRPM6	Color [DarkGray]	1	4		+			2	2	1	26.1441	29.7628	26.8762	28.8683
	0.0668935	0.0856657	P18077	P18077	60S ribosomal protein L35a	RPL35A	Color [DarkGray]	1	4					6	6	6	28.8689	28.1797	28.6788	28.1986
	0.0388249	0.0894613	P35998	P35998	26S protease regulatory subunit 7	PSMC2	Color [DarkGray]	1	4					19	19	19	26.9148	27.0596	27.6312	26.1643
	0.0158545	0.0953178	Q9NZ08	Q9NZ08	Endoplasmic reticulum aminopeptidase 1	ERAP1	Color [DarkGray]	1	4					27	27	27	28.8174	28.448	30.4072	26.6675
	0.0376438	0.0967054	O43237	O43237	Cytoplasmic dynein 1 light intermediate chain 2	DYNC1LI2	Color [DarkGray]	1	4					9	9	8	24.7971	26.2702	25.7991	25.0748
	0.0557003	0.102191	Q9NW15	Q9NW15	Anoctamin-10	ANO10	Color [DarkGray]	1	4					2	2	2	24.5739	23.7201	23.629	24.4606
	0.0267201	0.102882	P39656	P39656	Dolichyl-diphosphooligosaccharide--protein glycosyltransferase 48 kDa subunit	DDOST	Color [DarkGray]	1	4					13	13	13	29.5711	29.856	30.8193	28.4021
	0.0272176	0.104988	P35611	P35611	Alpha-adducin	ADD1	Color [DarkGray]	1	4					23	23	22	28.1965	28.6094	27.0958	29.5002
	0.0907291	0.107155	P61106	P61106	Ras-related protein Rab-14	RAB14	Color [DarkGray]	1	4					13	13	13	29.4507	29.9314	29.897	29.2709
	0.0310787	0.115737	P46776	P46776	60S ribosomal protein L27a	RPL27A	Color [DarkGray]	1	4					5	5	5	28.1033	28.1723	29.2037	26.8404
	0.033426	0.124111	CON__P02768-1;P02768	CON__P02768-1;P02768	Serum albumin	ALB	Color [DarkGray]	1	4				+	49	41	41	34.1886	33.7719	32.6932	35.0191
	0.0335014	0.126825	P61313	P61313	60S ribosomal protein L15	RPL15	Color [DarkGray]	1	4					9	9	9	30.1926	30.0798	31.2127	28.8061
	0.0306636	0.129345	P31153;Q00266	P31153	S-adenosylmethionine synthase isoform type-2	MAT2A	Color [DarkGray]	1	4					11	11	11	25.3656	24.8665	26.3017	23.6716
	0.0540864	0.131177	Q9Y383;Q9NQ29	Q9Y383	Putative RNA-binding protein Luc7-like 2	LUC7L2	Color [DarkGray]	1	4					13	13	13	28.5492	28.7513	29.2992	27.7389
	0.0404742	0.132728	P39019	P39019	40S ribosomal protein S19	RPS19	Color [DarkGray]	1	4					10	10	10	29.1957	28.3124	29.5745	27.6682
	0.0730218	0.14191	Q08211	Q08211	ATP-dependent RNA helicase A	DHX9	Color [DarkGray]	1	4					53	53	53	31.2235	31.4246	31.8148	30.5495
	0.0297654	0.145967	Q15363	Q15363	Transmembrane emp24 domain-containing protein 2	TMED2	Color [DarkGray]	1	4					6	6	6	28.6514	27.9649	29.6785	26.6458
	0.116942	0.148643	P61254;Q9UNX3;Q2PPJ7	P61254;Q9UNX3	60S ribosomal protein L26;60S ribosomal protein L26-like 1	RPL26;RPL26L1	Color [DarkGray]	1	4					7	7	7	28.2325	29.09	28.5706	28.4545
	0.332987	0.158578	P62820	P62820	Ras-related protein Rab-1A	RAB1A	Color [DarkGray]	1	4					14	5	5	28.4723	28.7804	28.5546	28.3809
	0.104719	0.159036	P61247	P61247	40S ribosomal protein S3a	RPS3A	Color [DarkGray]	1	4					16	16	16	30.6539	30.1135	30.6603	29.789
	0.036449	0.164427	P62424	P62424	60S ribosomal protein L7a	RPL7A	Color [DarkGray]	1	4					11	11	11	29.6164	29.3846	30.771	27.9012
	0.0450246	0.167511	Q92804	Q92804	TATA-binding protein-associated factor 2N	TAF15	Color [DarkGray]	1	4					8	8	6	28.8207	28.0006	29.3676	27.1186
	0.0349674	0.170849	P25787	P25787	Proteasome subunit alpha type-2	PSMA2	Color [DarkGray]	1	4					7	7	7	27.0853	26.8648	28.3573	25.2511
	0.10098	0.181823	P11142	P11142	Heat shock cognate 71 kDa protein	HSPA8	Color [DarkGray]	1	4					31	26	20	32.6064	32.9246	33.1686	31.9987
	0.282764	0.190313	P22392;O60361	P22392;O60361	Nucleoside diphosphate kinase B;Putative nucleoside diphosphate kinase	NME2;NME2P1	Color [DarkGray]	1	4					10	5	5	29.3939	29.7872	29.5495	29.2509
	0.082785	0.195787	P16435	P16435	NADPH--cytochrome P450 reductase	POR	Color [DarkGray]	1	4					12	12	12	27.6732	27.7892	28.3189	26.752
	0.0255503	0.208782	Q49A26	Q49A26	Putative oxidoreductase GLYR1	GLYR1	Color [DarkGray]	1	4					18	18	18	27.1528	27.8443	29.8462	24.7334
	0.0498098	0.213643	Q08945	Q08945	FACT complex subunit SSRP1	SSRP1	Color [DarkGray]	1	4					12	12	12	26.3923	27.2413	27.9225	25.2838
	0.0355918	0.216819	P17844	P17844	Probable ATP-dependent RNA helicase DDX5	DDX5	Color [DarkGray]	1	4					30	22	22	28.8143	27.6993	29.9007	26.1793
	0.17381	0.220757	P53990	P53990	IST1 homolog	IST1	Color [DarkGray]	1	4					9	9	9	27.1553	27.2482	26.5366	27.4253
	0.0481426	0.229417	P51571	P51571	Translocon-associated protein subunit delta	SSR4	Color [DarkGray]	1	4					6	6	6	27.639	27.9379	29.0892	26.0288
	0.149104	0.233656	Q13151	Q13151	Heterogeneous nuclear ribonucleoprotein A0	HNRNPA0	Color [DarkGray]	1	4					9	9	9	29.1186	29.0075	29.3706	28.2882
	0.0498846	0.234752	Q9BVK6	Q9BVK6	Transmembrane emp24 domain-containing protein 9	TMED9	Color [DarkGray]	1	4					8	8	6	28.6678	29.3049	30.2385	27.2646
	0.0974922	0.23956	P84090	P84090	Enhancer of rudimentary homolog	ERH	Color [DarkGray]	1	4					5	5	5	30.3257	30.5081	30.9975	29.3571
	0.399062	0.248075	P35579;REV__Q9UKV3	P35579	Myosin-9	MYH9	Color [DarkGray]	1	4					134	134	108	35.349	35.6194	35.4262	35.046
	0.0866778	0.254457	P42677	P42677	40S ribosomal protein S27	RPS27	Color [DarkGray]	1	4					5	5	1	28.0484	28.4366	28.9466	27.0294
	0.144934	0.258619	Q5VWZ2	Q5VWZ2	Lysophospholipase-like protein 1	LYPLAL1	Color [DarkGray]	1	4					8	8	8	27.9994	27.1821	27.7957	26.8686
	1.50435	0.259108	O14672	O14672	Disintegrin and metalloproteinase domain-containing protein 10	ADAM10	Color [DarkGray]	1	4					8	8	8	25.7377	25.8266	25.5079	25.5383
	0.344687	0.263356	P00352;P47895	P00352	Retinal dehydrogenase 1	ALDH1A1	Color [DarkGray]	1	4					35	35	31	31.1659	31.31	30.6995	31.2497
	0.219747	0.265242	Q96FJ2	Q96FJ2	Dynein light chain 2, cytoplasmic	DYNLL2	Color [DarkGray]	1	4					4	4	1	29.9083	29.2924	29.6402	29.03
	0.0652693	0.28583	O43684	O43684	Mitotic checkpoint protein BUB3	BUB3	Color [DarkGray]	1	4					13	13	13	27.2076	28.3349	28.8043	26.1666
	0.0578443	0.286452	Q12905	Q12905	Interleukin enhancer-binding factor 2	ILF2	Color [DarkGray]	1	4					15	15	15	27.7954	28.7014	29.5086	26.4153
	0.0522881	0.28654	Q01105;P0DME0	Q01105;P0DME0	Protein SET;Protein SETSIP	SET;SETSIP	Color [DarkGray]	1	4					9	9	9	30.4739	28.7002	30.8377	27.7633
	0.189685	0.290235	P61026;P59190	P61026	Ras-related protein Rab-10	RAB10	Color [DarkGray]	1	4					10	9	8	29.732	30.3513	30.1967	29.3061
	0.517611	0.291781	O95197	O95197	Reticulon-3	RTN3	Color [DarkGray]	1	4					3	3	3	28.7157	28.9032	28.7085	28.3268
	0.0477562	0.300391	O75396	O75396	Vesicle-trafficking protein SEC22b	SEC22B	Color [DarkGray]	1	4					12	12	12	29.1229	27.8356	30.1028	26.255
	0.100344	0.302796	P62263	P62263	40S ribosomal protein S14	RPS14	Color [DarkGray]	1	4					6	6	6	28.9149	27.7686	28.8773	27.2006
	0.0568223	0.304042	P24534	P24534	Elongation factor 1-beta	EEF1B2	Color [DarkGray]	1	4					9	7	7	26.6106	26.9903	28.2258	24.767
	0.292869	0.305182	P00491	P00491	Purine nucleoside phosphorylase	PNP	Color [DarkGray]	1	4					16	16	16	28.5575	28.1676	28.3875	27.7273
	0.0898446	0.306097	P62244	P62244	40S ribosomal protein S15a	RPS15A	Color [DarkGray]	1	4					7	7	7	29.3873	29.5174	30.2822	28.0103
	0.0491385	0.31876	Q71UI9;P0C0S5	Q71UI9;P0C0S5	Histone H2A.V;Histone H2A.Z	H2AFV;H2AFZ	Color [DarkGray]	1	4					6	4	4	31.3382	28.9101	31.5126	28.0982
	0.346004	0.321039	Q96C23	Q96C23	Aldose 1-epimerase	GALM	Color [DarkGray]	1	4					4	4	4	26.233	26.0936	25.5039	26.1806
	0.0727159	0.323658	P07355;A6NMY6	P07355;A6NMY6	Annexin A2;Putative annexin A2-like protein	ANXA2;ANXA2P2	Color [DarkGray]	1	4					28	28	28	32.7977	33.5032	34.2505	31.4031
	0.0829794	0.325926	P27797	P27797	Calreticulin	CALR	Color [DarkGray]	1	4					26	26	26	33.5744	34.0026	34.7498	32.1754
	0.0723442	0.329213	Q12906	Q12906	Interleukin enhancer-binding factor 3	ILF3	Color [DarkGray]	1	4					29	29	27	30.0725	29.8712	31.1384	28.1469
	0.0693629	0.331126	O43504	O43504	Ragulator complex protein LAMTOR5	LAMTOR5	Color [DarkGray]	1	4					5	5	5	28.4183	28.4334	29.6635	26.5259
	0.0939575	0.331581	P07602	P07602	Prosaposin;Saposin-A;Saposin-B-Val;Saposin-B;Saposin-C;Saposin-D	PSAP	Color [DarkGray]	1	4					16	16	16	31.8396	32.4694	32.9624	30.6835
	0.0938073	0.332489	P01009	P01009	Alpha-1-antitrypsin;Short peptide from AAT	SERPINA1	Color [DarkGray]	1	4					23	23	22	30.8986	31.4583	29.6922	31.9997
	0.0787453	0.33399	P0DP25;P0DP24;P0DP23;P27482;P02585	P0DP25;P0DP24;P0DP23			Color [DarkGray]	1	4					9	9	9	31.4008	31.2279	32.3821	29.5786
	0.0971732	0.344258	O75934	O75934	Pre-mRNA-splicing factor SPF27	BCAS2	Color [DarkGray]	1	4					7	7	7	25.4162	26.5925	26.6941	24.6261
	0.0329886	0.348757	P07686	P07686	Beta-hexosaminidase subunit beta;Beta-hexosaminidase subunit beta chain B;Beta-hexosaminidase subunit beta chain A	HEXB	Color [DarkGray]	1	4					16	16	16	27.7905	28.8168	31.278	24.6319
	0.0847683	0.354174	Q6NUK1	Q6NUK1	Calcium-binding mitochondrial carrier protein SCaMC-1	SLC25A24	Color [DarkGray]	1	4					22	22	22	30.4616	30.4607	31.497	28.717
	1.8771	0.356875	P16152	P16152	Carbonyl reductase [NADPH] 1	CBR1	Color [DarkGray]	1	4					14	14	12	29.7848	29.728	29.3693	29.4298
	0.0778471	0.35763	P16401	P16401	Histone H1.5	HIST1H1B	Color [DarkGray]	1	4					8	5	5	32.3315	32.5258	33.588	30.554
	0.0954369	0.360235	P14625;Q58FF3	P14625	Endoplasmin	HSP90B1	Color [DarkGray]	1	4					44	44	43	33.7212	34.1153	34.8084	32.3076
	0.124401	0.360339	Q14697	Q14697	Neutral alpha-glucosidase AB	GANAB	Color [DarkGray]	1	4					50	50	50	32.8834	33.2051	33.6615	31.7063
	0.357657	0.360359	P68104;Q5VTE0;Q05639	P68104;Q5VTE0	Elongation factor 1-alpha 1;Putative elongation factor 1-alpha-like 3	EEF1A1;EEF1A1P5	Color [DarkGray]	1	4					24	24	24	34.0366	33.8192	33.9273	33.2077
	0.243622	0.362715	Q6IQ23	Q6IQ23	Pleckstrin homology domain-containing family A member 7	PLEKHA7	Color [DarkGray]	1	4					9	9	9	26.1555	26.0992	25.2258	26.3034
	0.257763	0.364384	P35268;Q6P5R6	P35268	60S ribosomal protein L22	RPL22	Color [DarkGray]	1	4					4	4	4	28.1517	28.5452	28.4597	27.5084
	1.54542	0.37513	P40429;Q6NVV1	P40429	60S ribosomal protein L13a	RPL13A	Color [DarkGray]	1	4					6	6	6	27.2208	27.0962	26.8008	26.7659
	0.272208	0.379999	P63208	P63208	S-phase kinase-associated protein 1	SKP1	Color [DarkGray]	1	4					8	8	8	27.3598	27.7818	27.6558	26.7259
	0.16165	0.383426	P05090	P05090	Apolipoprotein D	APOD	Color [DarkGray]	1	4					5	5	5	28.2809	27.919	26.9074	28.5257
	0.128002	0.389262	P61964	P61964	WD repeat-containing protein 5	WDR5	Color [DarkGray]	1	4					9	9	9	26.6146	26.6709	27.2956	25.2113
	0.268406	0.392351	Q16186	Q16186	Proteasomal ubiquitin receptor ADRM1	ADRM1	Color [DarkGray]	1	4					4	4	4	25.5228	24.4613	24.5403	24.6592
	0.610772	0.393047	Q53GQ0	Q53GQ0	Very-long-chain 3-oxoacyl-CoA reductase	HSD17B12	Color [DarkGray]	1	4					10	10	10	29.4674	29.016	28.9343	28.763
	0.123562	0.396729	P02749	P02749	Beta-2-glycoprotein 1	APOH	Color [DarkGray]	1	4					11	9	9	29.04	27.848	27.1255	28.969
	0.163784	0.398629	Q07020	Q07020	60S ribosomal protein L18	RPL18	Color [DarkGray]	1	4					8	8	8	29.5384	29.5556	30.0001	28.2966
	0.107383	0.398881	Q92878	Q92878	DNA repair protein RAD50	RAD50	Color [DarkGray]	1	4					31	31	31	27.4849	27.4276	28.3133	25.8014
	0.0778558	0.399066	P55735	P55735	Protein SEC13 homolog	SEC13	Color [DarkGray]	1	4					13	13	13	27.543	27.9736	29.0416	25.6769
	0.133619	0.40991	P32969	P32969	60S ribosomal protein L9	RPL9	Color [DarkGray]	1	4					7	7	7	28.6108	29.0351	29.4469	27.3792
	0.105829	0.414279	Q13595	Q13595	Transformer-2 protein homolog alpha	TRA2A	Color [DarkGray]	1	4					7	5	5	25.6804	27.1063	27.0929	24.8652
	0.114137	0.424507	Q9P0L0	Q9P0L0	Vesicle-associated membrane protein-associated protein A	VAPA	Color [DarkGray]	1	4					13	13	12	28.897	29.1481	29.8554	27.3406
	0.0838391	0.431298	Q9BXW7	Q9BXW7	Cat eye syndrome critical region protein 5	CECR5	Color [DarkGray]	1	4					8	8	8	26.9754	26.6964	28.1091	24.7001
	0.167732	0.441141	O95571	O95571	Persulfide dioxygenase ETHE1, mitochondrial	ETHE1	Color [DarkGray]	1	4					13	13	13	29.692	29.9505	30.2933	28.4668
	0.974221	0.448291	Q9BPX5	Q9BPX5	Actin-related protein 2/3 complex subunit 5-like protein	ARPC5L	Color [DarkGray]	1	4					6	6	6	26.9498	26.7938	26.562	26.285
	0.0987087	0.454128	Q15084	Q15084	Protein disulfide-isomerase A6	PDIA6	Color [DarkGray]	1	4					17	17	17	31.5916	31.8435	32.8047	29.722
	0.0949547	0.464028	P38159;O75526;Q8N7X1;Q8IZ40	P38159	RNA-binding motif protein, X chromosome;RNA-binding motif protein, X chromosome, N-terminally processed	RBMX	Color [DarkGray]	1	4					26	26	9	30.4059	31.127	31.9004	28.7044
	0.10258	0.47045	P22087	P22087	rRNA 2-O-methyltransferase fibrillarin	FBL	Color [DarkGray]	1	4					16	16	13	29.8333	30.3012	31.1248	28.0687
	0.321099	0.471478	P17066;P48741	P17066;P48741	Heat shock 70 kDa protein 6;Putative heat shock 70 kDa protein 7	HSPA6;HSPA7	Color [DarkGray]	1	4					11	1	1	30.2251	31.29	30.3973	30.1749
	0.230246	0.472317	P05388;Q8NHW5	P05388;Q8NHW5	60S acidic ribosomal protein P0;60S acidic ribosomal protein P0-like	RPLP0;RPLP0P6	Color [DarkGray]	1	4					14	14	14	30.5014	30.8388	30.9181	29.4776
	0.111468	0.474451	P30101	P30101	Protein disulfide-isomerase A3	PDIA3	Color [DarkGray]	1	4					29	28	28	33.6683	34.335	34.9317	32.1227
	0.113433	0.483247	P11021	P11021	78 kDa glucose-regulated protein	HSPA5	Color [DarkGray]	1	4					31	31	30	33.5569	34.1522	34.7871	31.9555
	0.132015	0.485073	Q92522	Q92522	Histone H1x	H1FX	Color [DarkGray]	1	4					10	10	10	30.5986	30.9641	31.5458	29.0468
	0.649065	0.488521	P62753	P62753	40S ribosomal protein S6	RPS6	Color [DarkGray]	1	4					6	6	6	28.713	28.9795	28.6052	28.1102
	0.16781	0.49179	P36578	P36578	60S ribosomal protein L4	RPL4	Color [DarkGray]	1	4					21	21	21	30.0125	29.077	29.9682	28.1378
	0.0893969	0.496709	P30462;P03989	P30462	HLA class I histocompatibility antigen, B-14 alpha chain	HLA-B	Color [DarkGray]	1	4					17	11	0	30.1397	30.0129	31.4335	27.7257
	0.28228	0.499964	Q96PK6	Q96PK6	RNA-binding protein 14	RBM14	Color [DarkGray]	1	4					19	19	19	29.0844	29.8886	29.4969	28.4762
	0.567467	0.516212	P21333	P21333	Filamin-A	FLNA	Color [DarkGray]	1	4					138	138	124	33.2919	33.9186	32.9508	33.2272
	0.185511	0.517653	P33176;Q12840;O60282	P33176	Kinesin-1 heavy chain	KIF5B	Color [DarkGray]	1	4					26	26	26	27.3944	27.4258	27.8795	25.9053
	0.133325	0.533949	O60613	O60613	15 kDa selenoprotein	SELENOF	Color [DarkGray]	1	4					4	4	4	27.0862	28.0647	28.3292	25.7538
	0.129166	0.535623	P51572	P51572	B-cell receptor-associated protein 31	BCAP31	Color [DarkGray]	1	4					7	7	7	29.6984	29.7085	30.5904	27.7452
	0.295842	0.538149	P19105;O14950	P19105;O14950	Myosin regulatory light chain 12A;Myosin regulatory light chain 12B	MYL12A;MYL12B	Color [DarkGray]	1	4					12	12	6	31.8786	32.2521	32.1704	30.884
	0.340364	0.542156	P62280	P62280	40S ribosomal protein S11	RPS11	Color [DarkGray]	1	4					7	7	7	29.2105	29.7914	29.4751	28.4425
	0.157191	0.547513	P30040	P30040	Endoplasmic reticulum resident protein 29	ERP29	Color [DarkGray]	1	4					11	11	11	30.691	31.1047	31.5473	29.1535
	0.11313	0.550062	P05204;Q15651	P05204;Q15651	Non-histone chromosomal protein HMG-17;High mobility group nucleosome-binding domain-containing protein 3	HMGN2;HMGN3	Color [DarkGray]	1	4					2	2	2	30.9317	30.3316	31.705	28.4582
	0.0824371	0.565708	P37198	P37198	Nuclear pore glycoprotein p62	NUP62	Color [DarkGray]	1	4					11	11	11	27.7987	27.0096	29.0829	24.594
	0.0868004	0.56733	Q13510	Q13510	Acid ceramidase;Acid ceramidase subunit alpha;Acid ceramidase subunit beta	ASAH1	Color [DarkGray]	1	4					21	21	21	30.1975	30.6637	32.0286	27.698
	0.0683885	0.569568	P06727	P06727	Apolipoprotein A-IV	APOA4	Color [DarkGray]	1	4					23	23	21	31.5065	29.165	27.2947	32.2377
	0.489683	0.581533	P68363	P68363	Tubulin alpha-1B chain	TUBA1B	Color [DarkGray]	1	4					27	27	0	34.2666	34.5	34.2343	33.3692
	0.267206	0.58322	P55795	P55795	Heterogeneous nuclear ribonucleoprotein H2	HNRNPH2	Color [DarkGray]	1	4					15	8	8	30.371	29.9848	30.3681	28.8213
	0.191443	0.58722	P10321	P10321	HLA class I histocompatibility antigen, Cw-7 alpha chain	HLA-C	Color [DarkGray]	1	4					11	1	1	29.156	28.8743	29.507	27.3488
	0.0979527	0.597364	Q9Y4L1	Q9Y4L1	Hypoxia up-regulated protein 1	HYOU1	Color [DarkGray]	1	4					36	36	36	30.3516	30.7013	31.9705	27.8877
	0.0999134	0.602238	Q16531	Q16531	DNA damage-binding protein 1	DDB1	Color [DarkGray]	1	4					35	35	35	28.1617	27.7081	29.3478	25.3175
	0.867204	0.613558	P30044	P30044	Peroxiredoxin-5, mitochondrial	PRDX5	Color [DarkGray]	1	4					10	10	10	32.0396	31.5666	31.2782	31.1009
	0.188495	0.623118	P52272	P52272	Heterogeneous nuclear ribonucleoprotein M	HNRNPM	Color [DarkGray]	1	4					50	50	50	32.923	33.5075	33.7263	31.4579
	0.347341	0.629109	Q9BXP5	Q9BXP5	Serrate RNA effector molecule homolog	SRRT	Color [DarkGray]	1	4					18	18	18	28.3342	28.1015	28.2531	26.9243
	0.574945	0.633065	Q9Y4W6	Q9Y4W6	AFG3-like protein 2	AFG3L2	Color [DarkGray]	1	4					18	18	18	29.8829	29.1779	29.115	28.6797
	0.0712197	0.638379	Q14165	Q14165	Malectin	MLEC	Color [DarkGray]	1	4					11	11	11	28.7123	27.7154	30.4832	24.6677
	0.199915	0.642386	P62829	P62829	60S ribosomal protein L23	RPL23	Color [DarkGray]	1	4					6	6	6	28.9181	29.4348	29.6489	27.4192
	0.86827	0.649939	O14561	O14561	Acyl carrier protein, mitochondrial	NDUFAB1	Color [DarkGray]	1	4					2	2	2	28.3265	28.8409	28.0058	27.8617
	0.144076	0.655062	Q9BSH5	Q9BSH5	Haloacid dehalogenase-like hydrolase domain-containing protein 3	HDHD3	Color [DarkGray]	1	4					10	10	10	28.7417	28.5459	26.4179	29.5596
	0.128199	0.655521	P13667	P13667	Protein disulfide-isomerase A4	PDIA4	Color [DarkGray]	1	4					39	39	38	32.0329	32.4422	33.3232	29.8409
	0.889769	0.659078	P21281	P21281	V-type proton ATPase subunit B, brain isoform	ATP6V1B2	Color [DarkGray]	1	4					27	27	17	31.1398	31.4929	30.8518	30.4627
	0.396421	0.668747	Q9NQT8;Q96L93	Q9NQT8	Kinesin-like protein KIF13B	KIF13B	Color [DarkGray]	1	4					14	14	10	24.9577	26.0396	24.5016	25.1582
	0.529516	0.670346	O75935	O75935	Dynactin subunit 3	DCTN3	Color [DarkGray]	1	4					7	7	7	27.4855	28.2791	26.9464	27.4775
	0.18328	0.679412	P62701	P62701	40S ribosomal protein S4, X isoform	RPS4X	Color [DarkGray]	1	4					16	16	8	30.1599	30.2555	30.8376	28.219
	0.0888617	0.682377	Q15005	Q15005	Signal peptidase complex subunit 2	SPCS2	Color [DarkGray]	1	4					7	7	7	27.7133	27.7279	29.6009	24.4756
	0.257878	0.684142	Q16610	Q16610	Extracellular matrix protein 1	ECM1	Color [DarkGray]	1	4					6	6	6	28.4915	27.9979	26.6266	28.4945
	0.169791	0.68751	P84243	P84243	Histone H3.3	H3F3A	Color [DarkGray]	1	4					8	8	2	36.5206	35.7446	36.8126	34.0776
	0.475883	0.68884	O00151	O00151	PDZ and LIM domain protein 1	PDLIM1	Color [DarkGray]	1	4					17	17	17	25.8176	24.9558	25.0331	24.3626
	0.331811	0.693689	O75367	O75367	Core histone macro-H2A.1	H2AFY	Color [DarkGray]	1	4					18	18	16	32.3486	32.0666	32.2772	30.7506
	0.173877	0.694535	Q9NQC3	Q9NQC3	Reticulon-4	RTN4	Color [DarkGray]	1	4					12	12	12	30.8666	31.051	31.6665	28.8621
	0.84556	0.698246	P68371;A6NNZ2	P68371	Tubulin beta-4B chain	TUBB4B	Color [DarkGray]	1	4					28	28	1	34.1464	34.4526	33.8552	33.3473
	0.490784	0.699938	P42766	P42766	60S ribosomal protein L35	RPL35	Color [DarkGray]	1	4					3	3	3	26.5892	27.5843	26.5916	26.182
	0.109164	0.700355	Q9UMS4	Q9UMS4	Pre-mRNA-processing factor 19	PRPF19	Color [DarkGray]	1	4					20	20	20	29.723	30.231	31.4342	27.1191
	0.470285	0.707224	P60660;P14649	P60660	Myosin light polypeptide 6	MYL6	Color [DarkGray]	1	4					10	10	10	32.7092	33.5013	32.804	31.9921
	0.210348	0.716264	Q9Y3B4	Q9Y3B4	Splicing factor 3B subunit 6	SF3B6	Color [DarkGray]	1	4					5	5	5	26.6094	26.0408	26.7934	24.4243
	0.238816	0.728204	Q8IUE6	Q8IUE6	Histone H2A type 2-B	HIST2H2AB	Color [DarkGray]	1	4					6	2	2	31.2097	30.7888	31.3538	29.1883
	0.166922	0.73358	Q9Y2W1	Q9Y2W1	Thyroid hormone receptor-associated protein 3	THRAP3	Color [DarkGray]	1	4					20	20	19	29.2499	29.8584	30.3307	27.3103
	0.181279	0.739521	Q00577;Q9UJV8	Q00577	Transcriptional activator protein Pur-alpha	PURA	Color [DarkGray]	1	4					11	11	10	27.2315	28.3082	28.3663	25.6943
	0.190909	0.750157	P14543	P14543	Nidogen-1	NID1	Color [DarkGray]	1	4					29	29	28	30.4027	29.1166	27.773	30.246
	0.364598	0.752681	Q5SSJ5	Q5SSJ5	Heterochromatin protein 1-binding protein 3	HP1BP3	Color [DarkGray]	1	4					27	27	27	32.1445	32.2209	32.2001	30.6599
	0.335086	0.766927	P00441	P00441	Superoxide dismutase [Cu-Zn]	SOD1	Color [DarkGray]	1	4					6	6	6	30.9856	30.8095	30.9764	29.2849
	0.15521	0.771108	Q92597	Q92597	Protein NDRG1	NDRG1	Color [DarkGray]	1	4					13	13	13	30.0241	28.2732	29.8704	26.8846
	0.59214	0.771963	P18206	P18206	Vinculin	VCL	Color [DarkGray]	1	4					69	69	69	30.4467	30.5365	30.2075	29.2318
	0.546599	0.784026	P11279	P11279	Lysosome-associated membrane glycoprotein 1	LAMP1	Color [DarkGray]	1	4					9	9	9	30.4326	30.2765	30.1055	29.0356
	0.327148	0.786377	Q9UJ68	Q9UJ68	Mitochondrial peptide methionine sulfoxide reductase	MSRA	Color [DarkGray]	1	4					6	6	6	28.614	26.9517	26.6738	27.3192
	0.196063	0.786702	P04179	P04179	Superoxide dismutase [Mn], mitochondrial	SOD2	Color [DarkGray]	1	4					13	13	13	33.7621	34.3936	34.6823	31.8999
	0.217041	0.786957	Q13057	Q13057	Bifunctional coenzyme A synthase;Phosphopantetheine adenylyltransferase;Dephospho-CoA kinase	COASY	Color [DarkGray]	1	4					8	8	8	25.5198	25.4191	25.9823	23.3827
	0.857114	0.791474	Q9UI12	Q9UI12	V-type proton ATPase subunit H	ATP6V1H	Color [DarkGray]	1	4					20	20	20	29.3786	28.8053	28.1359	28.4651
+	2.18877	0.794278	P38606	P38606	V-type proton ATPase catalytic subunit A	ATP6V1A	Color [DarkGray]	1	4					33	33	33	31.5223	31.6042	30.7195	30.8185
	0.183024	0.79494	Q09028	Q09028	Histone-binding protein RBBP4	RBBP4	Color [DarkGray]	1	4					19	19	12	29.5318	29.8445	30.4201	27.3664
	0.310528	0.796346	Q8N183	Q8N183	Mimitin, mitochondrial	NDUFAF2	Color [DarkGray]	1	4					10	10	10	29.7346	29.6667	29.8514	27.9573
	0.171136	0.798827	Q86U42;A6NDY0	Q86U42	Polyadenylate-binding protein 2	PABPN1	Color [DarkGray]	1	4					8	8	8	26.9909	27.479	28.0576	24.8146
	0.155873	0.801341	P26885	P26885	Peptidyl-prolyl cis-trans isomerase FKBP2	FKBP2	Color [DarkGray]	1	4					6	6	6	28.9703	29.128	30.0376	26.4581
	0.159152	0.803433	P62308;A8MWD9	P62308;A8MWD9	Small nuclear ribonucleoprotein G;Putative small nuclear ribonucleoprotein G-like protein 15	SNRPG;SNRPGP15	Color [DarkGray]	1	4					4	4	4	29.4856	29.5134	30.4584	26.9338
	0.315436	0.806673	Q99879;Q99877;Q93079;Q5QNW6;P62807;P58876;O60814;P57053	Q99879;Q99877;Q93079;Q5QNW6;P62807;P58876;O60814;P57053	Histone H2B type 1-M;Histone H2B type 1-N;Histone H2B type 1-H;Histone H2B type 2-F;Histone H2B type 1-C/E/F/G/I;Histone H2B type 1-D;Histone H2B type 1-K;Histone H2B type F-S	HIST1H2BM;HIST1H2BN;HIST1H2BH;HIST2H2BF;HIST1H2BC;HIST1H2BD;HIST1H2BK;H2BFS	Color [DarkGray]	1	4					9	9	0	36.139	36.2262	36.3211	34.4308
	0.260661	0.813738	P62805	P62805	Histone H4	HIST1H4A	Color [DarkGray]	1	4					8	8	8	35.7418	36.1803	36.2637	34.0308
	0.17942	0.816132	Q13263	Q13263	Transcription intermediary factor 1-beta	TRIM28	Color [DarkGray]	1	4					33	33	33	30.1776	30.1086	30.9312	27.7227
	0.367014	0.830967	Q8NFV4	Q8NFV4	Alpha/beta hydrolase domain-containing protein 11	ABHD11	Color [DarkGray]	1	4					13	13	13	27.7829	28.9085	28.1463	26.8832
	0.884544	0.832184	Q93050	Q93050	V-type proton ATPase 116 kDa subunit a isoform 1	ATP6V0A1	Color [DarkGray]	1	4					14	14	14	28.876	28.5144	28.144	27.5819
	0.588038	0.839282	O14638	O14638	Ectonucleotide pyrophosphatase/phosphodiesterase family member 3;Alkaline phosphodiesterase I;Nucleotide pyrophosphatase	ENPP3	Color [DarkGray]	1	4					13	13	13	27.2702	28.3289	26.8729	27.0476
	0.320312	0.839925	Q8NBX0	Q8NBX0	Saccharopine dehydrogenase-like oxidoreductase	SCCPDH	Color [DarkGray]	1	4					11	11	11	27.714	27.9212	27.9434	26.0121
	0.22774	0.845135	O75531	O75531	Barrier-to-autointegration factor;Barrier-to-autointegration factor, N-terminally processed	BANF1	Color [DarkGray]	1	4					7	7	7	30.2304	31.2288	31.1247	28.6443
	0.0858749	0.84593	P16278;Q6UWU2	P16278	Beta-galactosidase	GLB1	Color [DarkGray]	1	4					13	13	13	26.922	27.0245	29.4068	22.8478
	0.158471	0.847969	Q14498	Q14498	RNA-binding protein 39	RBM39	Color [DarkGray]	1	4					14	14	14	27.5297	28.2151	28.86	25.1888
	0.532583	0.850159	P17936	P17936	Insulin-like growth factor-binding protein 3	IGFBP3	Color [DarkGray]	1	4					2	2	2	27.7973	26.7131	26.1434	26.6667
	0.578338	0.851215	P68366;Q9H853	P68366	Tubulin alpha-4A chain	TUBA4A	Color [DarkGray]	1	4					26	5	5	29.8344	29.9031	28.4649	29.5702
	0.148487	0.854212	Q9Y224	Q9Y224	UPF0568 protein C14orf166	C14orf166	Color [DarkGray]	1	4					14	14	14	27.9248	27.0398	28.5749	24.6813
	0.171909	0.867672	Q08170	Q08170	Serine/arginine-rich splicing factor 4	SRSF4	Color [DarkGray]	1	4					12	12	7	29.5485	29.9669	30.6515	27.1286
	0.247774	0.871164	O60762	O60762	Dolichol-phosphate mannosyltransferase subunit 1	DPM1	Color [DarkGray]	1	4					5	5	5	28.0958	25.893	26.7674	25.4791
	0.141045	0.875061	P19338	P19338	Nucleolin	NCL	Color [DarkGray]	1	4					25	25	25	31.6806	30.8251	32.4785	28.2771
	0.351595	0.885025	O14974	O14974	Protein phosphatase 1 regulatory subunit 12A	PPP1R12A	Color [DarkGray]	1	4					22	22	21	27.1394	26.2733	26.6535	24.9891
	0.157837	0.889343	P08670;P41219;CON__O43790;CON__Q6NT21;CON__P78385;CON__Q14533;CON__P78386;CON__Q8N1N4-2;CON__Q7RTT2;O43790;P78385;Q14533;P78386;Q8N1N4;P12036	P08670	Vimentin	VIM	Color [DarkGray]	1	4					64	64	56	36.2139	37.4453	37.807	34.0735
	0.771836	0.89062	P48681	P48681	Nestin	NES	Color [DarkGray]	1	4					38	38	38	27.5379	28.2704	26.8044	27.2227
	0.313309	0.90163	Q02878	Q02878	60S ribosomal protein L6	RPL6	Color [DarkGray]	1	4					13	13	13	30.0313	29.9627	30.1589	28.0318
	0.866963	0.907243	P33121;Q9UKU0	P33121	Long-chain-fatty-acid--CoA ligase 1	ACSL1	Color [DarkGray]	1	4					28	28	27	31.7815	31.6011	31.1466	30.4215
	0.618108	0.936641	Q9NYL9	Q9NYL9	Tropomodulin-3	TMOD3	Color [DarkGray]	1	4					16	16	14	29.4494	29.4963	29.1038	27.9687
	0.243484	0.939323	O94979	O94979	Protein transport protein Sec31A	SEC31A	Color [DarkGray]	1	4					14	14	14	26.2059	28.4071	27.229	25.5053
	0.104241	0.942779	Q15661;P20231;Q9BZJ3;A6NIE9;P05981	Q15661;P20231	Tryptase alpha/beta-1;Tryptase beta-2	TPSAB1;TPSB2	Color [DarkGray]	1	4					9	9	9	30.8595	29.3522	32.1206	26.2055
	0.399611	0.949212	Q13148	Q13148	TAR DNA-binding protein 43	TARDBP	Color [DarkGray]	1	4					9	9	9	30.0407	29.6203	29.7475	28.0151
	0.193446	0.951157	O14979	O14979	Heterogeneous nuclear ribonucleoprotein D-like	HNRNPDL	Color [DarkGray]	1	4					9	8	8	27.6816	26.9098	28.0474	24.6416
	0.179498	0.954984	P02760	P02760	Protein AMBP;Alpha-1-microglobulin;Inter-alpha-trypsin inhibitor light chain;Trypstatin	AMBP	Color [DarkGray]	1	4					9	8	8	29.5222	26.7594	25.9153	28.4564
	0.253534	0.967672	Q01130;Q9BRL6	Q01130	Serine/arginine-rich splicing factor 2	SRSF2	Color [DarkGray]	1	4					7	7	7	28.5456	28.6652	29.0242	26.2512
	0.257991	0.972784	Q13555	Q13555	Calcium/calmodulin-dependent protein kinase type II subunit gamma	CAMK2G	Color [DarkGray]	1	4					10	7	4	26.6703	27.6909	24.9332	27.4825
	1.1783	0.996038	Q9Y5L4	Q9Y5L4	Mitochondrial import inner membrane translocase subunit Tim13	TIMM13	Color [DarkGray]	1	4					5	5	5	29.0631	28.5249	27.822	27.774
+	1.89608	1.00029	Q9UHB6	Q9UHB6	LIM domain and actin-binding protein 1	LIMA1	Color [DarkGray]	1	4					29	29	28	27.9255	28.0648	27.0849	26.9048
	0.217559	1.00636	Q8N257	Q8N257	Histone H2B type 3-B	HIST3H2BB	Color [DarkGray]	1	4		+			7	1	1	27.0404	29.2597	28.378	25.9093
	0.148744	1.01545	P30453;P30457;P16190;P16189;P01891	P30453;P30457;P16190;P16189;P01891	HLA class I histocompatibility antigen, A-34 alpha chain;HLA class I histocompatibility antigen, A-66 alpha chain;HLA class I histocompatibility antigen, A-33 alpha chain;HLA class I histocompatibility antigen, A-31 alpha chain;HLA class I histocompatibility antigen, A-68 alpha chain	HLA-A	Color [DarkGray]	1	4					18	18	0	30.6459	30.511	31.9316	27.1944
	0.263083	1.02205	P62979;P0CG47;P0CG48	P62979;P0CG47;P0CG48	Ubiquitin-40S ribosomal protein S27a;Ubiquitin;40S ribosomal protein S27a;Polyubiquitin-B;Ubiquitin;Polyubiquitin-C;Ubiquitin	RPS27A;UBB;UBC	Color [DarkGray]	1	4					7	7	2	33.5748	33.553	33.9588	31.1249
	0.241838	1.02262	O60832	O60832	H/ACA ribonucleoprotein complex subunit 4	DKC1	Color [DarkGray]	1	4					15	15	15	27.9124	28.5607	28.7106	25.7173
	0.646353	1.02448	P21291	P21291	Cysteine and glycine-rich protein 1	CSRP1	Color [DarkGray]	1	4					9	9	9	28.8323	27.6604	27.3072	27.1365
	0.282549	1.02619	P06748	P06748	Nucleophosmin	NPM1	Color [DarkGray]	1	4					13	13	13	31.5463	32.0089	32.0637	29.4392
	0.429314	1.03671	P26373	P26373	60S ribosomal protein L13	RPL13	Color [DarkGray]	1	4					10	10	10	28.713	28.5347	28.4915	26.6828
	0.729083	1.03961	O43707	O43707	Alpha-actinin-4	ACTN4	Color [DarkGray]	1	4					67	67	43	33.3548	33.304	32.8149	31.7647
	0.321684	1.03975	P31942	P31942	Heterogeneous nuclear ribonucleoprotein H3	HNRNPH3	Color [DarkGray]	1	4					11	9	9	30.0995	30.0207	30.2172	27.8235
	0.79734	1.04487	Q14677	Q14677	Clathrin interactor 1	CLINT1	Color [DarkGray]	1	4					14	14	14	28.8394	28.7082	28.2006	27.2573
	0.277657	1.04955	Q9Y2Q3	Q9Y2Q3	Glutathione S-transferase kappa 1	GSTK1	Color [DarkGray]	1	4					13	13	13	30.7885	31.461	31.4185	28.7318
	0.276495	1.05373	P15954	P15954	Cytochrome c oxidase subunit 7C, mitochondrial	COX7C	Color [DarkGray]	1	4					2	2	2	27.4472	26.9676	27.5286	24.7787
	0.191457	1.0589	Q9HD45	Q9HD45	Transmembrane 9 superfamily member 3	TM9SF3	Color [DarkGray]	1	4					8	8	8	26.7801	26.9168	27.7506	23.8285
	0.514504	1.08074	P13473	P13473	Lysosome-associated membrane glycoprotein 2	LAMP2	Color [DarkGray]	1	4					5	5	5	29.6997	29.0567	29.0218	27.5732
	0.297336	1.0811	Q9Y3B3	Q9Y3B3	Transmembrane emp24 domain-containing protein 7	TMED7	Color [DarkGray]	1	4					7	7	7	29.7946	30.0025	30.1527	27.4822
	0.367619	1.08804	O75390	O75390	Citrate synthase, mitochondrial	CS	Color [DarkGray]	1	4					20	20	20	32.1018	31.912	32.0207	29.817
	0.171482	1.09936	P16403	P16403	Histone H1.2	HIST1H1C	Color [DarkGray]	1	4					8	1	1	30.2233	29.9457	31.2335	26.7369
	0.318125	1.10302	P43307	P43307	Translocon-associated protein subunit alpha	SSR1	Color [DarkGray]	1	4					4	4	4	27.8497	28.115	28.156	25.6026
	0.270096	1.15336	P30405	P30405	Peptidyl-prolyl cis-trans isomerase F, mitochondrial	PPIF	Color [DarkGray]	1	4					10	9	8	30.2201	29.5952	30.2836	27.225
	0.674149	1.16539	P12109	P12109	Collagen alpha-1(VI) chain	COL6A1	Color [DarkGray]	1	4					19	19	19	29.2532	27.973	27.5122	27.3833
	0.1739	1.16644	P51553	P51553	Isocitrate dehydrogenase [NAD] subunit gamma, mitochondrial	IDH3G	Color [DarkGray]	1	4					12	12	12	27.4638	27.3989	28.6244	23.9054
	0.246734	1.17208	Q00325	Q00325	Phosphate carrier protein, mitochondrial	SLC25A3	Color [DarkGray]	1	4					11	11	11	30.9064	30.424	31.1995	27.7868
	0.284958	1.18956	P43304	P43304	Glycerol-3-phosphate dehydrogenase, mitochondrial	GPD2	Color [DarkGray]	1	4					29	29	29	29.4105	29.966	30.0058	26.9915
	1.37227	1.19399	P22570	P22570	NADPH:adrenodoxin oxidoreductase, mitochondrial	FDXR	Color [DarkGray]	1	4					16	16	16	29.0797	29.3926	28.2424	27.8419
+	2.15472	1.20558	P50238	P50238	Cysteine-rich protein 1	CRIP1	Color [DarkGray]	1	4					5	5	5	25.2852	25.2568	24.1658	23.965
	0.315529	1.21841	Q16777;Q6FI13	Q16777;Q6FI13	Histone H2A type 2-C;Histone H2A type 2-A	HIST2H2AC;HIST2H2AA3	Color [DarkGray]	1	4					7	7	1	35.4932	35.9478	35.9125	33.0916
	0.16368	1.22253	Q14980	Q14980	Nuclear mitotic apparatus protein 1	NUMA1	Color [DarkGray]	1	4					95	95	95	31.5734	31.6024	32.9791	27.7517
	0.317855	1.22789	O00154;Q6ZUV0	O00154	Cytosolic acyl coenzyme A thioester hydrolase	ACOT7	Color [DarkGray]	1	4					8	8	8	28.0983	25.4139	25.035	26.0215
	1.14975	1.2326	P30086	P30086	Phosphatidylethanolamine-binding protein 1;Hippocampal cholinergic neurostimulating peptide	PEBP1	Color [DarkGray]	1	4					11	11	11	30.7218	31.3157	29.9653	29.607
	0.583232	1.23322	Q8WXH0	Q8WXH0	Nesprin-2	SYNE2	Color [DarkGray]	1	4					62	62	61	28.3681	26.7857	26.4229	26.2644
	0.571387	1.23477	P28288	P28288	ATP-binding cassette sub-family D member 3	ABCD3	Color [DarkGray]	1	4					9	9	9	26.4375	26.904	26.2152	24.6568
	0.713232	1.24243	Q9UII2	Q9UII2	ATPase inhibitor, mitochondrial	ATPIF1	Color [DarkGray]	1	4					2	2	2	30.2802	29.055	28.6242	28.2261
	0.483889	1.24418	P35232	P35232	Prohibitin	PHB	Color [DarkGray]	1	4					21	21	21	32.8825	32.7677	32.5492	30.6126
	0.286786	1.24844	P61916	P61916	Epididymal secretory protein E1	NPC2	Color [DarkGray]	1	4					6	6	6	30.2286	30.102	30.5146	27.3192
	0.799689	1.27292	P01591	P01591	Immunoglobulin J chain	IGJ	Color [DarkGray]	1	4					4	4	4	29.0497	28.5797	27.0136	28.07
	0.2447	1.2751	P00387	P00387	NADH-cytochrome b5 reductase 3;NADH-cytochrome b5 reductase 3 membrane-bound form;NADH-cytochrome b5 reductase 3 soluble form	CYB5R3	Color [DarkGray]	1	4					18	18	18	30.7867	31.4956	31.7215	28.0106
	0.173163	1.28109	P07305	P07305	Histone H1.0;Histone H1.0, N-terminally processed	H1F0	Color [DarkGray]	1	4					6	6	6	32.7249	32.0063	33.6613	28.5078
	0.316261	1.32909	Q9H078	Q9H078	Caseinolytic peptidase B protein homolog	CLPB	Color [DarkGray]	1	4					12	12	12	30.0928	31.0681	30.728	27.7747
	0.22829	1.33247	Q9NYF8	Q9NYF8	Bcl-2-associated transcription factor 1	BCLAF1	Color [DarkGray]	1	4					15	14	14	29.2941	29.7935	30.2996	26.123
	0.244357	1.34942	P0DN76;Q01081;Q8WU68	P0DN76;Q01081	Splicing factor U2AF 35 kDa subunit	U2AF1	Color [DarkGray]	1	4					9	9	9	29.3644	29.4527	30.0603	26.058
	0.266331	1.37127	P84103	P84103	Serine/arginine-rich splicing factor 3	SRSF3	Color [DarkGray]	1	4					9	8	8	31.013	30.9542	31.492	27.7327
	0.877256	1.3714	Q8N0X4	Q8N0X4	Citrate lyase subunit beta-like protein, mitochondrial	CLYBL	Color [DarkGray]	1	4					15	15	15	29.5381	29.026	27.4166	28.4047
	1.34095	1.38365	P07195;P07864	P07195	L-lactate dehydrogenase B chain	LDHB	Color [DarkGray]	1	4					17	16	16	31.1029	31.2967	30.1065	29.5258
	1.02637	1.46187	Q13505	Q13505	Metaxin-1	MTX1	Color [DarkGray]	1	4					9	9	9	27.451	26.6935	25.9105	25.3103
	0.413265	1.4659	P55084	P55084	Trifunctional enzyme subunit beta, mitochondrial;3-ketoacyl-CoA thiolase	HADHB	Color [DarkGray]	1	4					25	25	25	33.334	32.7384	32.8696	30.2711
	0.180214	1.46689	Q96KP4	Q96KP4	Cytosolic non-specific dipeptidase	CNDP2	Color [DarkGray]	1	4					29	29	29	30.0274	29.2338	31.0086	25.3187
	0.129503	1.46702	P53634	P53634	Dipeptidyl peptidase 1;Dipeptidyl peptidase 1 exclusion domain chain;Dipeptidyl peptidase 1 heavy chain;Dipeptidyl peptidase 1 light chain	CTSC	Color [DarkGray]	1	4					11	11	11	28.5253	29.6566	31.4697	23.7782
	0.511805	1.46925	P51659	P51659	Peroxisomal multifunctional enzyme type 2;(3R)-hydroxyacyl-CoA dehydrogenase;Enoyl-CoA hydratase 2	HSD17B4	Color [DarkGray]	1	4					35	35	35	32.0629	32.3744	31.8212	29.6776
	0.475829	1.47664	P23297	P23297	Protein S100-A1	S100A1	Color [DarkGray]	1	4					2	2	2	23.5726	25.8801	23.0521	23.4473
	1.35029	1.48285	P09417	P09417	Dihydropteridine reductase	QDPR	Color [DarkGray]	1	4					11	11	11	28.8042	29.4495	27.6762	27.6118
	0.582221	1.49024	Q99623	Q99623	Prohibitin-2	PHB2	Color [DarkGray]	1	4					19	19	19	33.1124	33.0407	32.5483	30.6244
	0.257209	1.49055	Q93052	Q93052	Lipoma-preferred partner	LPP	Color [DarkGray]	1	4					24	24	24	27.8923	29.3978	29.1253	25.1837
	0.367231	1.4916	Q13423	Q13423	NAD(P) transhydrogenase, mitochondrial	NNT	Color [DarkGray]	1	4					43	43	43	31.794	30.7785	31.2249	28.3645
	0.482761	1.49564	P12111	P12111	Collagen alpha-3(VI) chain	COL6A3	Color [DarkGray]	1	4					22	22	22	27.945	26.9014	26.9733	24.8818
	0.37904	1.50204	P22307	P22307	Non-specific lipid-transfer protein	SCP2	Color [DarkGray]	1	4					20	20	20	31.0311	31.3386	31.158	28.2076
	1.17019	1.51065	Q96T23	Q96T23	Remodeling and spacing factor 1	RSF1	Color [DarkGray]	1	4					3	3	3	30.6349	31.1738	29.7081	29.0794
	0.166318	1.51091	P42167	P42167	Lamina-associated polypeptide 2, isoforms beta/gamma;Thymopoietin;Thymopentin	TMPO	Color [DarkGray]	1	4					20	20	8	30.6662	29.9116	31.939	25.6169
	0.428691	1.51716	Q7Z406	Q7Z406	Myosin-14	MYH14	Color [DarkGray]	1	4					37	24	24	28.9807	28.7093	28.6526	26.0031
	0.443104	1.52488	Q3ZCQ8	Q3ZCQ8	Mitochondrial import inner membrane translocase subunit TIM50	TIMM50	Color [DarkGray]	1	4					9	9	9	27.4209	26.8288	26.862	24.338
	0.629447	1.55183	P04275	P04275	von Willebrand factor;von Willebrand antigen 2	VWF	Color [DarkGray]	1	4					61	61	61	28.4935	26.6547	25.9412	26.1034
	0.621927	1.56578	P13861	P13861	cAMP-dependent protein kinase type II-alpha regulatory subunit	PRKAR2A	Color [DarkGray]	1	4					19	19	16	27.6649	27.213	26.789	24.9573
	0.951048	1.57808	Q9H9P8	Q9H9P8	L-2-hydroxyglutarate dehydrogenase, mitochondrial	L2HGDH	Color [DarkGray]	1	4					12	12	12	28.4823	27.4262	26.142	26.6103
	0.559016	1.59119	Q14257	Q14257	Reticulocalbin-2	RCN2	Color [DarkGray]	1	4					11	11	11	28.5191	29.5896	28.3922	26.5342
	1.43427	1.59934	Q9UBQ7	Q9UBQ7	Glyoxylate reductase/hydroxypyruvate reductase	GRHPR	Color [DarkGray]	1	4					14	14	14	31.0885	30.934	29.7179	29.106
	0.519635	1.61295	O75348;O95670	O75348	V-type proton ATPase subunit G 1	ATP6V1G1	Color [DarkGray]	1	4					6	6	6	29.484	29.8765	29.2217	26.913
	0.252093	1.61416	O43837	O43837	Isocitrate dehydrogenase [NAD] subunit beta, mitochondrial	IDH3B	Color [DarkGray]	1	4					16	16	16	29.752	29.0945	30.1128	25.5053
	0.366281	1.62146	P21283	P21283	V-type proton ATPase subunit C 1	ATP6V1C1	Color [DarkGray]	1	4					16	16	16	27.1771	26.176	23.4789	26.6313
	0.173515	1.63306	P50454	P50454	Serpin H1	SERPINH1	Color [DarkGray]	1	4					21	21	21	28.7968	30.5101	31.2179	24.8228
+	1.98272	1.64529	P36543;Q96A05	P36543	V-type proton ATPase subunit E 1	ATP6V1E1	Color [DarkGray]	1	4					13	13	13	31.014	30.7425	29.132	29.3339
	0.96255	1.6488	Q9NVS9	Q9NVS9	Pyridoxine-5-phosphate oxidase	PNPO	Color [DarkGray]	1	4					3	3	3	25.6327	25.8296	24.6682	23.4964
	0.317024	1.65205	P27487	P27487	Dipeptidyl peptidase 4;Dipeptidyl peptidase 4 membrane form;Dipeptidyl peptidase 4 soluble form	DPP4	Color [DarkGray]	1	4					27	27	27	30.4148	30.4208	30.6944	26.8371
	0.533085	1.68023	O60488	O60488	Long-chain-fatty-acid--CoA ligase 4	ACSL4	Color [DarkGray]	1	4					31	31	28	27.9012	30.2047	27.6664	27.0791
	0.35117	1.68792	P43243	P43243	Matrin-3	MATR3	Color [DarkGray]	1	4					32	32	32	31.8668	31.6794	31.8739	28.2965
	0.71597	1.73424	P02751	P02751	Fibronectin;Anastellin;Ugl-Y1;Ugl-Y2;Ugl-Y3	FN1	Color [DarkGray]	1	4					64	64	64	35.3713	33.6436	32.5384	33.008
	0.251253	1.73556	Q16775	Q16775	Hydroxyacylglutathione hydrolase, mitochondrial	HAGH	Color [DarkGray]	1	4					11	11	11	29.6121	28.4716	24.8622	29.7504
	0.498378	1.74286	A0FGR8	A0FGR8	Extended synaptotagmin-2	ESYT2	Color [DarkGray]	1	4					17	17	17	26.5882	26.6291	26.1851	23.5465
	0.570502	1.75679	P02790	P02790	Hemopexin	HPX	Color [DarkGray]	1	4					13	13	13	29.0595	28.6568	25.9599	28.2428
	0.970104	1.7581	Q7Z6I6	Q7Z6I6	Rho GTPase-activating protein 30	ARHGAP30	Color [DarkGray]	1	4					4	4	4	26.367	27.347	25.4901	24.7077
	0.395696	1.76495	Q8N163	Q8N163	Cell cycle and apoptosis regulator protein 2	CCAR2	Color [DarkGray]	1	4					27	27	27	29.4374	29.8738	29.5494	26.2319
	0.223707	1.77193	Q9Y512	Q9Y512	Sorting and assembly machinery component 50 homolog	SAMM50	Color [DarkGray]	1	4					14	14	14	28.9622	27.5319	29.233	23.7172
	0.530119	1.80941	P12236;Q9H0C2	P12236	ADP/ATP translocase 3;ADP/ATP translocase 3, N-terminally processed	SLC25A6	Color [DarkGray]	1	4					20	20	4	33.6202	32.9858	32.7411	30.246
	0.608171	1.82201	P20674	P20674	Cytochrome c oxidase subunit 5A, mitochondrial	COX5A	Color [DarkGray]	1	4					9	9	9	32.2426	32.6364	31.7242	29.5107
	1.19682	1.8245	Q16864	Q16864	V-type proton ATPase subunit F	ATP6V1F	Color [DarkGray]	1	4					6	6	6	28.9274	29.4904	27.7773	26.9915
	0.263134	1.83157	Q9BSJ8	Q9BSJ8	Extended synaptotagmin-1	ESYT1	Color [DarkGray]	1	4					38	38	38	29.9048	29.9246	30.622	25.5443
	0.71893	1.86608	P06576	P06576	ATP synthase subunit beta, mitochondrial	ATP5B	Color [DarkGray]	1	4					24	24	24	35.3574	35.4654	34.5026	32.5881
	0.874951	1.88558	P48047	P48047	ATP synthase subunit O, mitochondrial	ATP5O	Color [DarkGray]	1	4					11	11	11	32.6514	33.1012	31.7246	30.2568
	1.37789	1.8887	P04040	P04040	Catalase	CAT	Color [DarkGray]	1	4					33	33	33	33.7912	33.4249	32.0741	31.3646
	0.798289	1.89079	O60701	O60701	UDP-glucose 6-dehydrogenase	UGDH	Color [DarkGray]	1	4					14	14	14	25.3103	25.1085	22.464	24.1732
	0.196497	1.89484	P09874	P09874	Poly [ADP-ribose] polymerase 1	PARP1	Color [DarkGray]	1	4					36	36	36	30.4727	29.9185	31.7187	24.8828
	0.561306	1.91267	P24539	P24539	ATP synthase F(0) complex subunit B1, mitochondrial	ATP5F1	Color [DarkGray]	1	4					15	15	15	32.5185	31.8424	31.5058	29.0298
	0.48723	1.92455	P16402	P16402	Histone H1.3	HIST1H1D	Color [DarkGray]	1	4					9	9	2	35.0143	35.4291	34.7728	31.8214
	0.266913	1.93487	P62995	P62995	Transformer-2 protein homolog beta	TRA2B	Color [DarkGray]	1	4					11	11	9	29.616	30.583	30.7673	25.5619
	0.544025	1.93732	Q16836	Q16836	Hydroxyacyl-coenzyme A dehydrogenase, mitochondrial	HADH	Color [DarkGray]	1	4					13	13	13	32.8884	32.0861	31.8309	29.269
	0.668399	1.95294	P07954	P07954	Fumarate hydratase, mitochondrial	FH	Color [DarkGray]	1	4					22	22	22	32.1748	32.3354	31.3875	29.2168
	0.487869	1.96314	P40926	P40926	Malate dehydrogenase, mitochondrial	MDH2	Color [DarkGray]	1	4					21	21	21	34.3788	34.3016	33.8946	30.8594
	0.604918	1.96913	P30048	P30048	Thioredoxin-dependent peroxide reductase, mitochondrial	PRDX3	Color [DarkGray]	1	4					10	10	10	33.9697	33.3892	32.8972	30.5235
	0.688159	1.97341	P05387	P05387	60S acidic ribosomal protein P2	RPLP2	Color [DarkGray]	1	4					6	6	5	30.5574	31.0276	29.8577	27.7804
	0.562164	1.97772	P10809	P10809	60 kDa heat shock protein, mitochondrial	HSPD1	Color [DarkGray]	1	4					37	37	37	35.0346	34.577	34.1331	31.5231
	0.435658	1.9804	Q16795	Q16795	NADH dehydrogenase [ubiquinone] 1 alpha subcomplex subunit 9, mitochondrial	NDUFA9	Color [DarkGray]	1	4					20	20	20	30.9436	29.7358	29.9606	26.758
	0.67502	1.98462	P13987	P13987	CD59 glycoprotein	CD59	Color [DarkGray]	1	4					4	4	4	30.2251	31.4582	29.7608	27.9533
	0.4558	1.98583	O75947	O75947	ATP synthase subunit d, mitochondrial	ATP5H	Color [DarkGray]	1	4					10	10	10	32.0528	31.0773	31.1473	28.0112
	0.529352	1.99457	O00483	O00483	Cytochrome c oxidase subunit NDUFA4	NDUFA4	Color [DarkGray]	1	4					6	6	6	30.2149	30.0607	29.5622	26.7243
	0.757575	2.0011	P14927	P14927	Cytochrome b-c1 complex subunit 7	UQCRB	Color [DarkGray]	1	4					9	9	9	31.8355	31.9686	30.867	28.9349
	0.754673	2.00968	P22695	P22695	Cytochrome b-c1 complex subunit 2, mitochondrial	UQCRC2	Color [DarkGray]	1	4					22	22	22	33.6563	33.5238	32.555	30.6058
	0.500952	2.01358	Q9H2U2	Q9H2U2	Inorganic pyrophosphatase 2, mitochondrial	PPA2	Color [DarkGray]	1	4					17	17	17	31.7987	31.8645	31.3342	28.3018
	0.622949	2.01919	P09669	P09669	Cytochrome c oxidase subunit 6C	COX6C	Color [DarkGray]	1	4					3	3	3	31.2722	30.7812	30.1968	27.8182
+	1.97968	2.02202	Q9Y5K8	Q9Y5K8	V-type proton ATPase subunit D	ATP6V1D	Color [DarkGray]	1	4					8	8	8	29.2166	29.4813	27.4882	27.1657
	0.429604	2.02496	P49189	P49189	4-trimethylaminobutyraldehyde dehydrogenase	ALDH9A1	Color [DarkGray]	1	4					24	24	24	31.8407	31.4721	31.3956	27.8673
	0.245816	2.02897	Q02818	Q02818	Nucleobindin-1	NUCB1	Color [DarkGray]	1	4					20	20	20	29.5358	28.9974	30.2188	24.2564
	1.01103	2.05546	Q9Y2J2	Q9Y2J2	Band 4.1-like protein 3;Band 4.1-like protein 3, N-terminally processed	EPB41L3	Color [DarkGray]	1	4					20	20	13	28.5771	29.2304	27.4601	26.2364
	0.658566	2.10364	P07919;A0A096LP55	P07919	Cytochrome b-c1 complex subunit 6, mitochondrial	UQCRH	Color [DarkGray]	1	4					5	5	5	31.9912	31.8234	30.9921	28.6152
	0.79815	2.1452	P68032;P68133	P68032;P68133	Actin, alpha cardiac muscle 1;Actin, alpha skeletal muscle	ACTC1;ACTA1	Color [DarkGray]	1	4					31	12	1	34.4636	36.384	33.1009	33.4564
	0.25503	2.15885	Q9NX40	Q9NX40	OCIA domain-containing protein 1	OCIAD1	Color [DarkGray]	1	4					9	9	9	28.2666	27.9545	29.0273	22.8761
	0.558273	2.16013	P10606	P10606	Cytochrome c oxidase subunit 5B, mitochondrial	COX5B	Color [DarkGray]	1	4					7	7	7	31.2352	31.6641	30.7312	27.8479
	0.580858	2.16887	P40939	P40939	Trifunctional enzyme subunit alpha, mitochondrial;Long-chain enoyl-CoA hydratase;Long chain 3-hydroxyacyl-CoA dehydrogenase	HADHA	Color [DarkGray]	1	4					39	39	39	34.4977	34.0151	33.4711	30.704
	0.307092	2.17487	Q09666;P48552	Q09666	Neuroblast differentiation-associated protein AHNAK	AHNAK	Color [DarkGray]	1	4					196	196	196	32.5805	33.6569	33.5029	28.3848
	0.624797	2.18169	P21926	P21926	CD9 antigen	CD9	Color [DarkGray]	1	4					5	5	5	29.3479	29.4618	28.5299	25.9165
	0.588005	2.19619	P30049	P30049	ATP synthase subunit delta, mitochondrial	ATP5D	Color [DarkGray]	1	4					3	3	3	31.2636	31.9615	30.7764	28.0564
	0.513852	2.21163	P56134	P56134	ATP synthase subunit f, mitochondrial	ATP5J2	Color [DarkGray]	1	4					3	3	3	29.2062	28.9223	28.4702	25.2351
	0.670213	2.21485	P02743	P02743	Serum amyloid P-component;Serum amyloid P-component(1-203)	APCS	Color [DarkGray]	1	4					6	6	6	27.7411	29.5808	25.6287	27.2635
	0.36418	2.23674	P07099	P07099	Epoxide hydrolase 1	EPHX1	Color [DarkGray]	1	4					21	21	21	29.6082	30.4416	30.0437	25.5326
+	2.48484	2.26404	Q7Z4W1	Q7Z4W1	L-xylulose reductase	DCXR	Color [DarkGray]	1	4					15	15	15	31.08	31.2965	28.8524	28.996
	1.17629	2.26419	Q9BQE3	Q9BQE3	Tubulin alpha-1C chain	TUBA1C	Color [DarkGray]	1	4					27	4	2	29.9278	30.5008	28.495	27.4051
	1.17851	2.2773	P09543	P09543	2,3-cyclic-nucleotide 3-phosphodiesterase	CNP	Color [DarkGray]	1	4					14	14	14	27.8533	28.347	26.3889	25.2569
	0.328148	2.28377	P00403	P00403	Cytochrome c oxidase subunit 2	MT-CO2	Color [DarkGray]	1	4					8	8	8	31.5112	29.848	30.8402	25.9514
	0.644474	2.29832	Q12955	Q12955	Ankyrin-3	ANK3	Color [DarkGray]	1	4					53	53	45	28.1403	28.3934	24.6419	27.2952
	0.698516	2.29939	P25705	P25705	ATP synthase subunit alpha, mitochondrial	ATP5A1	Color [DarkGray]	1	4					33	33	33	35.6404	35.5088	34.4937	32.0567
	0.484857	2.3035	P49748	P49748	Very long-chain specific acyl-CoA dehydrogenase, mitochondrial	ACADVL	Color [DarkGray]	1	4					39	39	39	33.0861	33.1112	32.5874	29.0029
	0.360004	2.30722	Q99714	Q99714	3-hydroxyacyl-CoA dehydrogenase type-2	HSD17B10	Color [DarkGray]	1	4					16	16	16	31.632	31.8923	31.8432	27.0666
	0.416275	2.30899	Q92820	Q92820	Gamma-glutamyl hydrolase	GGH	Color [DarkGray]	1	4					13	13	13	30.5684	29.7243	29.8792	25.7955
	0.425138	2.32814	P67936;Q2TAC2	P67936	Tropomyosin alpha-4 chain	TPM4	Color [DarkGray]	1	4					25	25	13	31.4015	31.9767	31.4008	27.3211
	0.47826	2.38215	Q13011	Q13011	Delta(3,5)-Delta(2,4)-dienoyl-CoA isomerase, mitochondrial	ECH1	Color [DarkGray]	1	4					16	16	16	33.1881	32.5731	32.3519	28.645
	0.646449	2.39427	Q9NPJ3	Q9NPJ3	Acyl-coenzyme A thioesterase 13;Acyl-coenzyme A thioesterase 13, N-terminally processed	ACOT13	Color [DarkGray]	1	4					5	5	5	29.1958	28.6489	27.8845	25.1716
	0.295968	2.41473	Q15149	Q15149	Plectin	PLEC	Color [DarkGray]	1	4					287	287	278	33.4689	33.8637	34.2492	28.2539
	0.568031	2.41844	P00367	P00367	Glutamate dehydrogenase 1, mitochondrial	GLUD1	Color [DarkGray]	1	4					32	32	11	34.9534	34.4395	33.8601	30.6959
+	1.67403	2.42634	P56556	P56556	NADH dehydrogenase [ubiquinone] 1 alpha subcomplex subunit 6	NDUFA6	Color [DarkGray]	1	4					5	5	5	29.8063	29.7051	27.6847	26.9741
	0.323055	2.50354	Q16629	Q16629	Serine/arginine-rich splicing factor 7	SRSF7	Color [DarkGray]	1	4					10	10	9	30.8299	31.1125	31.3361	25.5992
	0.474912	2.52296	P13073	P13073	Cytochrome c oxidase subunit 4 isoform 1, mitochondrial	COX4I1	Color [DarkGray]	1	4					7	7	7	32.5452	31.5402	31.4594	27.58
	0.278941	2.55734	Q07955	Q07955	Serine/arginine-rich splicing factor 1	SRSF1	Color [DarkGray]	1	4					19	19	18	30.0297	31.1694	31.3536	24.7309
	0.287019	2.55815	Q96AB3	Q96AB3	Isochorismatase domain-containing protein 2, mitochondrial	ISOC2	Color [DarkGray]	1	4					9	9	9	30.4059	28.9808	30.3306	23.9398
	0.666893	2.56589	P31930	P31930	Cytochrome b-c1 complex subunit 1, mitochondrial	UQCRC1	Color [DarkGray]	1	4					27	27	26	33.8861	33.4323	32.5086	29.678
	0.541223	2.59829	P14854	P14854	Cytochrome c oxidase subunit 6B1	COX6B1	Color [DarkGray]	1	4					10	10	10	32.6718	31.8609	31.4319	27.9042
	0.556645	2.59933	P48735	P48735	Isocitrate dehydrogenase [NADP], mitochondrial	IDH2	Color [DarkGray]	1	4					26	26	24	34.3332	33.6909	33.1423	29.6832
	0.285968	2.62498	Q9NSE4	Q9NSE4	Isoleucine--tRNA ligase, mitochondrial	IARS2	Color [DarkGray]	1	4					33	33	33	30.4798	28.811	30.2864	23.7545
	0.510116	2.63808	O75964	O75964	ATP synthase subunit g, mitochondrial	ATP5L	Color [DarkGray]	1	4					5	5	5	31.1613	30.1919	29.9285	26.1486
+	1.51897	2.67794	P15144	P15144	Aminopeptidase N	ANPEP	Color [DarkGray]	1	4					34	34	34	31.875	30.9851	28.5808	28.9235
	0.537519	2.68552	P21796	P21796	Voltage-dependent anion-selective channel protein 1	VDAC1	Color [DarkGray]	1	4					20	20	20	33.5697	33.3448	32.6521	28.8913
	0.8023	2.69223	Q9Y6M9	Q9Y6M9	NADH dehydrogenase [ubiquinone] 1 beta subcomplex subunit 9	NDUFB9	Color [DarkGray]	1	4					9	9	9	31.0678	31.4386	29.7647	27.3572
	1.13076	2.71053	Q01082	Q01082	Spectrin beta chain, non-erythrocytic 1	SPTBN1	Color [DarkGray]	1	4					151	151	140	33.2014	32.9108	31.1133	29.5778
	0.488219	2.71219	Q9H9B4	Q9H9B4	Sideroflexin-1	SFXN1	Color [DarkGray]	1	4					16	15	15	31.7743	31.2259	30.8657	26.71
	0.516955	2.78068	O94905	O94905	Erlin-2	ERLIN2	Color [DarkGray]	1	4					18	18	16	30.8549	30.9117	30.1316	26.0736
	0.305114	2.7896	Q9UFN0;Q9BS92	Q9UFN0	Protein NipSnap homolog 3A	NIPSNAP3A	Color [DarkGray]	1	4					13	13	13	30.7266	30.426	31.1576	24.4158
	0.608573	2.79853	P05091	P05091	Aldehyde dehydrogenase, mitochondrial	ALDH2	Color [DarkGray]	1	4					31	27	26	34.5039	34.0683	33.1992	29.776
	0.440098	2.82356	P99999;CON__P62894	P99999	Cytochrome c	CYCS	Color [DarkGray]	1	4					8	8	8	31.7944	31.1661	31.0523	26.2611
	0.518589	2.83098	Q9H4G0	Q9H4G0	Band 4.1-like protein 1	EPB41L1	Color [DarkGray]	1	4					20	18	16	26.3849	27.858	22.3674	26.2135
	0.632099	2.83747	P36542	P36542	ATP synthase subunit gamma, mitochondrial	ATP5C1	Color [DarkGray]	1	4					12	12	12	33.4785	33.4582	32.3109	28.9508
	0.519338	2.85086	P47985;P0C7P4	P47985;P0C7P4	Cytochrome b-c1 complex subunit Rieske, mitochondrial;Cytochrome b-c1 complex subunit 11;Putative cytochrome b-c1 complex subunit Rieske-like protein 1	UQCRFS1;UQCRFS1P1	Color [DarkGray]	1	4					9	9	9	32.056	31.4075	30.9261	26.8357
	0.483295	2.85776	P38646	P38646	Stress-70 protein, mitochondrial	HSPA9	Color [DarkGray]	1	4					38	38	37	34.4232	33.8939	33.5157	29.0859
+	2.3463	2.85863	Q9UEY8	Q9UEY8	Gamma-adducin	ADD3	Color [DarkGray]	1	4					19	19	19	28.2434	27.9631	25.1126	25.3766
	0.75163	2.86034	O75306	O75306	NADH dehydrogenase [ubiquinone] iron-sulfur protein 2, mitochondrial	NDUFS2	Color [DarkGray]	1	4					20	20	20	30.4925	30.5642	29.0644	26.2716
	0.595313	2.87942	P14406	P14406	Cytochrome c oxidase subunit 7A2, mitochondrial	COX7A2	Color [DarkGray]	1	4					2	2	2	31.3685	31.1141	30.1745	26.5492
	1.01202	2.90184	P19440;A6NGU5;P36268;Q14390;B5MD39;Q9BX51	P19440;A6NGU5;P36268	Gamma-glutamyltranspeptidase 1;Gamma-glutamyltranspeptidase 1 heavy chain;Gamma-glutamyltranspeptidase 1 light chain;Putative gamma-glutamyltranspeptidase 3;Putative gamma-glutamyltranspeptidase 3 heavy chain;Putative gamma-glutamyltranspeptidase 3 light chain;Inactive gamma-glutamyltranspeptidase 2	GGT1;GGT3P;GGT2	Color [DarkGray]	1	4					16	16	16	30.4509	29.0092	26.1675	27.489
	0.381267	2.91003	P45880	P45880	Voltage-dependent anion-selective channel protein 2	VDAC2	Color [DarkGray]	1	4					15	15	15	32.1769	31.7777	31.9179	26.2167
	0.515154	2.9113	Q04837	Q04837	Single-stranded DNA-binding protein, mitochondrial	SSBP1	Color [DarkGray]	1	4					8	8	8	30.443	30.9351	29.8955	25.66
	0.45863	2.91946	Q02978	Q02978	Mitochondrial 2-oxoglutarate/malate carrier protein	SLC25A11	Color [DarkGray]	1	4					20	20	20	30.6376	30.3045	29.9455	25.1578
	0.603997	2.92233	P00505	P00505	Aspartate aminotransferase, mitochondrial	GOT2	Color [DarkGray]	1	4					22	22	22	31.5422	30.8763	30.0724	26.5015
	0.2356	2.93874	P34897	P34897	Serine hydroxymethyltransferase, mitochondrial	SHMT2	Color [DarkGray]	1	4					30	30	29	31.045	30.1871	32.1639	23.1908
	0.807215	3.0054	O75251	O75251	NADH dehydrogenase [ubiquinone] iron-sulfur protein 7, mitochondrial	NDUFS7	Color [DarkGray]	1	4					8	8	8	29.5373	29.2743	27.7438	25.0571
	0.467177	3.03242	P02545;REV__Q5VX52	P02545	Prelamin-A/C;Lamin-A/C	LMNA	Color [DarkGray]	1	4					57	57	56	35.3493	35.9065	35.0273	30.1638
	0.616337	3.04116	Q96RQ3	Q96RQ3	Methylcrotonoyl-CoA carboxylase subunit alpha, mitochondrial	MCCC1	Color [DarkGray]	1	4					26	26	26	31.4527	30.2924	29.588	26.0748
	0.485033	3.05055	P42765	P42765	3-ketoacyl-CoA thiolase, mitochondrial	ACAA2	Color [DarkGray]	1	4					22	22	22	33.8711	33.2131	32.8413	28.1417
	0.524871	3.09374	P05141	P05141	ADP/ATP translocase 2;ADP/ATP translocase 2, N-terminally processed	SLC25A5	Color [DarkGray]	1	4					17	5	5	31.1947	30.6813	30.0526	25.6359
	0.443455	3.1373	P38117	P38117	Electron transfer flavoprotein subunit beta	ETFB	Color [DarkGray]	1	4					17	17	17	32.2796	32.4003	31.8668	26.5385
	0.374383	3.148	P54819	P54819	Adenylate kinase 2, mitochondrial;Adenylate kinase 2, mitochondrial, N-terminally processed	AK2	Color [DarkGray]	1	4					17	17	17	31.6073	31.535	31.568	25.2782
	0.58223	3.15252	P08574	P08574	Cytochrome c1, heme protein, mitochondrial	CYC1	Color [DarkGray]	1	4					11	11	11	32.0319	31.8554	30.8255	26.7567
	0.458272	3.17994	P36957	P36957	Dihydrolipoyllysine-residue succinyltransferase component of 2-oxoglutarate dehydrogenase complex, mitochondrial	DLST	Color [DarkGray]	1	4					18	18	18	32.0645	32.6767	31.7884	26.5929
	0.576772	3.18323	O75489	O75489	NADH dehydrogenase [ubiquinone] iron-sulfur protein 3, mitochondrial	NDUFS3	Color [DarkGray]	1	4					18	18	18	30.9718	31.1269	29.9411	25.7911
	0.55432	3.18905	Q9GZT3	Q9GZT3	SRA stem-loop-interacting RNA-binding protein, mitochondrial	SLIRP	Color [DarkGray]	1	4					7	7	7	30.8186	29.1744	28.813	24.8018
	0.481826	3.22704	P10515	P10515	Dihydrolipoyllysine-residue acetyltransferase component of pyruvate dehydrogenase complex, mitochondrial	DLAT	Color [DarkGray]	1	4					21	21	21	31.0356	30.4331	30.0159	24.9988
	0.577998	3.27252	P13804	P13804	Electron transfer flavoprotein subunit alpha, mitochondrial	ETFA	Color [DarkGray]	1	4					17	17	17	33.1929	32.5736	31.7181	27.5034
	0.696549	3.27954	O00217	O00217	NADH dehydrogenase [ubiquinone] iron-sulfur protein 8, mitochondrial	NDUFS8	Color [DarkGray]	1	4					8	8	8	29.8237	29.7534	28.2547	24.7634
	0.625129	3.30089	O15230;Q16787	O15230	Laminin subunit alpha-5	LAMA5	Color [DarkGray]	1	4					78	78	77	31.0196	30.101	25.3357	29.1831
	0.392487	3.30565	Q9Y277	Q9Y277	Voltage-dependent anion-selective channel protein 3	VDAC3	Color [DarkGray]	1	4					8	8	8	30.9002	30.6289	30.6139	24.304
	0.489193	3.31863	Q99798	Q99798	Aconitate hydratase, mitochondrial	ACO2	Color [DarkGray]	1	4					41	41	41	34.642	34.2136	33.6596	28.5588
	1.12408	3.35249	Q9UL12	Q9UL12	Sarcosine dehydrogenase, mitochondrial	SARDH	Color [DarkGray]	1	4					24	24	24	30.4578	28.6917	26.6352	25.8093
+	1.67332	3.39081	Q15067	Q15067	Peroxisomal acyl-coenzyme A oxidase 1	ACOX1	Color [DarkGray]	1	4					30	30	30	30.9509	30.571	27.8347	26.9055
	0.517395	3.39134	P18859	P18859	ATP synthase-coupling factor 6, mitochondrial	ATP5J	Color [DarkGray]	1	4					7	7	7	32.0155	31.5457	30.8507	25.9277
	0.679557	3.4127	P24752	P24752	Acetyl-CoA acetyltransferase, mitochondrial	ACAT1	Color [DarkGray]	1	4					19	19	19	34.225	34.0597	32.5952	28.8641
	0.513234	3.43737	Q16698	Q16698	2,4-dienoyl-CoA reductase, mitochondrial	DECR1	Color [DarkGray]	1	4					17	17	17	33.263	32.6314	32.0167	27.0029
	0.284107	3.4486	P14314	P14314	Glucosidase 2 subunit beta	PRKCSH	Color [DarkGray]	1	4					20	20	20	31.771	32.6955	33.2158	24.3535
	0.455183	3.45372	P09622	P09622	Dihydrolipoyl dehydrogenase, mitochondrial	DLD	Color [DarkGray]	1	4					19	19	19	32.8368	32.1712	31.8906	26.2099
	0.333117	3.46407	P50213	P50213	Isocitrate dehydrogenase [NAD] subunit alpha, mitochondrial	IDH3A	Color [DarkGray]	1	4					15	15	15	30.5248	30.4679	30.8941	23.1704
	0.483596	3.49351	P30042	P30042	ES1 protein homolog, mitochondrial	C21orf33	Color [DarkGray]	1	4					14	14	14	33.0215	32.5672	32.0166	26.5851
	0.401347	3.57493	Q01995	Q01995	Transgelin	TAGLN	Color [DarkGray]	1	4					15	15	14	28.0655	29.4153	21.8911	28.4398
	0.548357	3.64289	Q9UJZ1	Q9UJZ1	Stomatin-like protein 2, mitochondrial	STOML2	Color [DarkGray]	1	4					16	16	16	30.859	31.6821	30.0972	25.158
	0.508751	3.70119	P49411	P49411	Elongation factor Tu, mitochondrial	TUFM	Color [DarkGray]	1	4					29	29	29	34.2764	34.1982	33.2806	27.7916
	1.26731	3.7453	P30837	P30837	Aldehyde dehydrogenase X, mitochondrial	ALDH1B1	Color [DarkGray]	1	4					27	25	25	32.2433	31.7679	29.1365	27.3842
	0.956187	3.86952	P62736;P63267	P62736;P63267	Actin, aortic smooth muscle;Actin, gamma-enteric smooth muscle	ACTA2;ACTG2	Color [DarkGray]	1	4					30	1	1	31.9117	33.6897	30.021	27.8413
	0.718439	3.89194	P30084	P30084	Enoyl-CoA hydratase, mitochondrial	ECHS1	Color [DarkGray]	1	4					17	17	17	34.4823	34.0085	32.3406	28.3663
	0.504139	3.9293	Q6YN16	Q6YN16	Hydroxysteroid dehydrogenase-like protein 2	HSDL2	Color [DarkGray]	1	4					23	23	23	30.9369	31.1652	30.0602	24.1833
	0.512648	3.94121	Q9NUJ1	Q9NUJ1	Mycophenolic acid acyl-glucuronide esterase, mitochondrial	ABHD10	Color [DarkGray]	1	4					12	12	12	31.798	30.5947	30.0924	24.4178
	0.487706	3.96882	P08559;P29803	P08559	Pyruvate dehydrogenase E1 component subunit alpha, somatic form, mitochondrial	PDHA1	Color [DarkGray]	1	4					25	25	25	32.4672	31.6235	31.1176	25.0356
	0.866763	4.02423	O75369	O75369	Filamin-B	FLNB	Color [DarkGray]	1	4					136	124	121	31.0237	31.4213	28.8438	25.5527
	0.547056	4.02641	P31040	P31040	Succinate dehydrogenase [ubiquinone] flavoprotein subunit, mitochondrial	SDHA	Color [DarkGray]	1	4					27	27	27	34.2314	34.128	32.9268	27.3798
	0.380233	4.05926	Q03252	Q03252	Lamin-B2	LMNB2	Color [DarkGray]	1	4					49	46	46	33.2067	33.5657	33.3193	25.3345
	0.409968	4.07378	P42704;Q9NP80	P42704	Leucine-rich PPR motif-containing protein, mitochondrial	LRPPRC	Color [DarkGray]	1	4					78	78	78	32.571	31.4273	31.6142	24.2365
	0.492041	4.0961	P11177	P11177	Pyruvate dehydrogenase E1 component subunit beta, mitochondrial	PDHB	Color [DarkGray]	1	4					15	15	15	31.7417	31.6285	30.7293	24.4487
	0.716608	4.11172	P21912	P21912	Succinate dehydrogenase [ubiquinone] iron-sulfur subunit, mitochondrial	SDHB	Color [DarkGray]	1	4					16	16	16	32.6074	32.5391	30.5816	26.3415
	0.586209	4.14156	O95299	O95299	NADH dehydrogenase [ubiquinone] 1 alpha subcomplex subunit 10, mitochondrial	NDUFA10	Color [DarkGray]	1	4					14	14	14	31.9406	31.7585	30.3626	25.0534
	0.539535	4.14248	P28331	P28331	NADH-ubiquinone oxidoreductase 75 kDa subunit, mitochondrial	NDUFS1	Color [DarkGray]	1	4					41	41	41	32.6953	32.7769	31.488	25.6993
	0.408889	4.14501	Q02218	Q02218	2-oxoglutarate dehydrogenase, mitochondrial	OGDH	Color [DarkGray]	1	4					54	54	40	33.3101	32.9323	32.7793	25.1731
	1.11261	4.14685	Q14247	Q14247	Src substrate cortactin	CTTN	Color [DarkGray]	1	4					26	26	26	27.9938	29.1515	23.3475	25.5042
	0.510616	4.24498	Q9UHG3	Q9UHG3	Prenylcysteine oxidase 1	PCYOX1	Color [DarkGray]	1	4					21	21	21	31.7441	31.635	30.5805	24.3086
	0.480749	4.30471	P61604	P61604	10 kDa heat shock protein, mitochondrial	HSPE1	Color [DarkGray]	1	4					9	9	9	33.5337	32.6289	32.1239	25.4293
	0.520193	4.33979	P42126	P42126	Enoyl-CoA delta isomerase 1, mitochondrial	ECI1	Color [DarkGray]	1	4					7	7	7	31.3978	30.4317	29.6847	23.4653
	0.449852	4.37163	Q9UI09	Q9UI09	NADH dehydrogenase [ubiquinone] 1 alpha subcomplex subunit 12	NDUFA12	Color [DarkGray]	1	4					10	10	10	30.7178	28.6626	28.8332	21.804
	0.591103	4.39935	P19404	P19404	NADH dehydrogenase [ubiquinone] flavoprotein 2, mitochondrial	NDUFV2	Color [DarkGray]	1	4					10	10	10	31.2239	30.9239	29.4676	23.8816
	0.667274	4.48434	P53597	P53597	Succinyl-CoA ligase [ADP/GDP-forming] subunit alpha, mitochondrial	SUCLG1	Color [DarkGray]	1	4					12	12	12	32.8375	32.8914	30.8835	25.8767
	0.735727	4.51815	P09110	P09110	3-ketoacyl-CoA thiolase, peroxisomal	ACAA1	Color [DarkGray]	1	4					17	17	17	32.1491	32.1703	29.9028	25.3803
	0.73493	4.54986	Q9BX68	Q9BX68	Histidine triad nucleotide-binding protein 2, mitochondrial	HINT2	Color [DarkGray]	1	4					7	7	7	31.4114	31.2373	29.0528	24.4962
	1.20303	4.64822	P05166	P05166	Propionyl-CoA carboxylase beta chain, mitochondrial	PCCB	Color [DarkGray]	1	4					32	32	32	31.338	32.0092	28.2001	25.8507
	0.496398	4.77405	P31937	P31937	3-hydroxyisobutyrate dehydrogenase, mitochondrial	HIBADH	Color [DarkGray]	1	4					14	14	14	32.1656	31.3538	30.5915	23.3798
	0.876851	4.84498	Q53H82	Q53H82	Beta-lactamase-like protein 2	LACTB2	Color [DarkGray]	1	4					14	14	14	30.5339	29.9887	27.3644	23.4682
	0.809145	4.87532	P49821	P49821	NADH dehydrogenase [ubiquinone] flavoprotein 1, mitochondrial	NDUFV1	Color [DarkGray]	1	4					21	21	21	32.6223	31.5655	29.3371	25.1001
	1.21575	4.98794	Q16134	Q16134	Electron transfer flavoprotein-ubiquinone oxidoreductase, mitochondrial	ETFDH	Color [DarkGray]	1	4					24	24	24	31.9993	30.8767	27.6115	25.2886
	1.01744	5.02771	Q9HCC0	Q9HCC0	Methylcrotonoyl-CoA carboxylase beta chain, mitochondrial	MCCC2	Color [DarkGray]	1	4					26	26	26	32.3168	31.6376	28.5968	25.3021
	0.656808	5.37722	Q13813;REV__Q04637	Q13813	Spectrin alpha chain, non-erythrocytic 1	SPTAN1	Color [DarkGray]	1	4					171	171	171	33.708	33.7371	31.3997	25.291
	1.17058	5.50006	Q969Z3	Q969Z3	Mitochondrial amidoxime reducing component 2	MARC2	Color [DarkGray]	1	4					14	14	13	31.9015	29.2547	24.3581	25.7979
	1.00346	5.68013	P24844	P24844	Myosin regulatory light polypeptide 9	MYL9	Color [DarkGray]	1	4					12	6	6	29.8137	31.6972	26.7671	23.3835
	1.20534	5.78862	Q96CM8	Q96CM8	Acyl-CoA synthetase family member 2, mitochondrial	ACSF2	Color [DarkGray]	1	4					26	26	26	33.3089	32.4976	28.5764	25.6529
	0.648596	5.87347	P04792	P04792	Heat shock protein beta-1	HSPB1	Color [DarkGray]	1	4					15	15	15	33.6703	34.6522	31.6342	24.9414
	1.20036	6.39652	O14975	O14975	Very long-chain acyl-CoA synthetase	SLC27A2	Color [DarkGray]	1	4					14	14	14	29.8085	27.1622	21.0424	23.1352
	1.01476	6.42769	Q6NVY1	Q6NVY1	3-hydroxyisobutyryl-CoA hydrolase, mitochondrial	HIBCH	Color [DarkGray]	1	4					24	24	24	32.9544	31.8122	28.0367	23.8745
+	1.45937	6.59959	Q9BQ69	Q9BQ69	O-acetyl-ADP-ribose deacetylase MACROD1	MACROD1	Color [DarkGray]	1	4					9	9	9	31.19	29.2733	24.4546	22.8096
	0.838045	6.69563	Q02252	Q02252	Methylmalonate-semialdehyde dehydrogenase [acylating], mitochondrial	ALDH6A1	Color [DarkGray]	1	4					31	31	31	33.9408	34.0368	30.1671	24.4193
	0.574631	7.09999	O95831	O95831	Apoptosis-inducing factor 1, mitochondrial	AIFM1	Color [DarkGray]	1	4					31	31	31	34.4479	34.2074	31.8755	22.5798
+	1.48743	8.59141	P35749;P13533;P12883;P13535;Q9UKX3;Q9Y623;P12882;P11055;Q9UKX2;A7E2Y1	P35749	Myosin-11	MYH11	Color [DarkGray]	1	4					116	99	91	34.4301	35.6504	27.9162	24.9815
+	1.74974	9.03055	P98164	P98164	Low-density lipoprotein receptor-related protein 2	LRP2	Color [DarkGray]	1	4					145	145	145	34.8431	32.802	24.1217	25.4623
+	1.62768	9.38048	O60494	O60494	Cubilin	CUBN	Color [DarkGray]	1	4					83	83	83	33.802	33.1227	25.5081	22.6557
+	1.57533	10.3245	P35580;REV__Q8IYT3	P35580	Myosin-10	MYH10	Color [DarkGray]	1	4					104	80	77	32.8537	33.4779	21.1519	24.5306
